# Supplementary material for: An efficient grid layout algorithm for biological networks utilizing various biological attributes
Source: BMC Bioinformatics. 2007 Mar 6;8:76. doi: 10.1186/1471-2105-8-76 (PMC1821340; doi:10.1186/1471-2105-8-76)
Supplement: Additional file 2 — Biopathway model files. Endothelial cell model, Fas-induced apoptosis pathway model and ASE cell fate simulation model are included. [file 1471-2105-8-76-S2.zip]

Archive with 4 entries (3 files):
- models/
- models/apoptosis.gon
- models/endothelial_cell.gon
- models/microRNA.gon
