# Supplementary material for: An efficient grid layout algorithm for biological networks utilizing various biological attributes
Source: BMC Bioinformatics. 2007 Mar 6;8:76. doi: 10.1186/1471-2105-8-76 (PMC1821340; doi:10.1186/1471-2105-8-76)
Supplement: Additional file 2 — Biopathway model files. Endothelial cell model, Fas-induced apoptosis pathway model and ASE cell fate simulation model are included. [file 1471-2105-8-76-S2.zip › models/apoptosis.gon]

<?xml version="1.0" encoding="WINDOWS-31J"?>
<csml:model
 xmlns:csml="http://www.csml.org/csml/version1" majorVersion="1" minorVersion="9">
 <csml:unitdefs/>
 <csml:net label="root">
  <csml:entity label="n0" name="Fas ligand trimer, Fas receptor complex" type="continuous" biolocation="CC_PlasmaMembrane" csoclass="Protein" codelinkProbeID="" extension="" accession="">
   <csml:parameter label="m3" type="Double" initialValue="0" minimumValue="0" maximumValue="infinite" unit="unit"/>
   <csml:graphics>
    <csml:figure>
     <csml:image visible="true" depth="0" location="14.0 140.0" size="58.0 56.0" fillColor="0 0 0 0" outlineColor="0 0 0 0" outlineWidth="0.0" fileFormat="svg" resourceID="11" fileType="internal"><![CDATA[<svg contentScriptType="text/ecmascript" width="355" xmlns:xlink="http://www.w3.org/1999/xlink" zoomAndPan="magnify" style="overflow:visible;enable-background:new 0 0 431.413 43.583" contentStyleType="text/css" height="460" viewBox="0 0 355 460" preserveAspectRatio="xMidYMid meet" xmlns="http://www.w3.org/2000/svg" version="1.0">
<defs>
<linearGradient gradientTransform="" id="color2" gradientUnits="objectBoundingBox" spreadMethod="pad" xlink:show="other" xlink:type="simple" x1="0%" y1="0%" x2="100%" y2="0%" xlink:actuate="onLoad">
<stop offset="0%" style="stop-color:#000000;stop-opacity:1;"/>
</linearGradient>
<linearGradient gradientTransform="" id="color3" gradientUnits="objectBoundingBox" spreadMethod="pad" xlink:show="other" xlink:type="simple" x1="0%" y1="0%" x2="100%" y2="0%" xlink:actuate="onLoad">
<stop offset="0%" style="stop-color:#0000ff;stop-opacity:1;"/>
</linearGradient>
<linearGradient gradientTransform="" id="stroke1" gradientUnits="objectBoundingBox" spreadMethod="pad" xlink:show="other" xlink:type="simple" x1="0%" y1="0%" x2="100%" y2="0%" xlink:actuate="onLoad">
<stop offset="0%" style="stop-color:#808080;stop-opacity:1;"/>
</linearGradient>
<linearGradient gradientTransform="" id="stroke2" gradientUnits="objectBoundingBox" spreadMethod="pad" xlink:show="other" xlink:type="simple" x1="0%" y1="0%" x2="100%" y2="0%" xlink:actuate="onLoad">
<stop offset="0%" style="stop-color:#008000;stop-opacity:1;"/>
</linearGradient>
<linearGradient gradientTransform="" id="stroke3" gradientUnits="objectBoundingBox" spreadMethod="pad" xlink:show="other" xlink:type="simple" x1="0%" y1="0%" x2="100%" y2="0%" xlink:actuate="onLoad">
<stop offset="0%" style="stop-color:#00ff00;stop-opacity:1;"/>
</linearGradient>
<radialGradient gradientTransform="" id="color1" gradientUnits="objectBoundingBox" spreadMethod="pad" xlink:show="other" xlink:type="simple" r="50%" cx="50%" fx="50%" fy="50%" cy="50%" xlink:actuate="onLoad">
<stop offset="0%" style="stop-color:cyan;stop-opacity:1;"/>
<stop offset="100%" style="stop-color:blue;stop-opacity:1;"/>
</radialGradient>
<radialGradient gradientTransform="" id="color10" gradientUnits="objectBoundingBox" spreadMethod="pad" xlink:show="other" xlink:type="simple" r="50%" cx="50%" fx="50%" fy="50%" cy="50%" xlink:actuate="onLoad">
<stop offset="0%" style="stop-color:cyan;stop-opacity:1;"/>
<stop offset="100%" style="stop-color:blue;stop-opacity:1;"/>
</radialGradient>
<linearGradient gradientTransform="" id="stroke10" gradientUnits="objectBoundingBox" spreadMethod="pad" xlink:show="other" xlink:type="simple" x1="0%" y1="0%" x2="100%" y2="0%" xlink:actuate="onLoad">
<stop offset="0%" style="stop-color:blue;stop-opacity:1;"/>
</linearGradient>
</defs>
<radialGradient gradientTransform="matrix(0.9157 0 0 1 16.0897 0)" id="XMLID_2_" gradientUnits="userSpaceOnUse" xlink:show="other" xlink:type="simple" r="84.7258" cx="87.377" fx="87.377" fy="59.2998" cy="59.2998" xlink:actuate="onLoad">
<stop offset="0" style="stop-color:#FFFFFF"/>
<stop offset="1" style="stop-color:#0000ff"/>
</radialGradient>
<linearGradient x1="102.3354" x2="102.3354" y1="393.8799" gradientUnits="userSpaceOnUse" y2="83.8867" xlink:type="simple" xlink:actuate="onLoad" id="0" xlink:show="other">
<stop offset="0" style="stop-color:#FFFFFF"/>
<stop offset="1" style="stop-color:#0000ff"/>
</linearGradient>
<path id="0" d="M102.338,393.879c13.352-0.093,28.685-6.76,29.336-20.653   l0.053-165.07c41.635-9.884,71.943-39.497,71.943-74.786c0-18.632-8.434-36.022-22.523-49.483   c-18.707,17.446-47.123,34.02-78.809,34.02c-31.688,0-60.107-16.573-78.815-34.02C9.434,97.348,1,114.738,1,133.37   c0,35.289,30.31,64.901,71.947,74.786L73,373.226C72.356,387.786,88.987,393.972,102.338,393.879z" style="fill:url(#color10);stroke:url(#stroke10);"/>
<linearGradient x1="102.437" x2="102.437" y1="1" gradientUnits="userSpaceOnUse" y2="115.2075" xlink:type="simple" xlink:actuate="onLoad" id="0" xlink:show="other">
<stop offset="0" style="stop-color:#FFFFFF"/>
<stop offset="1" style="stop-color:#0000ff"/>
</linearGradient>
<path id="0" d="M102.417,115.208c-41.895,0.079-89.149-35.866-89.066-57.104   C13.385,33.35,56.773,0.911,102.417,1c45.605-0.089,89.071,32.35,89.105,57.104C191.606,79.341,143.523,114.911,102.417,115.208z" style="fill:url(#color10);stroke:url(#stroke10);"/>
<linearGradient transform="matrix( 1, 0, 0, 1, 51, 131)" x1="102.3354" gradientUnits="userSpaceOnUse" y1="393.8799" x2="102.3354" y2="83.8867" xlink:type="simple" xlink:actuate="onLoad" id="0" xlink:show="other">
<stop style="stop-color:#FFFFFF" offset="0"/>
<stop style="stop-color:#0000ff" offset="1"/>
</linearGradient>
<path id="0" d="M102.338,393.879c13.352-0.093,28.685-6.76,29.336-20.653   l0.053-165.07c41.635-9.884,71.943-39.497,71.943-74.786c0-18.632-8.434-36.022-22.523-49.483   c-18.707,17.446-47.123,34.02-78.809,34.02c-31.688,0-60.107-16.573-78.815-34.02C9.434,97.348,1,114.738,1,133.37   c0,35.289,30.31,64.901,71.947,74.786L73,373.226C72.356,387.786,88.987,393.972,102.338,393.879z" style="fill:url(#color10);stroke:url(#stroke10);" transform="matrix( 1, 0, 0, 1, 69, 63)"/>
<linearGradient transform="matrix( 1, 0, 0, 1, 51, 131)" x1="102.437" gradientUnits="userSpaceOnUse" y1="1" x2="102.437" y2="115.2075" xlink:type="simple" xlink:actuate="onLoad" id="0" xlink:show="other">
<stop style="stop-color:#FFFFFF" offset="0"/>
<stop style="stop-color:#0000ff" offset="1"/>
</linearGradient>
<path id="0" d="M102.417,115.208c-41.895,0.079-89.149-35.866-89.066-57.104   C13.385,33.35,56.773,0.911,102.417,1c45.605-0.089,89.071,32.35,89.105,57.104C191.606,79.341,143.523,114.911,102.417,115.208z" style="fill:url(#color10);stroke:url(#stroke10);" transform="matrix( 1, 0, 0, 1, 69, 63)"/>
<linearGradient transform="matrix( 1, 0, 0, 1, 147, -2)" x1="102.3354" gradientUnits="userSpaceOnUse" y1="393.8799" x2="102.3354" y2="83.8867" xlink:type="simple" xlink:actuate="onLoad" id="0" xlink:show="other">
<stop style="stop-color:#FFFFFF" offset="0"/>
<stop style="stop-color:#0000ff" offset="1"/>
</linearGradient>
<path id="0" d="M102.338,393.879c13.352-0.093,28.685-6.76,29.336-20.653   l0.053-165.07c41.635-9.884,71.943-39.497,71.943-74.786c0-18.632-8.434-36.022-22.523-49.483   c-18.707,17.446-47.123,34.02-78.809,34.02c-31.688,0-60.107-16.573-78.815-34.02C9.434,97.348,1,114.738,1,133.37   c0,35.289,30.31,64.901,71.947,74.786L73,373.226C72.356,387.786,88.987,393.972,102.338,393.879z" style="fill:url(#color10);stroke:url(#stroke10);" transform="matrix( 1, 0, 0, 1, 147, 2)"/>
<linearGradient transform="matrix( 1, 0, 0, 1, 147, -2)" x1="102.437" gradientUnits="userSpaceOnUse" y1="1" x2="102.437" y2="115.2075" xlink:type="simple" xlink:actuate="onLoad" id="0" xlink:show="other">
<stop style="stop-color:#FFFFFF" offset="0"/>
<stop style="stop-color:#0000ff" offset="1"/>
</linearGradient>
<path id="0" d="M102.417,115.208c-41.895,0.079-89.149-35.866-89.066-57.104   C13.385,33.35,56.773,0.911,102.417,1c45.605-0.089,89.071,32.35,89.105,57.104C191.606,79.341,143.523,114.911,102.417,115.208z" style="fill:url(#color10);stroke:url(#stroke10);" transform="matrix( 1, 0, 0, 1, 147, 2)"/>
</svg>]]>
     </csml:image>
    </csml:figure>
    <csml:text name="value" visible="true" depth="0" location="7.0 194.0" fillColor="0 0 0 0" outlineColor="0 0 0 0" outlineWidth="0.0" textColor="0 0 0 255" fontName="sansserif.plain" fontSize="12" arrangement="Bottom Left" spacing="-2.0"/>
    <csml:text name="variable" visible="true" depth="0" location="70.0 124.0" fillColor="0 0 0 0" outlineColor="0 0 0 0" outlineWidth="0.0" textColor="0 0 0 255" fontName="sansserif.plain" fontSize="12" arrangement="Top Right" spacing="-2.0"/>
    <csml:text name="name" visible="true" depth="0" location="-52.5 103.5" fillColor="0 0 0 0" outlineColor="0 0 0 0" outlineWidth="0.0" textColor="0 0 0 255" fontName="sansserif.plain" fontSize="12" arrangement="None" spacing="-2.0" offsets="14.0 -55.5"/>
   </csml:graphics>
  </csml:entity>
  <csml:entity label="n2" name="pro-caspase8" type="continuous" biolocation="CC_Cytoplasm" csoclass="Protein" codelinkProbeID="" extension="" accession="">
   <csml:parameter label="m5" type="Double" initialValue="39.039" minimumValue="0" maximumValue="infinite" unit="unit"/>
   <csml:graphics>
    <csml:figure>
     <csml:image visible="true" depth="0" location="423.5 259.0" size="21.0 68.0" fillColor="0 0 0 0" outlineColor="0 0 0 0" outlineWidth="0.0" fileFormat="svg" resourceID="36" fileType="internal"><![CDATA[<svg contentScriptType="text/ecmascript" width="92" xmlns:xlink="http://www.w3.org/1999/xlink" zoomAndPan="magnify" style="overflow:visible;enable-background:new 0 0 431.413 43.583" contentStyleType="text/css" height="300" viewBox="0 0 92 300" preserveAspectRatio="xMidYMid meet" xmlns="http://www.w3.org/2000/svg" version="1.0">
<defs>
<linearGradient gradientTransform="" id="color2" gradientUnits="objectBoundingBox" spreadMethod="pad" xlink:show="other" xlink:type="simple" x1="0%" y1="0%" x2="100%" y2="0%" xlink:actuate="onLoad">
<stop offset="0%" style="stop-color:#000000;stop-opacity:1;"/>
</linearGradient>
<linearGradient gradientTransform="" id="color3" gradientUnits="objectBoundingBox" spreadMethod="pad" xlink:show="other" xlink:type="simple" x1="0%" y1="0%" x2="100%" y2="0%" xlink:actuate="onLoad">
<stop offset="0%" style="stop-color:#0000ff;stop-opacity:1;"/>
</linearGradient>
<linearGradient gradientTransform="" id="stroke2" gradientUnits="objectBoundingBox" spreadMethod="pad" xlink:show="other" xlink:type="simple" x1="0%" y1="0%" x2="100%" y2="0%" xlink:actuate="onLoad">
<stop offset="0%" style="stop-color:#008000;stop-opacity:1;"/>
</linearGradient>
<linearGradient gradientTransform="" id="stroke3" gradientUnits="objectBoundingBox" spreadMethod="pad" xlink:show="other" xlink:type="simple" x1="0%" y1="0%" x2="100%" y2="0%" xlink:actuate="onLoad">
<stop offset="0%" style="stop-color:#00ff00;stop-opacity:1;"/>
</linearGradient>
<linearGradient gradientTransform="" id="stroke1" gradientUnits="objectBoundingBox" spreadMethod="pad" xlink:show="other" xlink:type="simple" x1="0%" y1="0%" x2="100%" y2="0%" xlink:actuate="onLoad">
<stop offset="0%" style="stop-color:orange;stop-opacity:1;"/>
</linearGradient>
<radialGradient gradientTransform="" id="color10" gradientUnits="objectBoundingBox" spreadMethod="pad" xlink:show="other" xlink:type="simple" r="50%" cx="50%" fx="50%" cy="50%" fy="50%" xlink:actuate="onLoad">
<stop style="stop-color:cyan;stop-opacity:1;" offset="0%"/>
<stop style="stop-color:blue;stop-opacity:1;" offset="100%"/>
</radialGradient>
<radialGradient gradientTransform="" id="color100" gradientUnits="objectBoundingBox" spreadMethod="pad" xlink:show="other" xlink:type="simple" r="50%" cx="50%" fx="50%" fy="50%" cy="50%" xlink:actuate="onLoad">
<stop style="stop-color:white;stop-opacity:1;" offset="0%"/>
<stop style="stop-color:#666666;stop-opacity:1;" offset="100%"/>
</radialGradient>
<radialGradient gradientTransform="" id="color1" gradientUnits="objectBoundingBox" spreadMethod="pad" xlink:show="other" xlink:type="simple" r="50%" cx="50%" fx="50%" cy="50%" fy="50%" xlink:actuate="onLoad">
<stop offset="0%" style="stop-color:white;stop-opacity:1;"/>
<stop offset="100%" style="stop-color:#009999;stop-opacity:1;"/>
</radialGradient>
</defs>
<radialGradient gradientTransform="matrix(1 0 0 -1 0.0376 211.5303)" gradientUnits="userSpaceOnUse" xlink:type="simple" r="81.7068" cx="45.9629" xlink:actuate="onLoad" cy="105.5303" id="XMLID_2_" xlink:show="other">
<stop offset="0" style="stop-color:#FFFFFF"/>
<stop offset="1" style="stop-color:#F29329"/>
</radialGradient>
<path d="M92,176c0,19.883-16.118,36-36,36H36c-19.882,0-36-16.117-36-36V36C0,16.117,16.118,0,36,0h20 c19.882,0,36,16.117,36,36V176z" style="stroke:none;fill:url(#color1);" transform="matrix( 1, 0, 0, 1, 0, 87)"/>
<circle transform="matrix( 1, 0, 0, 1, -21, -16)" style="fill:url(#color1);" r="44.5" cx="65.5" cy="61.5" id="0"/>
</svg>]]>
     </csml:image>
    </csml:figure>
    <csml:text name="value" visible="true" depth="0" location="385.5 325.0" fillColor="0 0 0 0" outlineColor="0 0 0 0" outlineWidth="0.0" textColor="0 0 0 255" fontName="sansserif.plain" fontSize="12" arrangement="Bottom Left" spacing="-2.0"/>
    <csml:text name="variable" visible="true" depth="0" location="442.5 243.0" fillColor="0 0 0 0" outlineColor="0 0 0 0" outlineWidth="0.0" textColor="0 0 0 255" fontName="sansserif.plain" fontSize="12" arrangement="Top Right" spacing="-2.0"/>
    <csml:text name="name" visible="true" depth="0" location="346.5 243.0" fillColor="0 0 0 0" outlineColor="0 0 0 0" outlineWidth="0.0" textColor="0 0 0 255" fontName="sansserif.plain" fontSize="12" arrangement="Top Left" spacing="-2.0"/>
   </csml:graphics>
  </csml:entity>
  <csml:entity label="n3" name="DISC" type="continuous" biolocation="CC_Cytoplasm" csoclass="Protein" codelinkProbeID="" extension="" accession="">
   <csml:parameter label="m6" type="Double" initialValue="60.961" minimumValue="0" maximumValue="infinite" unit="unit"/>
   <csml:graphics>
    <csml:figure>
     <csml:image visible="true" depth="0" location="370.0 347.0" size="44.0 88.0" fillColor="0 0 0 0" outlineColor="0 0 0 0" outlineWidth="0.0" fileFormat="svg" resourceID="11" fileType="internal"><![CDATA[<svg contentScriptType="text/ecmascript" width="195" xmlns:xlink="http://www.w3.org/1999/xlink" zoomAndPan="magnify" style="overflow:visible;enable-background:new 0 0 431.413 43.583" contentStyleType="text/css" viewBox="0 0 195 415" height="415" preserveAspectRatio="xMidYMid meet" xmlns="http://www.w3.org/2000/svg" version="1.0">
<defs>
<linearGradient gradientTransform="" id="color2" gradientUnits="objectBoundingBox" spreadMethod="pad" xlink:show="other" xlink:type="simple" x1="0%" y1="0%" y2="0%" x2="100%" xlink:actuate="onLoad">
<stop style="stop-color:#000000;stop-opacity:1;" offset="0%"/>
</linearGradient>
<linearGradient gradientTransform="" id="color3" gradientUnits="objectBoundingBox" spreadMethod="pad" xlink:show="other" xlink:type="simple" x1="0%" y1="0%" y2="0%" x2="100%" xlink:actuate="onLoad">
<stop style="stop-color:#0000ff;stop-opacity:1;" offset="0%"/>
</linearGradient>
<linearGradient gradientTransform="" id="stroke1" gradientUnits="objectBoundingBox" spreadMethod="pad" xlink:show="other" xlink:type="simple" x1="0%" y1="0%" y2="0%" x2="100%" xlink:actuate="onLoad">
<stop style="stop-color:#808080;stop-opacity:1;" offset="0%"/>
</linearGradient>
<linearGradient gradientTransform="" id="stroke2" gradientUnits="objectBoundingBox" spreadMethod="pad" xlink:show="other" xlink:type="simple" x1="0%" y1="0%" y2="0%" x2="100%" xlink:actuate="onLoad">
<stop style="stop-color:#008000;stop-opacity:1;" offset="0%"/>
</linearGradient>
<linearGradient gradientTransform="" id="stroke3" gradientUnits="objectBoundingBox" spreadMethod="pad" xlink:show="other" xlink:type="simple" x1="0%" y1="0%" y2="0%" x2="100%" xlink:actuate="onLoad">
<stop style="stop-color:#00ff00;stop-opacity:1;" offset="0%"/>
</linearGradient>
<radialGradient gradientTransform="" id="color1" gradientUnits="objectBoundingBox" spreadMethod="pad" xlink:show="other" xlink:type="simple" r="50%" cx="50%" fx="50%" cy="50%" fy="50%" xlink:actuate="onLoad">
<stop style="stop-color:cyan;stop-opacity:1;" offset="0%"/>
<stop style="stop-color:blue;stop-opacity:1;" offset="100%"/>
</radialGradient>
<radialGradient gradientTransform="" id="color10" gradientUnits="objectBoundingBox" spreadMethod="pad" xlink:show="other" xlink:type="simple" r="50%" cx="50%" fx="50%" fy="50%" cy="50%" xlink:actuate="onLoad">
<stop offset="0%" style="stop-color:white;stop-opacity:1;"/>
<stop offset="100%" style="stop-color:red;stop-opacity:1;"/>
</radialGradient>
<linearGradient gradientTransform="" id="stroke10" gradientUnits="objectBoundingBox" spreadMethod="pad" xlink:show="other" xlink:type="simple" x1="0%" y1="0%" x2="100%" y2="0%" xlink:actuate="onLoad">
<stop offset="0%" style="stop-color:red;stop-opacity:1;"/>
</linearGradient>
<radialGradient gradientTransform="" id="color11" gradientUnits="objectBoundingBox" spreadMethod="pad" xlink:show="other" xlink:type="simple" r="50%" cx="50%" fx="50%" cy="50%" fy="50%" xlink:actuate="onLoad">
<stop style="stop-color:white;stop-opacity:1;" offset="0%"/>
<stop style="stop-color:orange;stop-opacity:1;" offset="100%"/>
</radialGradient>
<linearGradient gradientTransform="" id="stroke100" gradientUnits="objectBoundingBox" spreadMethod="pad" xlink:show="other" xlink:type="simple" x1="0%" y1="0%" y2="0%" x2="100%" xlink:actuate="onLoad">
<stop style="stop-color:orange;stop-opacity:1;" offset="0%"/>
</linearGradient>
<radialGradient gradientTransform="" id="color100" gradientUnits="objectBoundingBox" spreadMethod="pad" xlink:show="other" xlink:type="simple" r="50%" cx="50%" fx="50%" cy="50%" fy="50%" xlink:actuate="onLoad">
<stop offset="0%" style="stop-color:#ccffcc;stop-opacity:1;"/>
<stop offset="100%" style="stop-color:#006633;stop-opacity:1;"/>
</radialGradient>
<radialGradient gradientTransform="" id="color12" gradientUnits="objectBoundingBox" spreadMethod="pad" xlink:show="other" xlink:type="simple" r="50%" cx="50%" fx="50%" fy="50%" cy="50%" xlink:actuate="onLoad">
<stop style="stop-color:white;stop-opacity:1;" offset="0%"/>
<stop style="stop-color:#009999;stop-opacity:1;" offset="100%"/>
</radialGradient>
</defs>
<radialGradient gradientTransform="matrix(0.9157 0 0 1 16.0897 0)" id="XMLID_2_" gradientUnits="userSpaceOnUse" xlink:show="other" xlink:type="simple" r="84.7258" cx="87.377" fx="87.377" cy="59.2998" fy="59.2998" xlink:actuate="onLoad">
<stop style="stop-color:#FFFFFF" offset="0"/>
<stop style="stop-color:#0000ff" offset="1"/>
</radialGradient>
<radialGradient transform="matrix( 1, 0, 0, 1, 80, 77)" gradientTransform="matrix(1 0 0 -1 0.0376 211.5303)" gradientUnits="userSpaceOnUse" xlink:type="simple" cx="45.9629" r="81.7068" xlink:actuate="onLoad" id="0" cy="105.5303" xlink:show="other">
<stop style="stop-color:#FFFFFF" offset="0"/>
<stop style="stop-color:#F29329" offset="1"/>
</radialGradient>
<radialGradient gradientTransform="matrix(0.7529 0 0 1 -36.9026 -603.7012)" gradientUnits="userSpaceOnUse" xlink:type="simple" r="84.7232" cx="154.0728" xlink:actuate="onLoad" id="0" cy="663.001" xlink:show="other">
<stop offset="0" style="stop-color:#FFFFFF"/>
<stop offset="1" style="stop-color:#FF0000"/>
</radialGradient>
<radialGradient gradientTransform="matrix(0.9157 0 0 1 16.0897 0)" id="0" gradientUnits="userSpaceOnUse" xlink:show="other" xlink:type="simple" r="84.7258" cx="87.377" fx="87.377" cy="59.2998" fy="59.2998" xlink:actuate="onLoad">
<stop offset="0" style="stop-color:#FFFFFF"/>
<stop offset="1" style="stop-color:#0000ff"/>
</radialGradient>
<ellipse transform="matrix( 1, 0, 0, 1, 0, 0)" style="fill:url(#color100);stroke:none;" rx="95.6" cx="96.1" ry="58.8" id="0" cy="59.3"/>
<radialGradient transform="matrix( 1, 0, 0, 1, 52, 115)" gradientTransform="matrix(1 0 0 -1 0.0376 211.5303)" gradientUnits="userSpaceOnUse" xlink:type="simple" cx="45.9629" r="81.7068" xlink:actuate="onLoad" cy="105.5303" id="1" xlink:show="other">
<stop style="stop-color:#FFFFFF" offset="0"/>
<stop style="stop-color:#F29329" offset="1"/>
</radialGradient>
<path id="1" d="M92,176c0,19.883-16.118,36-36,36H36c-19.882,0-36-16.117-36-36V36C0,16.117,16.118,0,36,0h20 c19.882,0,36,16.117,36,36V176z" style="stroke:none;fill:url(#color12);" transform="matrix( 1, 0, 0, 1, 52, 202)"/>
<circle transform="matrix( 1, 0, 0, 1, 31, 99)" style="fill:url(#color12);" r="44.5" cx="65.5" cy="61.5" id="1"/>
</svg>]]>
     </csml:image>
    </csml:figure>
    <csml:text name="value" visible="true" depth="0" location="332.0 433.0" fillColor="0 0 0 0" outlineColor="0 0 0 0" outlineWidth="0.0" textColor="0 0 0 255" fontName="sansserif.plain" fontSize="12" arrangement="Bottom Left" spacing="-2.0"/>
    <csml:text name="variable" visible="true" depth="0" location="412.0 331.0" fillColor="0 0 0 0" outlineColor="0 0 0 0" outlineWidth="0.0" textColor="0 0 0 255" fontName="sansserif.plain" fontSize="12" arrangement="Top Right" spacing="-2.0"/>
    <csml:text name="name" visible="true" depth="0" location="345.5 375.0" fillColor="0 0 0 0" outlineColor="0 0 0 0" outlineWidth="0.0" textColor="0 0 0 255" fontName="sansserif.plain" fontSize="12" arrangement="None" spacing="-2.0" offsets="-31.0 -7.0"/>
   </csml:graphics>
  </csml:entity>
  <csml:entity label="n4" name="complex" type="continuous" biolocation="CC_PlasmaMembrane" csoclass="Complex" codelinkProbeID="" extension="" accession="">
   <csml:parameter label="m7" type="Double" initialValue="0" minimumValue="0" maximumValue="infinite" unit="unit"/>
   <csml:graphics>
    <csml:figure>
     <csml:image visible="true" depth="0" location="171.0 132.5" size="76.0 155.0" fillColor="0 0 0 0" outlineColor="0 0 0 0" outlineWidth="0.0" fileFormat="svg" resourceID="31" fileType="internal"><![CDATA[<svg contentScriptType="text/ecmascript" width="360" xmlns:xlink="http://www.w3.org/1999/xlink" zoomAndPan="magnify" style="overflow:visible;enable-background:new 0 0 431.413 43.583" contentStyleType="text/css" viewBox="0 0 360 855" height="855" preserveAspectRatio="xMidYMid meet" xmlns="http://www.w3.org/2000/svg" version="1.0">
<defs>
<radialGradient gradientTransform="" id="color1" gradientUnits="objectBoundingBox" spreadMethod="pad" xlink:show="other" xlink:type="simple" r="50%" cx="50%" fx="50%" cy="50%" fy="50%" xlink:actuate="onLoad">
<stop style="stop-color:white;stop-opacity:1;" offset="0%"/>
<stop style="stop-color:orange;stop-opacity:1;" offset="100%"/>
</radialGradient>
<linearGradient gradientTransform="" id="stroke1" gradientUnits="objectBoundingBox" spreadMethod="pad" xlink:show="other" xlink:type="simple" x1="0%" y1="0%" y2="0%" x2="100%" xlink:actuate="onLoad">
<stop style="stop-color:orange;stop-opacity:1;" offset="0%"/>
</linearGradient>
<radialGradient gradientTransform="" id="color10" gradientUnits="objectBoundingBox" spreadMethod="pad" xlink:show="other" xlink:type="simple" r="50%" cx="50%" fx="50%" cy="50%" fy="50%" xlink:actuate="onLoad">
<stop style="stop-color:cyan;stop-opacity:1;" offset="0%"/>
<stop style="stop-color:blue;stop-opacity:1;" offset="100%"/>
</radialGradient>
<linearGradient gradientTransform="" id="stroke10" gradientUnits="objectBoundingBox" spreadMethod="pad" xlink:show="other" xlink:type="simple" x1="0%" y1="0%" y2="0%" x2="100%" xlink:actuate="onLoad">
<stop style="stop-color:blue;stop-opacity:1;" offset="0%"/>
</linearGradient>
<radialGradient gradientTransform="" id="color11" gradientUnits="objectBoundingBox" spreadMethod="pad" xlink:show="other" xlink:type="simple" r="50%" cx="50%" fx="50%" cy="50%" fy="50%" xlink:actuate="onLoad">
<stop style="stop-color:white;stop-opacity:1;" offset="0%"/>
<stop style="stop-color:orange;stop-opacity:1;" offset="100%"/>
</radialGradient>
<linearGradient gradientTransform="" id="stroke11" gradientUnits="objectBoundingBox" spreadMethod="pad" xlink:show="other" xlink:type="simple" x1="0%" y1="0%" y2="0%" x2="100%" xlink:actuate="onLoad">
<stop style="stop-color:orange;stop-opacity:1;" offset="0%"/>
</linearGradient>
<radialGradient gradientTransform="" id="color100" gradientUnits="objectBoundingBox" spreadMethod="pad" xlink:show="other" xlink:type="simple" r="50%" cx="50%" fx="50%" cy="50%" fy="50%" xlink:actuate="onLoad">
<stop style="stop-color:cyan;stop-opacity:1;" offset="0%"/>
<stop style="stop-color:blue;stop-opacity:1;" offset="100%"/>
</radialGradient>
<linearGradient gradientTransform="" id="stroke100" gradientUnits="objectBoundingBox" spreadMethod="pad" xlink:show="other" xlink:type="simple" x1="0%" y1="0%" y2="0%" x2="100%" xlink:actuate="onLoad">
<stop style="stop-color:blue;stop-opacity:1;" offset="0%"/>
</linearGradient>
<radialGradient gradientTransform="" id="color12" gradientUnits="objectBoundingBox" spreadMethod="pad" xlink:show="other" xlink:type="simple" r="50%" cx="50%" fx="50%" cy="50%" fy="50%" xlink:actuate="onLoad">
<stop style="stop-color:white;stop-opacity:1;" offset="0%"/>
<stop style="stop-color:orange;stop-opacity:1;" offset="100%"/>
</radialGradient>
<linearGradient gradientTransform="" id="stroke12" gradientUnits="objectBoundingBox" spreadMethod="pad" xlink:show="other" xlink:type="simple" x1="0%" y1="0%" y2="0%" x2="100%" xlink:actuate="onLoad">
<stop style="stop-color:orange;stop-opacity:1;" offset="0%"/>
</linearGradient>
<linearGradient gradientTransform="" id="stroke101" gradientUnits="objectBoundingBox" spreadMethod="pad" xlink:show="other" xlink:type="simple" x1="0%" y1="0%" y2="0%" x2="100%" xlink:actuate="onLoad">
<stop style="stop-color:blue;stop-opacity:1;" offset="0%"/>
</linearGradient>
<radialGradient gradientTransform="" id="color110" gradientUnits="objectBoundingBox" spreadMethod="pad" xlink:show="other" xlink:type="simple" r="50%" cx="50%" fx="50%" fy="50%" cy="50%" xlink:actuate="onLoad">
<stop offset="0%" style="stop-color:white;stop-opacity:1;"/>
<stop offset="100%" style="stop-color:red;stop-opacity:1;"/>
</radialGradient>
<radialGradient gradientTransform="" id="color1100" gradientUnits="objectBoundingBox" spreadMethod="pad" xlink:show="other" xlink:type="simple" r="50%" cx="50%" fx="50%" cy="50%" fy="50%" xlink:actuate="onLoad">
<stop style="stop-color:white;stop-opacity:1;" offset="0%"/>
<stop style="stop-color:orange;stop-opacity:1;" offset="100%"/>
</radialGradient>
<linearGradient gradientTransform="" id="stroke1000" gradientUnits="objectBoundingBox" spreadMethod="pad" xlink:show="other" xlink:type="simple" x1="0%" y1="0%" y2="0%" x2="100%" xlink:actuate="onLoad">
<stop style="stop-color:orange;stop-opacity:1;" offset="0%"/>
</linearGradient>
<radialGradient gradientTransform="" id="color13" gradientUnits="objectBoundingBox" spreadMethod="pad" xlink:show="other" xlink:type="simple" r="50%" cx="50%" fx="50%" cy="50%" fy="50%" xlink:actuate="onLoad">
<stop style="stop-color:white;stop-opacity:1;" offset="0%"/>
<stop style="stop-color:orange;stop-opacity:1;" offset="100%"/>
</radialGradient>
<radialGradient gradientTransform="" id="color101" gradientUnits="objectBoundingBox" spreadMethod="pad" xlink:show="other" xlink:type="simple" r="50%" cx="50%" fx="50%" cy="50%" fy="50%" xlink:actuate="onLoad">
<stop style="stop-color:cyan;stop-opacity:1;" offset="0%"/>
<stop style="stop-color:blue;stop-opacity:1;" offset="100%"/>
</radialGradient>
<radialGradient gradientTransform="" id="color1000" gradientUnits="objectBoundingBox" spreadMethod="pad" xlink:show="other" xlink:type="simple" r="50%" cx="50%" fx="50%" cy="50%" fy="50%" xlink:actuate="onLoad">
<stop offset="0%" style="stop-color:#ccffcc;stop-opacity:1;"/>
<stop offset="100%" style="stop-color:#006633;stop-opacity:1;"/>
</radialGradient>
<radialGradient gradientTransform="" id="color14" gradientUnits="objectBoundingBox" spreadMethod="pad" xlink:show="other" xlink:type="simple" r="50%" cx="50%" fx="50%" fy="50%" cy="50%" xlink:actuate="onLoad">
<stop style="stop-color:white;stop-opacity:1;" offset="0%"/>
<stop style="stop-color:#009999;stop-opacity:1;" offset="100%"/>
</radialGradient>
<radialGradient gradientTransform="" id="color15" gradientUnits="objectBoundingBox" spreadMethod="pad" xlink:show="other" xlink:type="simple" r="50%" cx="50%" fx="50%" fy="50%" cy="50%" xlink:actuate="onLoad">
<stop style="stop-color:white;stop-opacity:1;" offset="0%"/>
<stop style="stop-color:#009999;stop-opacity:1;" offset="100%"/>
</radialGradient>
<radialGradient gradientTransform="" id="color16" gradientUnits="objectBoundingBox" spreadMethod="pad" xlink:show="other" xlink:type="simple" r="50%" cx="50%" fx="50%" fy="50%" cy="50%" xlink:actuate="onLoad">
<stop style="stop-color:white;stop-opacity:1;" offset="0%"/>
<stop style="stop-color:#009999;stop-opacity:1;" offset="100%"/>
</radialGradient>
</defs>
<path id="4" d="M92,176c0,19.883-16.118,36-36,36H36c-19.882,0-36-16.117-36-36V36C0,16.117,16.118,0,36,0h20 c19.882,0,36,16.117,36,36V176z" style="stroke:none;fill:url(#color14);" transform="matrix( 1, 0, 0, 1, 58, 580)"/>
<circle transform="matrix( 1, 0, 0, 1, 37, 477)" style="fill:url(#color14);" r="44.5" cx="65.5" cy="61.5" id="4"/>
<path id="0" d="M102.417,115.208c-41.895,0.079-89.149-35.866-89.066-57.104   C13.385,33.35,56.773,0.911,102.417,1c45.605-0.089,89.071,32.35,89.105,57.104C191.606,79.341,143.523,114.911,102.417,115.208z" style="fill:url(#color100);stroke:url(#stroke100);"/>
<path id="0" d="M102.417,115.208c-41.895,0.079-89.149-35.866-89.066-57.104   C13.385,33.35,56.773,0.911,102.417,1c45.605-0.089,89.071,32.35,89.105,57.104C191.606,79.341,143.523,114.911,102.417,115.208z" style="fill:url(#color100);stroke:url(#stroke100);" transform="matrix( 1, 0, 0, 1, 69, 63)"/>
<path id="0" d="M102.417,115.208c-41.895,0.079-89.149-35.866-89.066-57.104   C13.385,33.35,56.773,0.911,102.417,1c45.605-0.089,89.071,32.35,89.105,57.104C191.606,79.341,143.523,114.911,102.417,115.208z" style="fill:url(#color100);stroke:url(#stroke100);" transform="matrix( 1, 0, 0, 1, 147, 2)"/>
<path id="0" d="M102.338,393.879c13.352-0.093,28.685-6.76,29.336-20.653   l0.053-165.07c41.635-9.884,71.943-39.497,71.943-74.786c0-18.632-8.434-36.022-22.523-49.483   c-18.707,17.446-47.123,34.02-78.809,34.02c-31.688,0-60.107-16.573-78.815-34.02C9.434,97.348,1,114.738,1,133.37   c0,35.289,30.31,64.901,71.947,74.786L73,373.226C72.356,387.786,88.987,393.972,102.338,393.879z" style="fill:url(#color100);stroke:url(#stroke100);"/>
<path id="0" d="M102.338,393.879c13.352-0.093,28.685-6.76,29.336-20.653   l0.053-165.07c41.635-9.884,71.943-39.497,71.943-74.786c0-18.632-8.434-36.022-22.523-49.483   c-18.707,17.446-47.123,34.02-78.809,34.02c-31.688,0-60.107-16.573-78.815-34.02C9.434,97.348,1,114.738,1,133.37   c0,35.289,30.31,64.901,71.947,74.786L73,373.226C72.356,387.786,88.987,393.972,102.338,393.879z" style="fill:url(#color100);stroke:url(#stroke100);" transform="matrix( 1, 0, 0, 1, 69, 63)"/>
<path id="0" d="M102.338,393.879c13.352-0.093,28.685-6.76,29.336-20.653   l0.053-165.07c41.635-9.884,71.943-39.497,71.943-74.786c0-18.632-8.434-36.022-22.523-49.483   c-18.707,17.446-47.123,34.02-78.809,34.02c-31.688,0-60.107-16.573-78.815-34.02C9.434,97.348,1,114.738,1,133.37   c0,35.289,30.31,64.901,71.947,74.786L73,373.226C72.356,387.786,88.987,393.972,102.338,393.879z" style="fill:url(#color100);stroke:url(#stroke100);" transform="matrix( 1, 0, 0, 1, 147, 2)"/>
<ellipse transform="matrix( 1, 0, 0, 1, 7, 382)" style="fill:url(#color1000);stroke:none;" rx="95.6" cx="96.1" ry="58.8" id="1" cy="59.3"/>
<ellipse transform="matrix( 1, 0, 0, 1, 77, 437)" style="fill:url(#color1000);stroke:none;" rx="95.6" cx="96.1" ry="58.8" id="1" cy="59.3"/>
<ellipse transform="matrix( 1, 0, 0, 1, 144, 383)" style="fill:url(#color1000);stroke:none;" rx="95.6" cx="96.1" ry="58.8" id="1" cy="59.3"/>
<path id="2" d="M102.338,393.879c13.352-0.093,28.685-6.76,29.336-20.653   l0.053-165.07c41.635-9.884,71.943-39.497,71.943-74.786c0-18.632-8.434-36.022-22.523-49.483   c-18.707,17.446-47.123,34.02-78.809,34.02c-31.688,0-60.107-16.573-78.815-34.02C9.434,97.348,1,114.738,1,133.37   c0,35.289,30.31,64.901,71.947,74.786L73,373.226C72.356,387.786,88.987,393.972,102.338,393.879z" style="fill:url(#color10);stroke:url(#stroke10);"/>
<path id="2" d="M102.338,393.879c13.352-0.093,28.685-6.76,29.336-20.653   l0.053-165.07c41.635-9.884,71.943-39.497,71.943-74.786c0-18.632-8.434-36.022-22.523-49.483   c-18.707,17.446-47.123,34.02-78.809,34.02c-31.688,0-60.107-16.573-78.815-34.02C9.434,97.348,1,114.738,1,133.37   c0,35.289,30.31,64.901,71.947,74.786L73,373.226C72.356,387.786,88.987,393.972,102.338,393.879z" style="fill:url(#color10);stroke:url(#stroke10);" transform="matrix( 1, 0, 0, 1, 69, 63)"/>
<path id="3" d="M102.417,115.208c-41.895,0.079-89.149-35.866-89.066-57.104   C13.385,33.35,56.773,0.911,102.417,1c45.605-0.089,89.071,32.35,89.105,57.104C191.606,79.341,143.523,114.911,102.417,115.208z" style="fill:url(#color100);stroke:url(#stroke100);"/>
<path id="3" d="M102.417,115.208c-41.895,0.079-89.149-35.866-89.066-57.104   C13.385,33.35,56.773,0.911,102.417,1c45.605-0.089,89.071,32.35,89.105,57.104C191.606,79.341,143.523,114.911,102.417,115.208z" style="fill:url(#color100);stroke:url(#stroke100);" transform="matrix( 1, 0, 0, 1, 69, 63)"/>
<path id="2" d="M102.338,393.879c13.352-0.093,28.685-6.76,29.336-20.653   l0.053-165.07c41.635-9.884,71.943-39.497,71.943-74.786c0-18.632-8.434-36.022-22.523-49.483   c-18.707,17.446-47.123,34.02-78.809,34.02c-31.688,0-60.107-16.573-78.815-34.02C9.434,97.348,1,114.738,1,133.37   c0,35.289,30.31,64.901,71.947,74.786L73,373.226C72.356,387.786,88.987,393.972,102.338,393.879z" style="fill:url(#color10);stroke:url(#stroke10);" transform="matrix( 1, 0, 0, 1, 147, 2)"/>
<path id="3" d="M102.417,115.208c-41.895,0.079-89.149-35.866-89.066-57.104   C13.385,33.35,56.773,0.911,102.417,1c45.605-0.089,89.071,32.35,89.105,57.104C191.606,79.341,143.523,114.911,102.417,115.208z" style="fill:url(#color100);stroke:url(#stroke100);" transform="matrix( 1, 0, 0, 1, 147, 2)"/>
<ellipse transform="matrix( 1, 0, 0, 1, 7, 382)" style="fill:url(#color1000);stroke:none;" rx="95.6" cx="96.1" ry="58.8" id="5" cy="59.3"/>
<ellipse transform="matrix( 1, 0, 0, 1, 77, 437)" style="fill:url(#color1000);stroke:none;" rx="95.6" cx="96.1" ry="58.8" id="5" cy="59.3"/>
<ellipse transform="matrix( 1, 0, 0, 1, 144, 383)" style="fill:url(#color1000);stroke:none;" rx="95.6" cx="96.1" ry="58.8" id="5" cy="59.3"/>
<radialGradient transform="matrix( 1, 0, 0, 1, 58, 493)" gradientTransform="matrix(1 0 0 -1 0.0376 211.5303)" gradientUnits="userSpaceOnUse" xlink:type="simple" cx="45.9629" r="81.7068" xlink:actuate="onLoad" cy="105.5303" id="4" xlink:show="other">
<stop style="stop-color:#FFFFFF" offset="0"/>
<stop style="stop-color:#F29329" offset="1"/>
</radialGradient>
<radialGradient transform="matrix( 1, 0, 0, 1, 125, 553)" gradientTransform="matrix(1 0 0 -1 0.0376 211.5303)" gradientUnits="userSpaceOnUse" xlink:type="simple" cx="45.9629" r="81.7068" xlink:actuate="onLoad" cy="105.5303" id="6" xlink:show="other">
<stop style="stop-color:#FFFFFF" offset="0"/>
<stop style="stop-color:#F29329" offset="1"/>
</radialGradient>
<path id="6" d="M92,176c0,19.883-16.118,36-36,36H36c-19.882,0-36-16.117-36-36V36C0,16.117,16.118,0,36,0h20 c19.882,0,36,16.117,36,36V176z" style="stroke:none;fill:url(#color15);" transform="matrix( 1, 0, 0, 1, 125, 640)"/>
<circle transform="matrix( 1, 0, 0, 1, 104, 537)" style="fill:url(#color15);" r="44.5" cx="65.5" cy="61.5" id="6"/>
<radialGradient transform="matrix( 1, 0, 0, 1, 200, 498)" gradientTransform="matrix(1 0 0 -1 0.0376 211.5303)" gradientUnits="userSpaceOnUse" xlink:type="simple" cx="45.9629" r="81.7068" xlink:actuate="onLoad" cy="105.5303" id="7" xlink:show="other">
<stop style="stop-color:#FFFFFF" offset="0"/>
<stop style="stop-color:#F29329" offset="1"/>
</radialGradient>
<path id="7" d="M92,176c0,19.883-16.118,36-36,36H36c-19.882,0-36-16.117-36-36V36C0,16.117,16.118,0,36,0h20 c19.882,0,36,16.117,36,36V176z" style="stroke:none;fill:url(#color16);" transform="matrix( 1, 0, 0, 1, 200, 585)"/>
<circle transform="matrix( 1, 0, 0, 1, 179, 482)" style="fill:url(#color16);" r="44.5" cx="65.5" cy="61.5" id="7"/>
</svg>]]>
     </csml:image>
    </csml:figure>
    <csml:text name="value" visible="true" depth="0" location="164.0 285.5" fillColor="0 0 0 0" outlineColor="0 0 0 0" outlineWidth="0.0" textColor="0 0 0 255" fontName="sansserif.plain" fontSize="12" arrangement="Bottom Left" spacing="-2.0"/>
    <csml:text name="variable" visible="true" depth="0" location="245.0 116.5" fillColor="0 0 0 0" outlineColor="0 0 0 0" outlineWidth="0.0" textColor="0 0 0 255" fontName="sansserif.plain" fontSize="12" arrangement="Top Right" spacing="-2.0"/>
    <csml:text name="name" visible="true" depth="0" location="125.0 116.5" fillColor="0 0 0 0" outlineColor="0 0 0 0" outlineWidth="0.0" textColor="0 0 0 255" fontName="sansserif.plain" fontSize="12" arrangement="Top Left" spacing="-2.0"/>
   </csml:graphics>
  </csml:entity>
  <csml:entity label="n5" name="caspase8" type="continuous" biolocation="CC_Cytoplasm" csoclass="Protein" codelinkProbeID="" extension="" accession="">
   <csml:parameter label="m8" type="Double" initialValue="0" minimumValue="0" maximumValue="infinite" unit="unit"/>
   <csml:graphics>
    <csml:figure>
     <csml:image visible="true" depth="0" location="285.5 803.5" size="55.0 43.0" fillColor="0 0 0 0" outlineColor="0 0 0 0" outlineWidth="0.0" fileFormat="svg" resourceID="36" fileType="internal"><![CDATA[<svg contentScriptType="text/ecmascript" width="215" xmlns:xlink="http://www.w3.org/1999/xlink" zoomAndPan="magnify" style="overflow:visible;enable-background:new 0 0 431.413 43.583" contentStyleType="text/css" viewBox="0 0 215 175" height="175" preserveAspectRatio="xMidYMid meet" xmlns="http://www.w3.org/2000/svg" version="1.0">
<defs>
<linearGradient gradientTransform="" id="color2" gradientUnits="objectBoundingBox" spreadMethod="pad" xlink:show="other" xlink:type="simple" x1="0%" y1="0%" y2="0%" x2="100%" xlink:actuate="onLoad">
<stop style="stop-color:#000000;stop-opacity:1;" offset="0%"/>
</linearGradient>
<linearGradient gradientTransform="" id="color3" gradientUnits="objectBoundingBox" spreadMethod="pad" xlink:show="other" xlink:type="simple" x1="0%" y1="0%" y2="0%" x2="100%" xlink:actuate="onLoad">
<stop style="stop-color:#0000ff;stop-opacity:1;" offset="0%"/>
</linearGradient>
<linearGradient gradientTransform="" id="stroke2" gradientUnits="objectBoundingBox" spreadMethod="pad" xlink:show="other" xlink:type="simple" x1="0%" y1="0%" y2="0%" x2="100%" xlink:actuate="onLoad">
<stop style="stop-color:#008000;stop-opacity:1;" offset="0%"/>
</linearGradient>
<linearGradient gradientTransform="" id="stroke3" gradientUnits="objectBoundingBox" spreadMethod="pad" xlink:show="other" xlink:type="simple" x1="0%" y1="0%" y2="0%" x2="100%" xlink:actuate="onLoad">
<stop style="stop-color:#00ff00;stop-opacity:1;" offset="0%"/>
</linearGradient>
<radialGradient gradientTransform="" id="color1" gradientUnits="objectBoundingBox" spreadMethod="pad" xlink:show="other" xlink:type="simple" r="50%" cx="50%" fx="50%" cy="50%" fy="50%" xlink:actuate="onLoad">
<stop style="stop-color:white;stop-opacity:1;" offset="0%"/>
<stop style="stop-color:orange;stop-opacity:1;" offset="100%"/>
</radialGradient>
<linearGradient gradientTransform="" id="stroke1" gradientUnits="objectBoundingBox" spreadMethod="pad" xlink:show="other" xlink:type="simple" x1="0%" y1="0%" y2="0%" x2="100%" xlink:actuate="onLoad">
<stop style="stop-color:#cc0000;stop-opacity:1;" offset="0%"/>
</linearGradient>
<radialGradient gradientTransform="" id="color10" gradientUnits="objectBoundingBox" spreadMethod="pad" xlink:show="other" xlink:type="simple" r="50%" cx="50%" fx="50%" fy="50%" cy="50%" xlink:actuate="onLoad">
<stop offset="0%" style="stop-color:cyan;stop-opacity:1;"/>
<stop offset="100%" style="stop-color:blue;stop-opacity:1;"/>
</radialGradient>
<radialGradient gradientTransform="" id="color100" gradientUnits="objectBoundingBox" spreadMethod="pad" xlink:show="other" xlink:type="simple" r="50%" cx="50%" fx="50%" cy="50%" fy="50%" xlink:actuate="onLoad">
<stop style="stop-color:cyan;stop-opacity:1;" offset="0%"/>
<stop style="stop-color:blue;stop-opacity:1;" offset="100%"/>
</radialGradient>
<radialGradient gradientTransform="" id="color1000" gradientUnits="objectBoundingBox" spreadMethod="pad" xlink:show="other" xlink:type="simple" r="50%" cx="50%" fx="50%" cy="50%" fy="50%" xlink:actuate="onLoad">
<stop style="stop-color:white;stop-opacity:1;" offset="0%"/>
<stop style="stop-color:#009999;stop-opacity:1;" offset="100%"/>
</radialGradient>
</defs>
<radialGradient gradientTransform="matrix(1 0 0 -1 0.0376 211.5303)" gradientUnits="userSpaceOnUse" xlink:type="simple" cx="45.9629" r="81.7068" xlink:actuate="onLoad" id="XMLID_2_" cy="105.5303" xlink:show="other">
<stop style="stop-color:#FFFFFF" offset="0"/>
<stop style="stop-color:#F29329" offset="1"/>
</radialGradient>
<radialGradient gradientTransform="matrix(0.9157 0 0 1 16.0897 0)" id="0" gradientUnits="userSpaceOnUse" xlink:show="other" xlink:type="simple" r="84.7258" cx="87.377" fx="87.377" fy="59.2998" cy="59.2998" xlink:actuate="onLoad">
<stop offset="0" style="stop-color:#FFFFFF"/>
<stop offset="1" style="stop-color:#0000ff"/>
</radialGradient>
<radialGradient gradientTransform="matrix(0.9157 0 0 1 16.0897 0)" id="0" gradientUnits="userSpaceOnUse" transform="matrix( 1, 0, 0, 1, 105, 14)" xlink:show="other" xlink:type="simple" r="84.7258" cx="87.377" fx="87.377" fy="59.2998" cy="59.2998" xlink:actuate="onLoad">
<stop style="stop-color:#FFFFFF" offset="0"/>
<stop style="stop-color:#0000ff" offset="1"/>
</radialGradient>
<path id="0" d="M92,176c0,19.883-16.118,36-36,36H36c-19.882,0-36-16.117-36-36V36C0,16.117,16.118,0,36,0h20 c19.882,0,36,16.117,36,36V176z" style="stroke:none;fill:url(#color1000);" transform="matrix( 0, 1, -1, 0, 213, 81)"/>
<circle transform="matrix( 1, 0, 0, 1, 13, -16)" style="fill:url(#color1000);" r="44.5" cx="65.5" cy="61.5" id="0"/>
</svg>]]>
     </csml:image>
    </csml:figure>
    <csml:text name="value" visible="true" depth="0" location="278.5 844.5" fillColor="0 0 0 0" outlineColor="0 0 0 0" outlineWidth="0.0" textColor="0 0 0 255" fontName="sansserif.plain" fontSize="12" arrangement="Bottom Left" spacing="-2.0"/>
    <csml:text name="variable" visible="true" depth="0" location="338.5 787.5" fillColor="0 0 0 0" outlineColor="0 0 0 0" outlineWidth="0.0" textColor="0 0 0 255" fontName="sansserif.plain" fontSize="12" arrangement="Top Right" spacing="-2.0"/>
    <csml:text name="name" visible="true" depth="0" location="270.0907317073171 787.4765853658537" fillColor="0 0 0 0" outlineColor="0 0 0 0" outlineWidth="0.0" textColor="0 0 0 255" fontName="sansserif.plain" fontSize="12" arrangement="None" spacing="-2.0" offsets="-14.409268292682924 -28.52341463414632"/>
   </csml:graphics>
  </csml:entity>
  <csml:entity label="n6" name="BID" type="continuous" biolocation="CC_Cytoplasm" csoclass="Complex" codelinkProbeID="" extension="" accession="">
   <csml:parameter label="m11" type="Double" initialValue="100" minimumValue="0" maximumValue="infinite" unit="unit"/>
   <csml:graphics>
    <csml:figure>
     <csml:image visible="true" depth="0" location="173.0 895.0" size="78.0 30.0" fillColor="0 0 0 0" outlineColor="0 0 0 0" outlineWidth="0.0" fileFormat="svg" resourceID="31" fileType="internal"><![CDATA[<svg contentScriptType="text/ecmascript" width="212" xmlns:xlink="http://www.w3.org/1999/xlink" zoomAndPan="magnify" style="overflow:visible;enable-background:new 0 0 431.413 43.583" contentStyleType="text/css" height="92" viewBox="0 0 212 92" preserveAspectRatio="xMidYMid meet" xmlns="http://www.w3.org/2000/svg" version="1.0">
<defs>
<linearGradient gradientTransform="" id="stroke2" gradientUnits="objectBoundingBox" spreadMethod="pad" xlink:show="other" xlink:type="simple" x1="0%" y1="0%" x2="100%" y2="0%" xlink:actuate="onLoad">
<stop offset="0%" style="stop-color:blue;stop-opacity:1;"/>
</linearGradient>
<radialGradient gradientTransform="" id="color1" gradientUnits="objectBoundingBox" spreadMethod="pad" xlink:show="other" xlink:type="simple" r="50%" cx="50%" fx="50%" fy="50%" cy="50%" xlink:actuate="onLoad">
<stop offset="0%" style="stop-color:white;stop-opacity:1;"/>
<stop offset="100%" style="stop-color:red;stop-opacity:1;"/>
</radialGradient>
<radialGradient gradientTransform="" id="color2" gradientUnits="objectBoundingBox" spreadMethod="pad" xlink:show="other" xlink:type="simple" r="50%" cx="50%" fx="50%" fy="50%" cy="50%" xlink:actuate="onLoad">
<stop offset="0%" style="stop-color:cyan;stop-opacity:1;"/>
<stop offset="100%" style="stop-color:blue;stop-opacity:1;"/>
</radialGradient>
<linearGradient gradientTransform="" id="stroke1" gradientUnits="objectBoundingBox" spreadMethod="pad" xlink:show="other" xlink:type="simple" x1="0%" y1="0%" x2="100%" y2="0%" xlink:actuate="onLoad">
<stop offset="0%" style="stop-color:red;stop-opacity:1;"/>
</linearGradient>
<linearGradient gradientTransform="" id="stroke3" gradientUnits="objectBoundingBox" spreadMethod="pad" xlink:show="other" xlink:type="simple" x1="0%" y1="0%" x2="100%" y2="0%" xlink:actuate="onLoad">
<stop offset="0%" style="stop-color:green;stop-opacity:1;"/>
</linearGradient>
<radialGradient gradientTransform="" id="color3" gradientUnits="objectBoundingBox" spreadMethod="pad" xlink:show="other" xlink:type="simple" r="50%" cx="50%" fx="50%" fy="50%" cy="50%" xlink:actuate="onLoad">
<stop offset="0%" style="stop-color:white;stop-opacity:1;"/>
<stop offset="100%" style="stop-color:green;stop-opacity:1;"/>
</radialGradient>
<radialGradient gradientTransform="" id="color10" gradientUnits="objectBoundingBox" spreadMethod="pad" xlink:show="other" xlink:type="simple" r="50%" cx="50%" fx="50%" cy="50%" fy="50%" xlink:actuate="onLoad">
<stop offset="0%" style="stop-color:white;stop-opacity:1;"/>
<stop offset="100%" style="stop-color:#990099;stop-opacity:1;"/>
</radialGradient>
<linearGradient gradientTransform="" id="stroke10" gradientUnits="objectBoundingBox" spreadMethod="pad" xlink:show="other" xlink:type="simple" x1="0%" y1="0%" x2="100%" y2="0%" xlink:actuate="onLoad">
<stop offset="0%" style="stop-color:#990099;stop-opacity:1;"/>
</linearGradient>
</defs>
<path id="0" d="M92,176c0,19.883-16.118,36-36,36H36c-19.882,0-36-16.117-36-36V36C0,16.117,16.118,0,36,0h20 c19.882,0,36,16.117,36,36V176z" style="stroke:url(#stroke10);fill:url(#color10);fill-opacity:0.9;" transform="matrix( 0, 1, -1, 0, 211, 0)"/>
</svg>]]>
     </csml:image>
    </csml:figure>
    <csml:text name="value" visible="true" depth="0" location="152.0 923.0" fillColor="0 0 0 0" outlineColor="0 0 0 0" outlineWidth="0.0" textColor="0 0 0 255" fontName="sansserif.plain" fontSize="12" arrangement="Bottom Left" spacing="-2.0"/>
    <csml:text name="variable" visible="true" depth="0" location="249.0 879.0" fillColor="0 0 0 0" outlineColor="0 0 0 0" outlineWidth="0.0" textColor="0 0 0 255" fontName="sansserif.plain" fontSize="12" arrangement="Top Right" spacing="-2.0"/>
    <csml:text name="name" visible="true" depth="0" location="153.0 879.0" fillColor="0 0 0 0" outlineColor="0 0 0 0" outlineWidth="0.0" textColor="0 0 0 255" fontName="sansserif.plain" fontSize="12" arrangement="Top Left" spacing="-2.0"/>
   </csml:graphics>
  </csml:entity>
  <csml:entity label="n7" name="BID C terminal" type="continuous" biolocation="CC_Cytoplasm" csoclass="Protein" codelinkProbeID="" extension="" accession="">
   <csml:parameter label="m13" type="Double" initialValue="0" minimumValue="0" maximumValue="infinite" unit="unit"/>
   <csml:graphics>
    <csml:figure>
     <csml:image visible="true" depth="0" location="245.5 1040.5" size="53.0 33.0" fillColor="0 0 0 0" outlineColor="0 0 0 0" outlineWidth="0.0" fileFormat="svg" resourceID="36" fileType="internal"><![CDATA[<svg contentScriptType="text/ecmascript" width="140" xmlns:xlink="http://www.w3.org/1999/xlink" zoomAndPan="magnify" style="overflow:visible;enable-background:new 0 0 431.413 43.583" contentStyleType="text/css" height="100" viewBox="0 0 140 100" preserveAspectRatio="xMidYMid meet" xmlns="http://www.w3.org/2000/svg" version="1.0">
<defs>
<linearGradient gradientTransform="" id="color2" gradientUnits="objectBoundingBox" spreadMethod="pad" xlink:show="other" xlink:type="simple" x1="0%" y1="0%" x2="100%" y2="0%" xlink:actuate="onLoad">
<stop offset="0%" style="stop-color:#000000;stop-opacity:1;"/>
</linearGradient>
<linearGradient gradientTransform="" id="color3" gradientUnits="objectBoundingBox" spreadMethod="pad" xlink:show="other" xlink:type="simple" x1="0%" y1="0%" x2="100%" y2="0%" xlink:actuate="onLoad">
<stop offset="0%" style="stop-color:#0000ff;stop-opacity:1;"/>
</linearGradient>
<linearGradient gradientTransform="" id="stroke2" gradientUnits="objectBoundingBox" spreadMethod="pad" xlink:show="other" xlink:type="simple" x1="0%" y1="0%" x2="100%" y2="0%" xlink:actuate="onLoad">
<stop offset="0%" style="stop-color:#008000;stop-opacity:1;"/>
</linearGradient>
<linearGradient gradientTransform="" id="stroke3" gradientUnits="objectBoundingBox" spreadMethod="pad" xlink:show="other" xlink:type="simple" x1="0%" y1="0%" x2="100%" y2="0%" xlink:actuate="onLoad">
<stop offset="0%" style="stop-color:#00ff00;stop-opacity:1;"/>
</linearGradient>
<radialGradient gradientTransform="" id="color1" gradientUnits="objectBoundingBox" spreadMethod="pad" xlink:show="other" xlink:type="simple" r="50%" cx="50%" fx="50%" fy="50%" cy="50%" xlink:actuate="onLoad">
<stop offset="0%" style="stop-color:white;stop-opacity:1;"/>
<stop offset="100%" style="stop-color:orange;stop-opacity:1;"/>
</radialGradient>
<linearGradient gradientTransform="" id="stroke1" gradientUnits="objectBoundingBox" spreadMethod="pad" xlink:show="other" xlink:type="simple" x1="0%" y1="0%" x2="100%" y2="0%" xlink:actuate="onLoad">
<stop offset="0%" style="stop-color:orange;stop-opacity:1;"/>
</linearGradient>
<radialGradient gradientTransform="" id="color10" gradientUnits="objectBoundingBox" spreadMethod="pad" xlink:show="other" xlink:type="simple" r="50%" cx="50%" fx="50%" fy="50%" cy="50%" xlink:actuate="onLoad">
<stop offset="0%" style="stop-color:white;stop-opacity:1;"/>
<stop offset="100%" style="stop-color:orange;stop-opacity:1;"/>
</radialGradient>
<linearGradient gradientTransform="" id="stroke10" gradientUnits="objectBoundingBox" spreadMethod="pad" xlink:show="other" xlink:type="simple" x1="0%" y1="0%" x2="100%" y2="0%" xlink:actuate="onLoad">
<stop offset="0%" style="stop-color:orange;stop-opacity:1;"/>
</linearGradient>
<radialGradient gradientTransform="" id="color100" gradientUnits="objectBoundingBox" spreadMethod="pad" xlink:show="other" xlink:type="simple" r="50%" cx="50%" fx="50%" fy="50%" cy="50%" xlink:actuate="onLoad">
<stop style="stop-color:white;stop-opacity:1;" offset="0%"/>
<stop style="stop-color:#990099;stop-opacity:1;" offset="100%"/>
</radialGradient>
<linearGradient gradientTransform="" id="stroke100" gradientUnits="objectBoundingBox" spreadMethod="pad" xlink:show="other" xlink:type="simple" x1="0%" y1="0%" y2="0%" x2="100%" xlink:actuate="onLoad">
<stop style="stop-color:#990099;stop-opacity:1;" offset="0%"/>
</linearGradient>
</defs>
<radialGradient gradientTransform="matrix(1 0 0 -1 0.0376 211.5303)" gradientUnits="userSpaceOnUse" xlink:type="simple" r="81.7068" cx="45.9629" xlink:actuate="onLoad" cy="105.5303" id="XMLID_2_" xlink:show="other">
<stop offset="0" style="stop-color:#FFFFFF"/>
<stop offset="1" style="stop-color:#F29329"/>
</radialGradient>
<path id="0" d="M92,176c0,19.883-16.118,36-36,36H36c-19.882,0-36-16.117-36-36V36C0,16.117,16.118,0,36,0h20 c19.882,0,36,16.117,36,36V176z" style="stroke:url(#stroke100);fill:url(#color100);fill-opacity:0.9;" transform="matrix( 0, 1, -0.647887323943662, 0, 139.17605633802816, 2)"/>
</svg>]]>
     </csml:image>
    </csml:figure>
    <csml:text name="value" visible="true" depth="0" location="238.5 1072.0420521446595" fillColor="0 0 0 0" outlineColor="0 0 0 0" outlineWidth="0.0" textColor="0 0 0 255" fontName="sansserif.plain" fontSize="12" arrangement="Bottom Left" spacing="-2.0"/>
    <csml:text name="variable" visible="true" depth="0" location="297.13877207737596 1024.5" fillColor="0 0 0 0" outlineColor="0 0 0 0" outlineWidth="0.0" textColor="0 0 0 255" fontName="sansserif.plain" fontSize="12" arrangement="Top Right" spacing="-2.0"/>
    <csml:text name="name" visible="true" depth="0" location="165.5 1024.5" fillColor="0 0 0 0" outlineColor="0 0 0 0" outlineWidth="0.0" textColor="0 0 0 255" fontName="sansserif.plain" fontSize="12" arrangement="Top Left" spacing="-2.0"/>
   </csml:graphics>
  </csml:entity>
  <csml:entity label="n8" name="cytochrome c" type="continuous" biolocation="CC_Cytoplasm" csoclass="SmallMolecule" codelinkProbeID="" extension="" accession="">
   <csml:parameter label="m16" type="Double" initialValue="0" minimumValue="0" maximumValue="infinite" unit="unit"/>
   <csml:graphics>
    <csml:figure>
     <csml:image visible="true" depth="0" location="716.5 376.5" size="17.0 17.0" fillColor="0 0 0 0" outlineColor="0 0 0 0" outlineWidth="0.0" fileFormat="svg" resourceID="26" fileType="internal"><![CDATA[<svg contentScriptType="text/ecmascript" width="190" xmlns:xlink="http://www.w3.org/1999/xlink" zoomAndPan="magnify" style="overflow:visible;enable-background:new 0 0 431.413 43.583" contentStyleType="text/css" height="190" viewBox="0 0 190 190" preserveAspectRatio="xMidYMid meet" xmlns="http://www.w3.org/2000/svg" version="1.0">
<defs>
<linearGradient gradientTransform="" id="color2" gradientUnits="objectBoundingBox" spreadMethod="pad" xlink:show="other" xlink:type="simple" x1="0%" y1="0%" x2="100%" y2="0%" xlink:actuate="onLoad">
<stop offset="0%" style="stop-color:#000000;stop-opacity:1;"/>
</linearGradient>
<linearGradient gradientTransform="" id="stroke2" gradientUnits="objectBoundingBox" spreadMethod="pad" xlink:show="other" xlink:type="simple" x1="0%" y1="0%" x2="100%" y2="0%" xlink:actuate="onLoad">
<stop offset="0%" style="stop-color:#008000;stop-opacity:1;"/>
</linearGradient>
<linearGradient gradientTransform="" id="stroke3" gradientUnits="objectBoundingBox" spreadMethod="pad" xlink:show="other" xlink:type="simple" x1="0%" y1="0%" x2="100%" y2="0%" xlink:actuate="onLoad">
<stop offset="0%" style="stop-color:#00ff00;stop-opacity:1;"/>
</linearGradient>
<radialGradient gradientTransform="" id="color1" gradientUnits="objectBoundingBox" spreadMethod="pad" xlink:show="other" xlink:type="simple" r="50%" cx="50%" fx="50%" fy="50%" cy="50%" xlink:actuate="onLoad">
<stop offset="0%" style="stop-color:white;stop-opacity:1;"/>
<stop offset="100%" style="stop-color:yellow;stop-opacity:1;"/>
</radialGradient>
<linearGradient gradientTransform="" id="stroke1" gradientUnits="objectBoundingBox" spreadMethod="pad" xlink:show="other" xlink:type="simple" x1="0%" y1="0%" x2="100%" y2="0%" xlink:actuate="onLoad">
<stop offset="0%" style="stop-color:orange;stop-opacity:1;"/>
</linearGradient>
<linearGradient gradientTransform="" id="color3" gradientUnits="objectBoundingBox" spreadMethod="pad" xlink:show="other" xlink:type="simple" x1="0%" y1="0%" x2="100%" y2="0%" xlink:actuate="onLoad">
<stop offset="0%" style="stop-color:blue;stop-opacity:1;"/>
</linearGradient>
<radialGradient gradientTransform="" id="color10" gradientUnits="objectBoundingBox" spreadMethod="pad" xlink:show="other" xlink:type="simple" r="50%" cx="50%" fx="50%" fy="50%" cy="50%" xlink:actuate="onLoad">
<stop style="stop-color:#ffffff;stop-opacity:1;" offset="0%"/>
<stop style="stop-color:#cc0000;stop-opacity:1;" offset="100%"/>
</radialGradient>
</defs>
<circle transform="matrix( 1, 0, 0, 1, -69, 1)" style="stroke:none;fill:url(#color10);" r="91.904" cx="162.928" cy="93.405" id="0"/>
</svg>]]>
     </csml:image>
    </csml:figure>
    <csml:text name="value" visible="true" depth="0" location="709.5 391.5" fillColor="0 0 0 0" outlineColor="0 0 0 0" outlineWidth="0.0" textColor="0 0 0 255" fontName="sansserif.plain" fontSize="12" arrangement="Bottom Left" spacing="-2.0"/>
    <csml:text name="variable" visible="true" depth="0" location="731.5 360.5" fillColor="0 0 0 0" outlineColor="0 0 0 0" outlineWidth="0.0" textColor="0 0 0 255" fontName="sansserif.plain" fontSize="12" arrangement="Top Right" spacing="-2.0"/>
    <csml:text name="name" visible="true" depth="0" location="644.5 360.5" fillColor="0 0 0 0" outlineColor="0 0 0 0" outlineWidth="0.0" textColor="0 0 0 255" fontName="sansserif.plain" fontSize="12" arrangement="Top Left" spacing="-2.0"/>
   </csml:graphics>
  </csml:entity>
  <csml:entity label="n9" name="Apaf-1" type="continuous" biolocation="CC_Cytoplasm" csoclass="Protein" codelinkProbeID="" extension="" accession="">
   <csml:parameter label="m17" type="Double" initialValue="39.039" minimumValue="0" maximumValue="infinite" unit="unit"/>
   <csml:graphics>
    <csml:figure>
     <csml:image visible="true" depth="0" location="795.0 318.0" size="22.0 52.0" fillColor="0 0 0 0" outlineColor="0 0 0 0" outlineWidth="0.0" fileFormat="svg" resourceID="6" fileType="internal"><![CDATA[<svg contentScriptType="text/ecmascript" width="92" xmlns:xlink="http://www.w3.org/1999/xlink" zoomAndPan="magnify" style="overflow:visible;enable-background:new 0 0 431.413 43.583" contentStyleType="text/css" height="212" viewBox="0 0 92 212" preserveAspectRatio="xMidYMid meet" xmlns="http://www.w3.org/2000/svg" version="1.0">
<defs>
<linearGradient gradientTransform="" id="color2" gradientUnits="objectBoundingBox" spreadMethod="pad" xlink:show="other" xlink:type="simple" x1="0%" y1="0%" x2="100%" y2="0%" xlink:actuate="onLoad">
<stop offset="0%" style="stop-color:#000000;stop-opacity:1;"/>
</linearGradient>
<linearGradient gradientTransform="" id="color3" gradientUnits="objectBoundingBox" spreadMethod="pad" xlink:show="other" xlink:type="simple" x1="0%" y1="0%" x2="100%" y2="0%" xlink:actuate="onLoad">
<stop offset="0%" style="stop-color:#0000ff;stop-opacity:1;"/>
</linearGradient>
<linearGradient gradientTransform="" id="stroke2" gradientUnits="objectBoundingBox" spreadMethod="pad" xlink:show="other" xlink:type="simple" x1="0%" y1="0%" x2="100%" y2="0%" xlink:actuate="onLoad">
<stop offset="0%" style="stop-color:#008000;stop-opacity:1;"/>
</linearGradient>
<linearGradient gradientTransform="" id="stroke3" gradientUnits="objectBoundingBox" spreadMethod="pad" xlink:show="other" xlink:type="simple" x1="0%" y1="0%" x2="100%" y2="0%" xlink:actuate="onLoad">
<stop offset="0%" style="stop-color:#00ff00;stop-opacity:1;"/>
</linearGradient>
<radialGradient gradientTransform="" id="color1" gradientUnits="objectBoundingBox" spreadMethod="pad" xlink:show="other" xlink:type="simple" r="50%" cx="50%" fx="50%" fy="50%" cy="50%" xlink:actuate="onLoad">
<stop offset="0%" style="stop-color:cyan;stop-opacity:1;"/>
<stop offset="100%" style="stop-color:blue;stop-opacity:1;"/>
</radialGradient>
<linearGradient gradientTransform="" id="stroke1" gradientUnits="objectBoundingBox" spreadMethod="pad" xlink:show="other" xlink:type="simple" x1="0%" y1="0%" x2="100%" y2="0%" xlink:actuate="onLoad">
<stop offset="0%" style="stop-color:blue;stop-opacity:1;"/>
</linearGradient>
<radialGradient gradientTransform="" id="color10" gradientUnits="objectBoundingBox" spreadMethod="pad" xlink:show="other" xlink:type="simple" r="50%" cx="50%" fx="50%" cy="50%" fy="50%" xlink:actuate="onLoad">
<stop offset="0%" style="stop-color:white;stop-opacity:1;"/>
<stop offset="100%" style="stop-color:#ff66cc;stop-opacity:1;"/>
</radialGradient>
</defs>
<radialGradient gradientTransform="matrix(1 0 0 -1 0.0376 211.5303)" gradientUnits="userSpaceOnUse" xlink:type="simple" r="81.7068" cx="45.9629" xlink:actuate="onLoad" cy="105.5303" id="0" xlink:show="other">
<stop offset="0" style="stop-color:#FFFFFF"/>
<stop offset="1" style="stop-color:#F29329"/>
</radialGradient>
<path id="0" d="M92,176c0,19.883-16.118,36-36,36H36c-19.882,0-36-16.117-36-36V36C0,16.117,16.118,0,36,0h20 c19.882,0,36,16.117,36,36V176z" style="stroke:none;fill:url(#color10);"/>
</svg>]]>
     </csml:image>
    </csml:figure>
    <csml:text name="value" visible="true" depth="0" location="757.0 368.0" fillColor="0 0 0 0" outlineColor="0 0 0 0" outlineWidth="0.0" textColor="0 0 0 255" fontName="sansserif.plain" fontSize="12" arrangement="Bottom Left" spacing="-2.0"/>
    <csml:text name="variable" visible="true" depth="0" location="815.0 302.0" fillColor="0 0 0 0" outlineColor="0 0 0 0" outlineWidth="0.0" textColor="0 0 0 255" fontName="sansserif.plain" fontSize="12" arrangement="Top Right" spacing="-2.0"/>
    <csml:text name="name" visible="true" depth="0" location="760.0 302.0" fillColor="0 0 0 0" outlineColor="0 0 0 0" outlineWidth="0.0" textColor="0 0 0 255" fontName="sansserif.plain" fontSize="12" arrangement="Top Left" spacing="-2.0"/>
   </csml:graphics>
  </csml:entity>
  <csml:entity label="n10" name="dATP" type="continuous" biolocation="CC_Cytoplasm" csoclass="SmallMolecule" codelinkProbeID="" extension="" accession="">
   <csml:parameter label="m18" type="Double" initialValue="39.039" minimumValue="0" maximumValue="infinite" unit="unit"/>
   <csml:graphics>
    <csml:figure>
     <csml:image visible="true" depth="0" location="938.0 337.0" size="12.0 12.0" fillColor="0 0 0 0" outlineColor="0 0 0 0" outlineWidth="0.0" fileFormat="svg" resourceID="26" fileType="internal"><![CDATA[<svg contentScriptType="text/ecmascript" width="185" xmlns:xlink="http://www.w3.org/1999/xlink" zoomAndPan="magnify" style="overflow:visible;enable-background:new 0 0 431.413 43.583" contentStyleType="text/css" height="185" viewBox="0 0 185 185" preserveAspectRatio="xMidYMid meet" xmlns="http://www.w3.org/2000/svg" version="1.0">
<defs>
<linearGradient gradientTransform="" id="color2" gradientUnits="objectBoundingBox" spreadMethod="pad" xlink:show="other" xlink:type="simple" x1="0%" y1="0%" x2="100%" y2="0%" xlink:actuate="onLoad">
<stop offset="0%" style="stop-color:#000000;stop-opacity:1;"/>
</linearGradient>
<linearGradient gradientTransform="" id="stroke2" gradientUnits="objectBoundingBox" spreadMethod="pad" xlink:show="other" xlink:type="simple" x1="0%" y1="0%" x2="100%" y2="0%" xlink:actuate="onLoad">
<stop offset="0%" style="stop-color:#008000;stop-opacity:1;"/>
</linearGradient>
<linearGradient gradientTransform="" id="stroke3" gradientUnits="objectBoundingBox" spreadMethod="pad" xlink:show="other" xlink:type="simple" x1="0%" y1="0%" x2="100%" y2="0%" xlink:actuate="onLoad">
<stop offset="0%" style="stop-color:#00ff00;stop-opacity:1;"/>
</linearGradient>
<radialGradient gradientTransform="" id="color1" gradientUnits="objectBoundingBox" spreadMethod="pad" xlink:show="other" xlink:type="simple" r="50%" cx="50%" fx="50%" fy="50%" cy="50%" xlink:actuate="onLoad">
<stop offset="0%" style="stop-color:white;stop-opacity:1;"/>
<stop offset="100%" style="stop-color:yellow;stop-opacity:1;"/>
</radialGradient>
<linearGradient gradientTransform="" id="stroke1" gradientUnits="objectBoundingBox" spreadMethod="pad" xlink:show="other" xlink:type="simple" x1="0%" y1="0%" x2="100%" y2="0%" xlink:actuate="onLoad">
<stop offset="0%" style="stop-color:orange;stop-opacity:1;"/>
</linearGradient>
<linearGradient gradientTransform="" id="color3" gradientUnits="objectBoundingBox" spreadMethod="pad" xlink:show="other" xlink:type="simple" x1="0%" y1="0%" x2="100%" y2="0%" xlink:actuate="onLoad">
<stop offset="0%" style="stop-color:blue;stop-opacity:1;"/>
</linearGradient>
<radialGradient gradientTransform="" id="color10" gradientUnits="objectBoundingBox" spreadMethod="pad" xlink:show="other" xlink:type="simple" r="50%" cx="50%" fx="50%" cy="50%" fy="50%" xlink:actuate="onLoad">
<stop offset="0%" style="stop-color:#ffffff;stop-opacity:1;"/>
<stop offset="100%" style="stop-color:#00ffff;stop-opacity:1;"/>
</radialGradient>
</defs>
<radialGradient gradientUnits="userSpaceOnUse" xlink:type="simple" r="94.5561" cx="63.4072" xlink:actuate="onLoad" cy="188.1753" id="0" xlink:show="other" fx="58.6459" fy="209.1242">
<stop offset="0.0056" style="stop-color:#FFFFFF"/>
<stop offset="1" style="stop-color:#0000ff"/>
</radialGradient>
<radialGradient gradientUnits="userSpaceOnUse" xlink:type="simple" r="94.5563" cx="211.0259" xlink:actuate="onLoad" cy="188.1753" id="0" xlink:show="other" fx="206.2645" fy="209.1242">
<stop offset="0.0056" style="stop-color:#FFFFFF"/>
<stop offset="0.0511" style="stop-color:#FFFFFF"/>
<stop offset="1" style="stop-color:#0000ff"/>
</radialGradient>
<radialGradient gradientUnits="userSpaceOnUse" xlink:type="simple" r="94.5561" cx="132.9307" xlink:actuate="onLoad" cy="39.604" id="0" xlink:show="other" fx="128.1693" fy="60.5529">
<stop offset="0.0056" style="stop-color:#FFFFFF"/>
<stop offset="1" style="stop-color:#0000ff"/>
</radialGradient>
<circle transform="matrix( 1, 0, 0, 1, -70, 0)" style="stroke:none;fill:url(#color10);" r="91.904" cx="162.928" cy="93.405" id="0"/>
</svg>]]>
     </csml:image>
    </csml:figure>
    <csml:text name="value" visible="true" depth="0" location="900.0 347.0" fillColor="0 0 0 0" outlineColor="0 0 0 0" outlineWidth="0.0" textColor="0 0 0 255" fontName="sansserif.plain" fontSize="12" arrangement="Bottom Left" spacing="-2.0"/>
    <csml:text name="variable" visible="true" depth="0" location="948.0 321.0" fillColor="0 0 0 0" outlineColor="0 0 0 0" outlineWidth="0.0" textColor="0 0 0 255" fontName="sansserif.plain" fontSize="12" arrangement="Top Right" spacing="-2.0"/>
    <csml:text name="name" visible="true" depth="0" location="909.0 321.0" fillColor="0 0 0 0" outlineColor="0 0 0 0" outlineWidth="0.0" textColor="0 0 0 255" fontName="sansserif.plain" fontSize="12" arrangement="Top Left" spacing="-2.0"/>
   </csml:graphics>
  </csml:entity>
  <csml:entity label="n11" name="complex" type="continuous" biolocation="CC_Cytoplasm" csoclass="Complex" codelinkProbeID="" extension="" accession="">
   <csml:parameter label="m20" type="Double" initialValue="0" minimumValue="0" maximumValue="infinite" unit="unit"/>
   <csml:graphics>
    <csml:figure>
     <csml:image visible="true" depth="0" location="780.5 487.5" size="79.0 79.0" fillColor="0 0 0 0" outlineColor="0 0 0 0" outlineWidth="0.0" fileFormat="svg" resourceID="6" fileType="internal"><![CDATA[<svg contentScriptType="text/ecmascript" width="600" xmlns:xlink="http://www.w3.org/1999/xlink" zoomAndPan="magnify" style="overflow:visible;enable-background:new 0 0 431.413 43.583" contentStyleType="text/css" height="600" viewBox="0 0 600 600" preserveAspectRatio="xMidYMid meet" xmlns="http://www.w3.org/2000/svg" version="1.0">
<defs>
<linearGradient gradientTransform="" id="color2" gradientUnits="objectBoundingBox" spreadMethod="pad" xlink:show="other" xlink:type="simple" x1="0%" y1="0%" x2="100%" y2="0%" xlink:actuate="onLoad">
<stop offset="0%" style="stop-color:#000000;stop-opacity:1;"/>
</linearGradient>
<linearGradient gradientTransform="" id="color3" gradientUnits="objectBoundingBox" spreadMethod="pad" xlink:show="other" xlink:type="simple" x1="0%" y1="0%" x2="100%" y2="0%" xlink:actuate="onLoad">
<stop offset="0%" style="stop-color:#0000ff;stop-opacity:1;"/>
</linearGradient>
<linearGradient gradientTransform="" id="stroke2" gradientUnits="objectBoundingBox" spreadMethod="pad" xlink:show="other" xlink:type="simple" x1="0%" y1="0%" x2="100%" y2="0%" xlink:actuate="onLoad">
<stop offset="0%" style="stop-color:#008000;stop-opacity:1;"/>
</linearGradient>
<linearGradient gradientTransform="" id="stroke3" gradientUnits="objectBoundingBox" spreadMethod="pad" xlink:show="other" xlink:type="simple" x1="0%" y1="0%" x2="100%" y2="0%" xlink:actuate="onLoad">
<stop offset="0%" style="stop-color:#00ff00;stop-opacity:1;"/>
</linearGradient>
<radialGradient gradientTransform="" id="color1" gradientUnits="objectBoundingBox" spreadMethod="pad" xlink:show="other" xlink:type="simple" r="50%" cx="50%" fx="50%" fy="50%" cy="50%" xlink:actuate="onLoad">
<stop offset="0%" style="stop-color:cyan;stop-opacity:1;"/>
<stop offset="100%" style="stop-color:blue;stop-opacity:1;"/>
</radialGradient>
<linearGradient gradientTransform="" id="stroke1" gradientUnits="objectBoundingBox" spreadMethod="pad" xlink:show="other" xlink:type="simple" x1="0%" y1="0%" x2="100%" y2="0%" xlink:actuate="onLoad">
<stop offset="0%" style="stop-color:blue;stop-opacity:1;"/>
</linearGradient>
<radialGradient gradientTransform="" id="color10" gradientUnits="objectBoundingBox" spreadMethod="pad" xlink:show="other" xlink:type="simple" r="50%" cx="50%" fx="50%" fy="50%" cy="50%" xlink:actuate="onLoad">
<stop offset="0%" style="stop-color:white;stop-opacity:1;"/>
<stop offset="100%" style="stop-color:orange;stop-opacity:1;"/>
</radialGradient>
<radialGradient gradientTransform="" id="color100" gradientUnits="objectBoundingBox" spreadMethod="pad" xlink:show="other" xlink:type="simple" r="50%" cx="50%" fx="50%" fy="50%" cy="50%" xlink:actuate="onLoad">
<stop style="stop-color:white;stop-opacity:1;" offset="0%"/>
<stop style="stop-color:#ff66cc;stop-opacity:1;" offset="100%"/>
</radialGradient>
<radialGradient gradientTransform="" id="color1000" gradientUnits="objectBoundingBox" spreadMethod="pad" xlink:show="other" xlink:type="simple" r="50%" cx="50%" fx="50%" fy="50%" cy="50%" xlink:actuate="onLoad">
<stop offset="0%" style="stop-color:#ffffff;stop-opacity:1;"/>
<stop offset="100%" style="stop-color:#cc0000;stop-opacity:1;"/>
</radialGradient>
</defs>
<radialGradient transform="matrix( 1, 0, 0, 1, 0, 22)" gradientTransform="matrix(1 0 0 -1 0.0376 211.5303)" gradientUnits="userSpaceOnUse" xlink:type="simple" r="81.7068" cx="45.9629" xlink:actuate="onLoad" cy="105.5303" id="0" xlink:show="other">
<stop offset="0" style="stop-color:#FFFFFF"/>
<stop offset="1" style="stop-color:#F29329"/>
</radialGradient>
<radialGradient transform="matrix( 1, 0, 0, 1, 0, 22)" gradientTransform="matrix(1 0 0 -1 0.0376 211.5303)" gradientUnits="userSpaceOnUse" xlink:type="simple" cx="45.9629" r="81.7068" xlink:actuate="onLoad" cy="105.5303" id="0" xlink:show="other">
<stop style="stop-color:#FFFFFF" offset="0"/>
<stop style="stop-color:#F29329" offset="1"/>
</radialGradient>
<path id="0" d="M92,176c0,19.883-16.118,36-36,36H36c-19.882,0-36-16.117-36-36V36C0,16.117,16.118,0,36,0h20 c19.882,0,36,16.117,36,36V176z" style="stroke:none;fill:url(#color100);" transform="matrix( 1, 0, 0, 1, 250, 2)"/>
<path id="0" d="M92,176c0,19.883-16.118,36-36,36H36c-19.882,0-36-16.117-36-36V36C0,16.117,16.118,0,36,0h20 c19.882,0,36,16.117,36,36V176z" style="stroke:none;fill:url(#color100);" transform="matrix( 1, 0, 0, 1, 252, 379)"/>
<path id="0" d="M92,176c0,19.883-16.118,36-36,36H36c-19.882,0-36-16.117-36-36V36C0,16.117,16.118,0,36,0h20 c19.882,0,36,16.117,36,36V176z" style="stroke:none;fill:url(#color100);" transform="matrix( 0, 1, -1, 0, 212, 254)"/>
<path id="0" d="M92,176c0,19.883-16.118,36-36,36H36c-19.882,0-36-16.117-36-36V36C0,16.117,16.118,0,36,0h20 c19.882,0,36,16.117,36,36V176z" style="stroke:none;fill:url(#color100);" transform="matrix( 0, 1, -1, 0, 598, 255)"/>
<path id="0" d="M92,176c0,19.883-16.118,36-36,36H36c-19.882,0-36-16.117-36-36V36C0,16.117,16.118,0,36,0h20 c19.882,0,36,16.117,36,36V176z" style="stroke:none;fill:url(#color100);" transform="matrix( 0.7167254397991429, 0.6973554645550037, -0.6973554645550037, 0.7167254397991429, 486.95030830417784, 46.94874445605264)"/>
<path id="0" d="M92,176c0,19.883-16.118,36-36,36H36c-19.882,0-36-16.117-36-36V36C0,16.117,16.118,0,36,0h20 c19.882,0,36,16.117,36,36V176z" style="stroke:none;fill:url(#color100);" transform="matrix( 0.7167254397991429, 0.6973554645550037, -0.6973554645550037, 0.7167254397991429, 191.95030830417784, 337.9487444560526)"/>
<path id="0" d="M92,176c0,19.883-16.118,36-36,36H36c-19.882,0-36-16.117-36-36V36C0,16.117,16.118,0,36,0h20 c19.882,0,36,16.117,36,36V176z" style="stroke:none;fill:url(#color100);" transform="matrix( -0.6973554645550037, 0.7167254397991429, -0.7167254397991429, -0.6973554645550037, 554.0512402851583, 485.95026252781065)"/>
<path id="0" d="M92,176c0,19.883-16.118,36-36,36H36c-19.882,0-36-16.117-36-36V36C0,16.117,16.118,0,36,0h20 c19.882,0,36,16.117,36,36V176z" style="stroke:none;fill:url(#color100);" transform="matrix( -0.6973554645550037, 0.7167254397991429, -0.7167254397991429, -0.6973554645550037, 256.0512402851583, 195.95026252781065)"/>
<circle transform="matrix( 0.4233113249978707, 0, 0, 0.4124303090476206, 260.95873325030743, 111.88194178335785)" style="stroke:none;fill:url(#color1000);" r="91.904" cx="162.928" cy="93.405" id="0"/>
<circle transform="matrix( 0.4233113249978707, 0, 0, 0.4124303090476206, 386.95873325030743, 295.88194178335783)" style="stroke:none;fill:url(#color1000);" r="91.904" cx="162.928" cy="93.405" id="0"/>
<circle transform="matrix( 0.4233113249978707, 0, 0, 0.4124303090476206, 319.95873325030743, 404.88194178335783)" style="stroke:none;fill:url(#color1000);" r="91.904" cx="162.928" cy="93.405" id="0"/>
<circle transform="matrix( 0.4233113249978707, 0, 0, 0.4124303090476206, 196.95873325030743, 409.88194178335783)" style="stroke:none;fill:url(#color1000);" r="91.904" cx="162.928" cy="93.405" id="0"/>
<circle transform="matrix( 0.4233113249978707, 0, 0, 0.4124303090476206, 88.95873325030743, 349.88194178335783)" style="stroke:none;fill:url(#color1000);" r="91.904" cx="162.928" cy="93.405" id="0"/>
<circle transform="matrix( 0.4233113249978707, 0, 0, 0.4124303090476206, 70.95873325030743, 229.88194178335783)" style="stroke:none;fill:url(#color1000);" r="91.904" cx="162.928" cy="93.405" id="0"/>
<circle transform="matrix( 0.4233113249978707, 0, 0, 0.4124303090476206, 136.95873325030743, 125.88194178335785)" style="stroke:none;fill:url(#color1000);" r="91.904" cx="162.928" cy="93.405" id="0"/>
<circle transform="matrix( 0.4233113249978707, 0, 0, 0.4124303090476206, 371.95873325030743, 171.88194178335783)" style="stroke:none;fill:url(#color1000);" r="91.904" cx="162.928" cy="93.405" id="0"/>
</svg>]]>
     </csml:image>
    </csml:figure>
    <csml:text name="value" visible="true" depth="0" location="773.5 564.5" fillColor="0 0 0 0" outlineColor="0 0 0 0" outlineWidth="0.0" textColor="0 0 0 255" fontName="sansserif.plain" fontSize="12" arrangement="Bottom Left" spacing="-2.0"/>
    <csml:text name="variable" visible="true" depth="0" location="857.5 471.5" fillColor="0 0 0 0" outlineColor="0 0 0 0" outlineWidth="0.0" textColor="0 0 0 255" fontName="sansserif.plain" fontSize="12" arrangement="Top Right" spacing="-2.0"/>
    <csml:text name="name" visible="true" depth="0" location="734.5 471.5" fillColor="0 0 0 0" outlineColor="0 0 0 0" outlineWidth="0.0" textColor="0 0 0 255" fontName="sansserif.plain" fontSize="12" arrangement="Top Left" spacing="-2.0"/>
   </csml:graphics>
  </csml:entity>
  <csml:entity label="n12" name="pro-caspase9" type="continuous" biolocation="CC_Cytoplasm" csoclass="Protein" codelinkProbeID="" extension="" accession="">
   <csml:parameter label="m21" type="Double" initialValue="100" minimumValue="0" maximumValue="infinite" unit="unit"/>
   <csml:graphics>
    <csml:figure>
     <csml:image visible="true" depth="0" location="616.5 586.5" size="61.0 21.0" fillColor="0 0 0 0" outlineColor="0 0 0 0" outlineWidth="0.0" fileFormat="svg" resourceID="11" fileType="internal"><![CDATA[<svg contentScriptType="text/ecmascript" width="300" xmlns:xlink="http://www.w3.org/1999/xlink" zoomAndPan="magnify" style="overflow:visible;enable-background:new 0 0 431.413 43.583" contentStyleType="text/css" height="92" viewBox="0 0 300 92" preserveAspectRatio="xMidYMid meet" xmlns="http://www.w3.org/2000/svg" version="1.0">
<defs>
<linearGradient gradientTransform="" id="color2" gradientUnits="objectBoundingBox" spreadMethod="pad" xlink:show="other" xlink:type="simple" x1="0%" y1="0%" x2="100%" y2="0%" xlink:actuate="onLoad">
<stop offset="0%" style="stop-color:#000000;stop-opacity:1;"/>
</linearGradient>
<linearGradient gradientTransform="" id="color3" gradientUnits="objectBoundingBox" spreadMethod="pad" xlink:show="other" xlink:type="simple" x1="0%" y1="0%" x2="100%" y2="0%" xlink:actuate="onLoad">
<stop offset="0%" style="stop-color:#0000ff;stop-opacity:1;"/>
</linearGradient>
<linearGradient gradientTransform="" id="stroke1" gradientUnits="objectBoundingBox" spreadMethod="pad" xlink:show="other" xlink:type="simple" x1="0%" y1="0%" x2="100%" y2="0%" xlink:actuate="onLoad">
<stop offset="0%" style="stop-color:#808080;stop-opacity:1;"/>
</linearGradient>
<linearGradient gradientTransform="" id="stroke2" gradientUnits="objectBoundingBox" spreadMethod="pad" xlink:show="other" xlink:type="simple" x1="0%" y1="0%" x2="100%" y2="0%" xlink:actuate="onLoad">
<stop offset="0%" style="stop-color:#008000;stop-opacity:1;"/>
</linearGradient>
<linearGradient gradientTransform="" id="stroke3" gradientUnits="objectBoundingBox" spreadMethod="pad" xlink:show="other" xlink:type="simple" x1="0%" y1="0%" x2="100%" y2="0%" xlink:actuate="onLoad">
<stop offset="0%" style="stop-color:#00ff00;stop-opacity:1;"/>
</linearGradient>
<radialGradient gradientTransform="" id="color1" gradientUnits="objectBoundingBox" spreadMethod="pad" xlink:show="other" xlink:type="simple" r="50%" cx="50%" fx="50%" fy="50%" cy="50%" xlink:actuate="onLoad">
<stop offset="0%" style="stop-color:cyan;stop-opacity:1;"/>
<stop offset="100%" style="stop-color:blue;stop-opacity:1;"/>
</radialGradient>
<radialGradient gradientTransform="" id="color10" gradientUnits="objectBoundingBox" spreadMethod="pad" xlink:show="other" xlink:type="simple" r="50%" cx="50%" fx="50%" cy="50%" fy="50%" xlink:actuate="onLoad">
<stop offset="0%" style="stop-color:white;stop-opacity:1;"/>
<stop offset="100%" style="stop-color:#666666;stop-opacity:1;"/>
</radialGradient>
</defs>
<radialGradient gradientTransform="matrix(0.9157 0 0 1 16.0897 0)" id="XMLID_2_" gradientUnits="userSpaceOnUse" transform="matrix( 1, 0, 0, 1, 85, -2)" xlink:show="other" xlink:type="simple" r="84.7258" cx="87.377" fx="87.377" fy="59.2998" cy="59.2998" xlink:actuate="onLoad">
<stop offset="0" style="stop-color:#FFFFFF"/>
<stop offset="1" style="stop-color:#0000ff"/>
</radialGradient>
<path id="0" d="M92,176c0,19.883-16.118,36-36,36H36c-19.882,0-36-16.117-36-36V36C0,16.117,16.118,0,36,0h20 c19.882,0,36,16.117,36,36V176z" style="stroke:none;fill:url(#color10);" transform="matrix( -0, 1, -1, 0, 298, -2)"/>
<circle r="44.5" style="fill:url(#color10);" cx="65.5" transform="matrix( 1, 0, 0, 1, -21, -16)" cy="61.5"/>
</svg>]]>
     </csml:image>
    </csml:figure>
    <csml:text name="value" visible="true" depth="0" location="595.5 605.5" fillColor="0 0 0 0" outlineColor="0 0 0 0" outlineWidth="0.0" textColor="0 0 0 255" fontName="sansserif.plain" fontSize="12" arrangement="Bottom Left" spacing="-2.0"/>
    <csml:text name="variable" visible="true" depth="0" location="675.5 570.5" fillColor="0 0 0 0" outlineColor="0 0 0 0" outlineWidth="0.0" textColor="0 0 0 255" fontName="sansserif.plain" fontSize="12" arrangement="Top Right" spacing="-2.0"/>
    <csml:text name="name" visible="true" depth="0" location="566.0 559.5" fillColor="0 0 0 0" outlineColor="0 0 0 0" outlineWidth="0.0" textColor="0 0 0 255" fontName="sansserif.plain" fontSize="12" arrangement="None" spacing="-2.0" offsets="-41.5 -28.5"/>
   </csml:graphics>
  </csml:entity>
  <csml:entity label="n13" name="complex" type="continuous" biolocation="CC_Cytoplasm" csoclass="Complex" codelinkProbeID="" extension="" accession="">
   <csml:parameter label="m22" type="Double" initialValue="0" minimumValue="0" maximumValue="infinite" unit="unit"/>
   <csml:graphics>
    <csml:figure>
     <csml:image visible="true" depth="0" location="740.5 618.0" size="91.0 88.0" fillColor="0 0 0 0" outlineColor="0 0 0 0" outlineWidth="0.0" fileFormat="svg" resourceID="11" fileType="internal"><![CDATA[<svg contentScriptType="text/ecmascript" width="600" xmlns:xlink="http://www.w3.org/1999/xlink" zoomAndPan="magnify" style="overflow:visible;enable-background:new 0 0 431.413 43.583" contentStyleType="text/css" height="600" viewBox="0 0 600 600" preserveAspectRatio="xMidYMid meet" xmlns="http://www.w3.org/2000/svg" version="1.0">
<defs>
<linearGradient gradientTransform="" id="color2" gradientUnits="objectBoundingBox" spreadMethod="pad" xlink:show="other" xlink:type="simple" x1="0%" y1="0%" x2="100%" y2="0%" xlink:actuate="onLoad">
<stop offset="0%" style="stop-color:#000000;stop-opacity:1;"/>
</linearGradient>
<linearGradient gradientTransform="" id="color3" gradientUnits="objectBoundingBox" spreadMethod="pad" xlink:show="other" xlink:type="simple" x1="0%" y1="0%" x2="100%" y2="0%" xlink:actuate="onLoad">
<stop offset="0%" style="stop-color:#0000ff;stop-opacity:1;"/>
</linearGradient>
<linearGradient gradientTransform="" id="stroke1" gradientUnits="objectBoundingBox" spreadMethod="pad" xlink:show="other" xlink:type="simple" x1="0%" y1="0%" x2="100%" y2="0%" xlink:actuate="onLoad">
<stop offset="0%" style="stop-color:#808080;stop-opacity:1;"/>
</linearGradient>
<linearGradient gradientTransform="" id="stroke2" gradientUnits="objectBoundingBox" spreadMethod="pad" xlink:show="other" xlink:type="simple" x1="0%" y1="0%" x2="100%" y2="0%" xlink:actuate="onLoad">
<stop offset="0%" style="stop-color:#008000;stop-opacity:1;"/>
</linearGradient>
<linearGradient gradientTransform="" id="stroke3" gradientUnits="objectBoundingBox" spreadMethod="pad" xlink:show="other" xlink:type="simple" x1="0%" y1="0%" x2="100%" y2="0%" xlink:actuate="onLoad">
<stop offset="0%" style="stop-color:#00ff00;stop-opacity:1;"/>
</linearGradient>
<radialGradient gradientTransform="" id="color1" gradientUnits="objectBoundingBox" spreadMethod="pad" xlink:show="other" xlink:type="simple" r="50%" cx="50%" fx="50%" fy="50%" cy="50%" xlink:actuate="onLoad">
<stop offset="0%" style="stop-color:cyan;stop-opacity:1;"/>
<stop offset="100%" style="stop-color:blue;stop-opacity:1;"/>
</radialGradient>
<radialGradient gradientTransform="" id="color10" gradientUnits="objectBoundingBox" spreadMethod="pad" xlink:show="other" xlink:type="simple" r="50%" cx="50%" fx="50%" fy="50%" cy="50%" xlink:actuate="onLoad">
<stop offset="0%" style="stop-color:cyan;stop-opacity:1;"/>
<stop offset="100%" style="stop-color:blue;stop-opacity:1;"/>
</radialGradient>
<radialGradient gradientTransform="" id="color100" gradientUnits="objectBoundingBox" spreadMethod="pad" xlink:show="other" xlink:type="simple" r="50%" cx="50%" fx="50%" fy="50%" cy="50%" xlink:actuate="onLoad">
<stop offset="0%" style="stop-color:white;stop-opacity:1;"/>
<stop offset="100%" style="stop-color:orange;stop-opacity:1;"/>
</radialGradient>
<radialGradient gradientTransform="" id="color1000" gradientUnits="objectBoundingBox" spreadMethod="pad" xlink:show="other" xlink:type="simple" r="50%" cx="50%" fx="50%" fy="50%" cy="50%" xlink:actuate="onLoad">
<stop style="stop-color:white;stop-opacity:1;" offset="0%"/>
<stop style="stop-color:#ff66cc;stop-opacity:1;" offset="100%"/>
</radialGradient>
<radialGradient gradientTransform="" id="color10000" gradientUnits="objectBoundingBox" spreadMethod="pad" xlink:show="other" xlink:type="simple" r="50%" cx="50%" fx="50%" fy="50%" cy="50%" xlink:actuate="onLoad">
<stop offset="0%" style="stop-color:#ffffff;stop-opacity:1;"/>
<stop offset="100%" style="stop-color:#cc0000;stop-opacity:1;"/>
</radialGradient>
<radialGradient gradientTransform="" id="color11" gradientUnits="objectBoundingBox" spreadMethod="pad" xlink:show="other" xlink:type="simple" r="50%" cx="50%" fx="50%" cy="50%" fy="50%" xlink:actuate="onLoad">
<stop style="stop-color:cyan;stop-opacity:1;" offset="0%"/>
<stop style="stop-color:blue;stop-opacity:1;" offset="100%"/>
</radialGradient>
<radialGradient gradientTransform="" id="color101" gradientUnits="objectBoundingBox" spreadMethod="pad" xlink:show="other" xlink:type="simple" r="50%" cx="50%" fx="50%" fy="50%" cy="50%" xlink:actuate="onLoad">
<stop style="stop-color:white;stop-opacity:1;" offset="0%"/>
<stop style="stop-color:#666666;stop-opacity:1;" offset="100%"/>
</radialGradient>
<radialGradient gradientTransform="" id="color12" gradientUnits="objectBoundingBox" spreadMethod="pad" xlink:show="other" xlink:type="simple" r="50%" cx="50%" fx="50%" cy="50%" fy="50%" xlink:actuate="onLoad">
<stop style="stop-color:cyan;stop-opacity:1;" offset="0%"/>
<stop style="stop-color:blue;stop-opacity:1;" offset="100%"/>
</radialGradient>
<radialGradient gradientTransform="" id="color102" gradientUnits="objectBoundingBox" spreadMethod="pad" xlink:show="other" xlink:type="simple" r="50%" cx="50%" fx="50%" fy="50%" cy="50%" xlink:actuate="onLoad">
<stop style="stop-color:white;stop-opacity:1;" offset="0%"/>
<stop style="stop-color:#666666;stop-opacity:1;" offset="100%"/>
</radialGradient>
</defs>
<radialGradient gradientTransform="matrix(0.9157 0 0 1 16.0897 0)" id="XMLID_2_" gradientUnits="userSpaceOnUse" xlink:show="other" xlink:type="simple" r="84.7258" cx="87.377" fx="87.377" fy="59.2998" cy="59.2998" xlink:actuate="onLoad">
<stop offset="0" style="stop-color:#FFFFFF"/>
<stop offset="1" style="stop-color:#0000ff"/>
</radialGradient>
<radialGradient transform="matrix( 1, 0, 0, 1, 0, 22)" gradientTransform="matrix(1 0 0 -1 0.0376 211.5303)" gradientUnits="userSpaceOnUse" xlink:type="simple" r="81.7068" cx="45.9629" xlink:actuate="onLoad" cy="105.5303" id="0" xlink:show="other">
<stop offset="0" style="stop-color:#FFFFFF"/>
<stop offset="1" style="stop-color:#F29329"/>
</radialGradient>
<radialGradient transform="matrix( 1, 0, 0, 1, 0, 22)" gradientTransform="matrix(1 0 0 -1 0.0376 211.5303)" gradientUnits="userSpaceOnUse" xlink:type="simple" cx="45.9629" r="81.7068" xlink:actuate="onLoad" cy="105.5303" id="0" xlink:show="other">
<stop style="stop-color:#FFFFFF" offset="0"/>
<stop style="stop-color:#F29329" offset="1"/>
</radialGradient>
<path id="0" d="M92,176c0,19.883-16.118,36-36,36H36c-19.882,0-36-16.117-36-36V36C0,16.117,16.118,0,36,0h20 c19.882,0,36,16.117,36,36V176z" style="stroke:none;fill:url(#color1000);" transform="matrix( 1, 0, 0, 1, 250, 2)"/>
<path id="0" d="M92,176c0,19.883-16.118,36-36,36H36c-19.882,0-36-16.117-36-36V36C0,16.117,16.118,0,36,0h20 c19.882,0,36,16.117,36,36V176z" style="stroke:none;fill:url(#color1000);" transform="matrix( 1, 0, 0, 1, 252, 379)"/>
<path id="0" d="M92,176c0,19.883-16.118,36-36,36H36c-19.882,0-36-16.117-36-36V36C0,16.117,16.118,0,36,0h20 c19.882,0,36,16.117,36,36V176z" style="stroke:none;fill:url(#color1000);" transform="matrix( 0, 1, -1, 0, 212, 254)"/>
<path id="0" d="M92,176c0,19.883-16.118,36-36,36H36c-19.882,0-36-16.117-36-36V36C0,16.117,16.118,0,36,0h20 c19.882,0,36,16.117,36,36V176z" style="stroke:none;fill:url(#color1000);" transform="matrix( 0, 1, -1, 0, 598, 255)"/>
<path id="0" d="M92,176c0,19.883-16.118,36-36,36H36c-19.882,0-36-16.117-36-36V36C0,16.117,16.118,0,36,0h20 c19.882,0,36,16.117,36,36V176z" style="stroke:none;fill:url(#color1000);" transform="matrix( 0.7167254397991429, 0.6973554645550037, -0.6973554645550037, 0.7167254397991429, 486.95030830417784, 46.94874445605264)"/>
<path id="0" d="M92,176c0,19.883-16.118,36-36,36H36c-19.882,0-36-16.117-36-36V36C0,16.117,16.118,0,36,0h20 c19.882,0,36,16.117,36,36V176z" style="stroke:none;fill:url(#color1000);" transform="matrix( 0.7167254397991429, 0.6973554645550037, -0.6973554645550037, 0.7167254397991429, 191.95030830417784, 337.9487444560526)"/>
<path id="0" d="M92,176c0,19.883-16.118,36-36,36H36c-19.882,0-36-16.117-36-36V36C0,16.117,16.118,0,36,0h20 c19.882,0,36,16.117,36,36V176z" style="stroke:none;fill:url(#color1000);" transform="matrix( -0.6973554645550037, 0.7167254397991429, -0.7167254397991429, -0.6973554645550037, 554.0512402851583, 485.95026252781065)"/>
<path id="0" d="M92,176c0,19.883-16.118,36-36,36H36c-19.882,0-36-16.117-36-36V36C0,16.117,16.118,0,36,0h20 c19.882,0,36,16.117,36,36V176z" style="stroke:none;fill:url(#color1000);" transform="matrix( -0.6973554645550037, 0.7167254397991429, -0.7167254397991429, -0.6973554645550037, 256.0512402851583, 195.95026252781065)"/>
<radialGradient gradientTransform="matrix(0.9157 0 0 1 16.0897 0)" id="1" gradientUnits="userSpaceOnUse" xlink:show="other" xlink:type="simple" r="84.7258" cx="87.377" fx="87.377" fy="59.2998" cy="59.2998" xlink:actuate="onLoad">
<stop style="stop-color:#FFFFFF" offset="0"/>
<stop style="stop-color:#0000ff" offset="1"/>
</radialGradient>
<path id="1" d="M92,176c0,19.883-16.118,36-36,36H36c-19.882,0-36-16.117-36-36V36C0,16.117,16.118,0,36,0h20 c19.882,0,36,16.117,36,36V176z" style="stroke:none;fill:url(#color101);" transform="matrix( 0, 0.608695652173913, -0.5990566037735849, -0, 164.00000006842194, 240)"/>
<path id="2" d="M92,176c0,19.883-16.118,36-36,36H36c-19.882,0-36-16.117-36-36V36C0,16.117,16.118,0,36,0h20 c19.882,0,36,16.117,36,36V176z" style="stroke:none;fill:url(#color101);" transform="matrix( 0, 0.608695652173913, -0.5990566037735849, -0, 570.000000068422, 304)"/>
<path id="3" d="M92,176c0,19.883-16.118,36-36,36H36c-19.882,0-36-16.117-36-36V36C0,16.117,16.118,0,36,0h20 c19.882,0,36,16.117,36,36V176z" style="stroke:none;fill:url(#color101);" transform="matrix( -0.608695652173913, -0, -0, -0.5990566037735848, 357.5, 159.50000006842197)"/>
<path id="4" d="M92,176c0,19.883-16.118,36-36,36H36c-19.882,0-36-16.117-36-36V36C0,16.117,16.118,0,36,0h20 c19.882,0,36,16.117,36,36V176z" style="stroke:none;fill:url(#color101);" transform="matrix( -0.608695652173913, -0, -0, -0.5990566037735848, 296.5, 560.500000068422)"/>
<path id="5" d="M92,176c0,19.883-16.118,36-36,36H36c-19.882,0-36-16.117-36-36V36C0,16.117,16.118,0,36,0h20 c19.882,0,36,16.117,36,36V176z" style="stroke:none;fill:url(#color101);" transform="matrix( 0.4304813482667804, -0.4148274810570793, 0.4156813283594267, 0.4313674162220465, 111.13563712615132, 107.35711795981962)"/>
<path id="6" d="M92,176c0,19.883-16.118,36-36,36H36c-19.882,0-36-16.117-36-36V36C0,16.117,16.118,0,36,0h20 c19.882,0,36,16.117,36,36V176z" style="stroke:none;fill:url(#color101);" transform="matrix( 0.4304813482667804, -0.4148274810570793, 0.4156813283594267, 0.4313674162220465, 357.1356371261513, 446.3571179598196)"/>
<path id="7" d="M92,176c0,19.883-16.118,36-36,36H36c-19.882,0-36-16.117-36-36V36C0,16.117,16.118,0,36,0h20 c19.882,0,36,16.117,36,36V176z" style="stroke:none;fill:url(#color101);" transform="matrix( 0.4148274810570793, 0.4304813482667804, -0.4313674162220465, 0.4156813283594267, 510.64287441078585, 103.13564475554585)"/>
<path id="8" d="M92,176c0,19.883-16.118,36-36,36H36c-19.882,0-36-16.117-36-36V36C0,16.117,16.118,0,36,0h20 c19.882,0,36,16.117,36,36V176z" style="stroke:none;fill:url(#color101);" transform="matrix( 0.4148274810570793, 0.4304813482667804, -0.4313674162220465, 0.4156813283594267, 150.64287441078585, 357.13564475554585)"/>
<circle transform="matrix( 0.6179775280898876, 0, 0, 0.6179775280898876, 182.02247191011236, 145.4943820224719)" style="fill:url(#color102);" r="44.5" cx="65.5" cy="61.5" id="9"/>
<circle transform="matrix( 0.4233113249978707, 0, 0, 0.4124303090476206, 136.95873325030743, 125.88194178335785)" style="stroke:none;fill:url(#color10000);" r="91.904" cx="162.928" cy="93.405" id="0"/>
<circle transform="matrix( 0.6179775280898876, 0, 0, 0.6179775280898876, 290.02247191011236, 138.4943820224719)" style="fill:url(#color102);" r="44.5" cx="65.5" cy="61.5" id="10"/>
<circle transform="matrix( 0.6179775280898876, 0, 0, 0.6179775280898876, 383.02247191011236, 188.4943820224719)" style="fill:url(#color102);" r="44.5" cx="65.5" cy="61.5" id="11"/>
<circle transform="matrix( 0.6179775280898876, 0, 0, 0.6179775280898876, 395.02247191011236, 294.4943820224719)" style="fill:url(#color102);" r="44.5" cx="65.5" cy="61.5" id="12"/>
<circle transform="matrix( 0.6179775280898876, 0, 0, 0.6179775280898876, 334.02247191011236, 386.4943820224719)" style="fill:url(#color102);" r="44.5" cx="65.5" cy="61.5" id="13"/>
<circle transform="matrix( 0.6179775280898876, 0, 0, 0.6179775280898876, 226.02247191011236, 386.4943820224719)" style="fill:url(#color102);" r="44.5" cx="65.5" cy="61.5" id="14"/>
<circle transform="matrix( 0.6179775280898876, 0, 0, 0.6179775280898876, 130.02247191011236, 336.4943820224719)" style="fill:url(#color102);" r="44.5" cx="65.5" cy="61.5" id="15"/>
<circle transform="matrix( 0.6179775280898876, 0, 0, 0.6179775280898876, 123.02247191011236, 231.4943820224719)" style="fill:url(#color102);" r="44.5" cx="65.5" cy="61.5" id="16"/>
<circle transform="matrix( 0.4233113249978707, 0, 0, 0.4124303090476206, 70.95873325030743, 229.88194178335783)" style="stroke:none;fill:url(#color10000);" r="91.904" cx="162.928" cy="93.405" id="0"/>
<circle transform="matrix( 0.4233113249978707, 0, 0, 0.4124303090476206, 386.95873325030743, 295.88194178335783)" style="stroke:none;fill:url(#color10000);" r="91.904" cx="162.928" cy="93.405" id="0"/>
<circle transform="matrix( 0.4233113249978707, 0, 0, 0.4124303090476206, 260.95873325030743, 111.88194178335785)" style="stroke:none;fill:url(#color10000);" r="91.904" cx="162.928" cy="93.405" id="0"/>
<circle transform="matrix( 0.4233113249978707, 0, 0, 0.4124303090476206, 196.95873325030743, 409.88194178335783)" style="stroke:none;fill:url(#color10000);" r="91.904" cx="162.928" cy="93.405" id="0"/>
<circle transform="matrix( 0.4233113249978707, 0, 0, 0.4124303090476206, 319.95873325030743, 404.88194178335783)" style="stroke:none;fill:url(#color10000);" r="91.904" cx="162.928" cy="93.405" id="0"/>
<circle transform="matrix( 0.4233113249978707, 0, 0, 0.4124303090476206, 371.95873325030743, 171.88194178335783)" style="stroke:none;fill:url(#color10000);" r="91.904" cx="162.928" cy="93.405" id="0"/>
<circle transform="matrix( 0.4233113249978707, 0, 0, 0.4124303090476206, 88.95873325030743, 349.88194178335783)" style="stroke:none;fill:url(#color10000);" r="91.904" cx="162.928" cy="93.405" id="0"/>
</svg>]]>
     </csml:image>
    </csml:figure>
    <csml:text name="value" visible="true" depth="0" location="733.5 704.0" fillColor="0 0 0 0" outlineColor="0 0 0 0" outlineWidth="0.0" textColor="0 0 0 255" fontName="sansserif.plain" fontSize="12" arrangement="Bottom Left" spacing="-2.0"/>
    <csml:text name="variable" visible="true" depth="0" location="829.5 602.0" fillColor="0 0 0 0" outlineColor="0 0 0 0" outlineWidth="0.0" textColor="0 0 0 255" fontName="sansserif.plain" fontSize="12" arrangement="Top Right" spacing="-2.0"/>
    <csml:text name="name" visible="true" depth="0" location="717.75 598.75" fillColor="0 0 0 0" outlineColor="0 0 0 0" outlineWidth="0.0" textColor="0 0 0 255" fontName="sansserif.plain" fontSize="12" arrangement="None" spacing="-2.0" offsets="-44.25 -54.25"/>
   </csml:graphics>
  </csml:entity>
  <csml:entity label="n14" name="caspase9" type="continuous" biolocation="CC_Cytoplasm" csoclass="Protein" codelinkProbeID="" extension="" accession="">
   <csml:parameter label="m23" type="Double" initialValue="0" minimumValue="0" maximumValue="infinite" unit="unit"/>
   <csml:graphics>
    <csml:figure>
     <csml:image visible="true" depth="0" location="791.0 848.0" size="54.0 40.0" fillColor="0 0 0 0" outlineColor="0 0 0 0" outlineWidth="0.0" fileFormat="svg" resourceID="11" fileType="internal"><![CDATA[<svg contentScriptType="text/ecmascript" width="215" xmlns:xlink="http://www.w3.org/1999/xlink" zoomAndPan="magnify" style="overflow:visible;enable-background:new 0 0 431.413 43.583" contentStyleType="text/css" height="175" viewBox="0 0 215 175" preserveAspectRatio="xMidYMid meet" xmlns="http://www.w3.org/2000/svg" version="1.0">
<defs>
<linearGradient gradientTransform="" id="color2" gradientUnits="objectBoundingBox" spreadMethod="pad" xlink:show="other" xlink:type="simple" x1="0%" y1="0%" x2="100%" y2="0%" xlink:actuate="onLoad">
<stop offset="0%" style="stop-color:#000000;stop-opacity:1;"/>
</linearGradient>
<linearGradient gradientTransform="" id="color3" gradientUnits="objectBoundingBox" spreadMethod="pad" xlink:show="other" xlink:type="simple" x1="0%" y1="0%" x2="100%" y2="0%" xlink:actuate="onLoad">
<stop offset="0%" style="stop-color:#0000ff;stop-opacity:1;"/>
</linearGradient>
<linearGradient gradientTransform="" id="stroke1" gradientUnits="objectBoundingBox" spreadMethod="pad" xlink:show="other" xlink:type="simple" x1="0%" y1="0%" x2="100%" y2="0%" xlink:actuate="onLoad">
<stop offset="0%" style="stop-color:#808080;stop-opacity:1;"/>
</linearGradient>
<linearGradient gradientTransform="" id="stroke2" gradientUnits="objectBoundingBox" spreadMethod="pad" xlink:show="other" xlink:type="simple" x1="0%" y1="0%" x2="100%" y2="0%" xlink:actuate="onLoad">
<stop offset="0%" style="stop-color:#008000;stop-opacity:1;"/>
</linearGradient>
<linearGradient gradientTransform="" id="stroke3" gradientUnits="objectBoundingBox" spreadMethod="pad" xlink:show="other" xlink:type="simple" x1="0%" y1="0%" x2="100%" y2="0%" xlink:actuate="onLoad">
<stop offset="0%" style="stop-color:#00ff00;stop-opacity:1;"/>
</linearGradient>
<radialGradient gradientTransform="" id="color1" gradientUnits="objectBoundingBox" spreadMethod="pad" xlink:show="other" xlink:type="simple" r="50%" cx="50%" fx="50%" fy="50%" cy="50%" xlink:actuate="onLoad">
<stop offset="0%" style="stop-color:cyan;stop-opacity:1;"/>
<stop offset="100%" style="stop-color:blue;stop-opacity:1;"/>
</radialGradient>
<radialGradient gradientTransform="" id="color10" gradientUnits="objectBoundingBox" spreadMethod="pad" xlink:show="other" xlink:type="simple" r="50%" cx="50%" fx="50%" cy="50%" fy="50%" xlink:actuate="onLoad">
<stop style="stop-color:cyan;stop-opacity:1;" offset="0%"/>
<stop style="stop-color:blue;stop-opacity:1;" offset="100%"/>
</radialGradient>
<radialGradient gradientTransform="" id="color100" gradientUnits="objectBoundingBox" spreadMethod="pad" xlink:show="other" xlink:type="simple" r="50%" cx="50%" fx="50%" fy="50%" cy="50%" xlink:actuate="onLoad">
<stop style="stop-color:white;stop-opacity:1;" offset="0%"/>
<stop style="stop-color:#666666;stop-opacity:1;" offset="100%"/>
</radialGradient>
</defs>
<radialGradient gradientTransform="matrix(0.9157 0 0 1 16.0897 0)" id="XMLID_2_" gradientUnits="userSpaceOnUse" xlink:show="other" xlink:type="simple" r="84.7258" cx="87.377" fx="87.377" fy="59.2998" cy="59.2998" xlink:actuate="onLoad">
<stop offset="0" style="stop-color:#FFFFFF"/>
<stop offset="1" style="stop-color:#0000ff"/>
</radialGradient>
<radialGradient gradientTransform="matrix(0.9157 0 0 1 16.0897 0)" id="0" gradientUnits="userSpaceOnUse" transform="matrix( 1, 0, 0, 1, 105, 14)" xlink:show="other" xlink:type="simple" r="84.7258" cx="87.377" fx="87.377" fy="59.2998" cy="59.2998" xlink:actuate="onLoad">
<stop style="stop-color:#FFFFFF" offset="0"/>
<stop style="stop-color:#0000ff" offset="1"/>
</radialGradient>
<path id="0" d="M92,176c0,19.883-16.118,36-36,36H36c-19.882,0-36-16.117-36-36V36C0,16.117,16.118,0,36,0h20 c19.882,0,36,16.117,36,36V176z" style="stroke:none;fill:url(#color100);" transform="matrix( -0, 1, -1, 0, 213, 81)"/>
<circle transform="matrix( 1, 0, 0, 1, 13, -16)" style="fill:url(#color100);" r="44.5" cx="65.5" cy="61.5" id="0"/>
</svg>]]>
     </csml:image>
    </csml:figure>
    <csml:text name="value" visible="true" depth="0" location="784.0 886.0" fillColor="0 0 0 0" outlineColor="0 0 0 0" outlineWidth="0.0" textColor="0 0 0 255" fontName="sansserif.plain" fontSize="12" arrangement="Bottom Left" spacing="-2.0"/>
    <csml:text name="variable" visible="true" depth="0" location="843.0 832.0" fillColor="0 0 0 0" outlineColor="0 0 0 0" outlineWidth="0.0" textColor="0 0 0 255" fontName="sansserif.plain" fontSize="12" arrangement="Top Right" spacing="-2.0"/>
    <csml:text name="name" visible="true" depth="0" location="736.0 832.0" fillColor="0 0 0 0" outlineColor="0 0 0 0" outlineWidth="0.0" textColor="0 0 0 255" fontName="sansserif.plain" fontSize="12" arrangement="Top Left" spacing="-2.0"/>
   </csml:graphics>
  </csml:entity>
  <csml:entity label="n15" name="pro-caspase3" type="continuous" biolocation="CC_Cytoplasm" csoclass="Protein" codelinkProbeID="" extension="" accession="">
   <csml:parameter label="m25" type="Double" initialValue="100" minimumValue="0" maximumValue="infinite" unit="unit"/>
   <csml:graphics>
    <csml:figure>
     <csml:image visible="true" depth="0" location="638.5 975.0" size="71.0 22.0" fillColor="0 0 0 0" outlineColor="0 0 0 0" outlineWidth="0.0" fileFormat="svg" resourceID="11" fileType="internal"><![CDATA[<svg contentScriptType="text/ecmascript" width="300" xmlns:xlink="http://www.w3.org/1999/xlink" zoomAndPan="magnify" style="overflow:visible;enable-background:new 0 0 431.413 43.583" contentStyleType="text/css" height="92" viewBox="0 0 300 92" preserveAspectRatio="xMidYMid meet" xmlns="http://www.w3.org/2000/svg" version="1.0">
<defs>
<linearGradient gradientTransform="" id="color2" gradientUnits="objectBoundingBox" spreadMethod="pad" xlink:show="other" xlink:type="simple" x1="0%" y1="0%" x2="100%" y2="0%" xlink:actuate="onLoad">
<stop offset="0%" style="stop-color:#000000;stop-opacity:1;"/>
</linearGradient>
<linearGradient gradientTransform="" id="color3" gradientUnits="objectBoundingBox" spreadMethod="pad" xlink:show="other" xlink:type="simple" x1="0%" y1="0%" x2="100%" y2="0%" xlink:actuate="onLoad">
<stop offset="0%" style="stop-color:#0000ff;stop-opacity:1;"/>
</linearGradient>
<linearGradient gradientTransform="" id="stroke1" gradientUnits="objectBoundingBox" spreadMethod="pad" xlink:show="other" xlink:type="simple" x1="0%" y1="0%" x2="100%" y2="0%" xlink:actuate="onLoad">
<stop offset="0%" style="stop-color:#808080;stop-opacity:1;"/>
</linearGradient>
<linearGradient gradientTransform="" id="stroke2" gradientUnits="objectBoundingBox" spreadMethod="pad" xlink:show="other" xlink:type="simple" x1="0%" y1="0%" x2="100%" y2="0%" xlink:actuate="onLoad">
<stop offset="0%" style="stop-color:#008000;stop-opacity:1;"/>
</linearGradient>
<linearGradient gradientTransform="" id="stroke3" gradientUnits="objectBoundingBox" spreadMethod="pad" xlink:show="other" xlink:type="simple" x1="0%" y1="0%" x2="100%" y2="0%" xlink:actuate="onLoad">
<stop offset="0%" style="stop-color:#00ff00;stop-opacity:1;"/>
</linearGradient>
<radialGradient gradientTransform="" id="color1" gradientUnits="objectBoundingBox" spreadMethod="pad" xlink:show="other" xlink:type="simple" r="50%" cx="50%" fx="50%" fy="50%" cy="50%" xlink:actuate="onLoad">
<stop offset="0%" style="stop-color:cyan;stop-opacity:1;"/>
<stop offset="100%" style="stop-color:blue;stop-opacity:1;"/>
</radialGradient>
<radialGradient gradientTransform="" id="color10" gradientUnits="objectBoundingBox" spreadMethod="pad" xlink:show="other" xlink:type="simple" r="50%" cx="50%" fx="50%" cy="50%" fy="50%" xlink:actuate="onLoad">
<stop style="stop-color:cyan;stop-opacity:1;" offset="0%"/>
<stop style="stop-color:blue;stop-opacity:1;" offset="100%"/>
</radialGradient>
<radialGradient gradientTransform="" id="color100" gradientUnits="objectBoundingBox" spreadMethod="pad" xlink:show="other" xlink:type="simple" r="50%" cx="50%" fx="50%" cy="50%" fy="50%" xlink:actuate="onLoad">
<stop style="stop-color:white;stop-opacity:1;" offset="0%"/>
<stop style="stop-color:#ff9933;stop-opacity:1;" offset="100%"/>
</radialGradient>
</defs>
<radialGradient gradientTransform="matrix(0.9157 0 0 1 16.0897 0)" id="XMLID_2_" gradientUnits="userSpaceOnUse" xlink:show="other" xlink:type="simple" r="84.7258" cx="87.377" fx="87.377" fy="59.2998" cy="59.2998" xlink:actuate="onLoad">
<stop offset="0" style="stop-color:#FFFFFF"/>
<stop offset="1" style="stop-color:#0000ff"/>
</radialGradient>
<radialGradient gradientTransform="matrix(0.9157 0 0 1 16.0897 0)" id="0" gradientUnits="userSpaceOnUse" transform="matrix( 1, 0, 0, 1, 85, -2)" xlink:show="other" xlink:type="simple" r="84.7258" cx="87.377" fx="87.377" fy="59.2998" cy="59.2998" xlink:actuate="onLoad">
<stop style="stop-color:#FFFFFF" offset="0"/>
<stop style="stop-color:#0000ff" offset="1"/>
</radialGradient>
<path id="0" d="M92,176c0,19.883-16.118,36-36,36H36c-19.882,0-36-16.117-36-36V36C0,16.117,16.118,0,36,0h20 c19.882,0,36,16.117,36,36V176z" style="stroke:none;fill:url(#color100);" transform="matrix( -0, 1, -1, 0, 298, -2)"/>
<circle transform="matrix( 1, 0, 0, 1, -21, -16)" style="fill:url(#color100);" r="44.5" cx="65.5" cy="61.5" id="0"/>
</svg>]]>
     </csml:image>
    </csml:figure>
    <csml:text name="value" visible="true" depth="0" location="617.5 995.0" fillColor="0 0 0 0" outlineColor="0 0 0 0" outlineWidth="0.0" textColor="0 0 0 255" fontName="sansserif.plain" fontSize="12" arrangement="Bottom Left" spacing="-2.0"/>
    <csml:text name="variable" visible="true" depth="0" location="707.5 959.0" fillColor="0 0 0 0" outlineColor="0 0 0 0" outlineWidth="0.0" textColor="0 0 0 255" fontName="sansserif.plain" fontSize="12" arrangement="Top Right" spacing="-2.0"/>
    <csml:text name="name" visible="true" depth="0" location="620.5 948.5" fillColor="0 0 0 0" outlineColor="0 0 0 0" outlineWidth="0.0" textColor="0 0 0 255" fontName="sansserif.plain" fontSize="12" arrangement="None" spacing="-2.0" offsets="-14.0 -28.5"/>
   </csml:graphics>
  </csml:entity>
  <csml:entity label="n16" name="DFF" type="continuous" biolocation="CC_Cytoplasm" csoclass="Complex" codelinkProbeID="" extension="" accession="">
   <csml:parameter label="m30" type="Double" initialValue="100" minimumValue="0" maximumValue="infinite" unit="unit"/>
   <csml:graphics>
    <csml:figure>
     <csml:image visible="true" depth="0" location="914.5 1208.0" size="43.0 58.0" fillColor="0 0 0 0" outlineColor="0 0 0 0" outlineWidth="0.0" fileFormat="svg" resourceID="11" fileType="internal"><![CDATA[<svg contentScriptType="text/ecmascript" width="150" xmlns:xlink="http://www.w3.org/1999/xlink" zoomAndPan="magnify" style="overflow:visible;enable-background:new 0 0 431.413 43.583" contentStyleType="text/css" height="255" viewBox="0 0 150 255" preserveAspectRatio="xMidYMid meet" xmlns="http://www.w3.org/2000/svg" version="1.0">
<defs>
<linearGradient gradientTransform="" id="color2" gradientUnits="objectBoundingBox" spreadMethod="pad" xlink:show="other" xlink:type="simple" x1="0%" y1="0%" x2="100%" y2="0%" xlink:actuate="onLoad">
<stop offset="0%" style="stop-color:#000000;stop-opacity:1;"/>
</linearGradient>
<linearGradient gradientTransform="" id="color3" gradientUnits="objectBoundingBox" spreadMethod="pad" xlink:show="other" xlink:type="simple" x1="0%" y1="0%" x2="100%" y2="0%" xlink:actuate="onLoad">
<stop offset="0%" style="stop-color:#0000ff;stop-opacity:1;"/>
</linearGradient>
<linearGradient gradientTransform="" id="stroke1" gradientUnits="objectBoundingBox" spreadMethod="pad" xlink:show="other" xlink:type="simple" x1="0%" y1="0%" x2="100%" y2="0%" xlink:actuate="onLoad">
<stop offset="0%" style="stop-color:#808080;stop-opacity:1;"/>
</linearGradient>
<linearGradient gradientTransform="" id="stroke2" gradientUnits="objectBoundingBox" spreadMethod="pad" xlink:show="other" xlink:type="simple" x1="0%" y1="0%" x2="100%" y2="0%" xlink:actuate="onLoad">
<stop offset="0%" style="stop-color:#008000;stop-opacity:1;"/>
</linearGradient>
<linearGradient gradientTransform="" id="stroke3" gradientUnits="objectBoundingBox" spreadMethod="pad" xlink:show="other" xlink:type="simple" x1="0%" y1="0%" x2="100%" y2="0%" xlink:actuate="onLoad">
<stop offset="0%" style="stop-color:#00ff00;stop-opacity:1;"/>
</linearGradient>
<radialGradient gradientTransform="" id="color1" gradientUnits="objectBoundingBox" spreadMethod="pad" xlink:show="other" xlink:type="simple" r="50%" cx="50%" fx="50%" fy="50%" cy="50%" xlink:actuate="onLoad">
<stop offset="0%" style="stop-color:cyan;stop-opacity:1;"/>
<stop offset="100%" style="stop-color:blue;stop-opacity:1;"/>
</radialGradient>
<linearGradient gradientTransform="" id="stroke10" gradientUnits="objectBoundingBox" spreadMethod="pad" xlink:show="other" xlink:type="simple" x1="0%" y1="0%" y2="0%" x2="100%" xlink:actuate="onLoad">
<stop style="stop-color:orange;stop-opacity:1;" offset="0%"/>
</linearGradient>
<radialGradient gradientTransform="" id="color10" gradientUnits="objectBoundingBox" spreadMethod="pad" xlink:show="other" xlink:type="simple" r="50%" cx="50%" fx="50%" cy="50%" fy="50%" xlink:actuate="onLoad">
<stop style="stop-color:white;stop-opacity:1;" offset="0%"/>
<stop style="stop-color:#666666;stop-opacity:1;" offset="100%"/>
</radialGradient>
</defs>
<radialGradient gradientTransform="matrix(0.9157 0 0 1 16.0897 0)" id="XMLID_2_" gradientUnits="userSpaceOnUse" xlink:show="other" xlink:type="simple" r="84.7258" cx="87.377" fx="87.377" fy="59.2998" cy="59.2998" xlink:actuate="onLoad">
<stop offset="0" style="stop-color:#FFFFFF"/>
<stop offset="1" style="stop-color:#0000ff"/>
</radialGradient>
<ellipse transform="matrix( 0.3619246760080996, 0, 0, 2.12244901886623, 74.31903766199595, -0.5612245111529649)" style="fill:url(#color1);stroke:none;" rx="95.6" cx="96.1" ry="58.8" cy="59.3"/>
<path id="0" d="M92,176c0,19.883-16.118,36-36,36H36c-19.882,0-36-16.117-36-36V36C0,16.117,16.118,0,36,0h20 c19.882,0,36,16.117,36,36V176z" style="stroke:none;fill:url(#color10);" transform="matrix( 0.8464814004590855, 0, 0, 1.1692355293097927, -0.4381443299940888, 0.5610328494001919)"/>
</svg>]]>
     </csml:image>
    </csml:figure>
    <csml:text name="value" visible="true" depth="0" location="893.5000000000002 1264.6508682517358" fillColor="0 0 0 0" outlineColor="0 0 0 0" outlineWidth="0.0" textColor="0 0 0 255" fontName="sansserif.plain" fontSize="12" arrangement="Bottom Left" spacing="-2.0"/>
    <csml:text name="variable" visible="true" depth="0" location="955.5717971636158 1192.5" fillColor="0 0 0 0" outlineColor="0 0 0 0" outlineWidth="0.0" textColor="0 0 0 255" fontName="sansserif.plain" fontSize="12" arrangement="Top Right" spacing="-2.0"/>
    <csml:text name="name" visible="true" depth="0" location="891.5000000000002 1192.5" fillColor="0 0 0 0" outlineColor="0 0 0 0" outlineWidth="0.0" textColor="0 0 0 255" fontName="sansserif.plain" fontSize="12" arrangement="Top Left" spacing="-2.0"/>
   </csml:graphics>
  </csml:entity>
  <csml:entity label="n17" name="DFF40" type="continuous" biolocation="CC_Cytoplasm" csoclass="Protein" codelinkProbeID="" extension="" accession="">
   <csml:parameter label="m32" type="Double" initialValue="0" minimumValue="0" maximumValue="infinite" unit="unit"/>
   <csml:graphics>
    <csml:figure>
     <csml:image visible="true" depth="0" location="812.0 1408.5" size="20.0 67.0" fillColor="0 0 0 0" outlineColor="0 0 0 0" outlineWidth="0.0" fileFormat="svg" resourceID="42" fileType="internal"><![CDATA[<svg contentScriptType="text/ecmascript" width="70" xmlns:xlink="http://www.w3.org/1999/xlink" zoomAndPan="magnify" style="overflow:visible;enable-background:new 0 0 431.413 43.583" contentStyleType="text/css" height="250" viewBox="0 0 70 250" preserveAspectRatio="xMidYMid meet" xmlns="http://www.w3.org/2000/svg" version="1.0">
<defs>
<linearGradient gradientTransform="" id="color2" gradientUnits="objectBoundingBox" spreadMethod="pad" xlink:show="other" xlink:type="simple" x1="0%" y1="0%" x2="100%" y2="0%" xlink:actuate="onLoad">
<stop offset="0%" style="stop-color:#000000;stop-opacity:1;"/>
</linearGradient>
<linearGradient gradientTransform="" id="color3" gradientUnits="objectBoundingBox" spreadMethod="pad" xlink:show="other" xlink:type="simple" x1="0%" y1="0%" x2="100%" y2="0%" xlink:actuate="onLoad">
<stop offset="0%" style="stop-color:#0000ff;stop-opacity:1;"/>
</linearGradient>
<linearGradient gradientTransform="" id="stroke2" gradientUnits="objectBoundingBox" spreadMethod="pad" xlink:show="other" xlink:type="simple" x1="0%" y1="0%" x2="100%" y2="0%" xlink:actuate="onLoad">
<stop offset="0%" style="stop-color:#008000;stop-opacity:1;"/>
</linearGradient>
<linearGradient gradientTransform="" id="stroke3" gradientUnits="objectBoundingBox" spreadMethod="pad" xlink:show="other" xlink:type="simple" x1="0%" y1="0%" x2="100%" y2="0%" xlink:actuate="onLoad">
<stop offset="0%" style="stop-color:#00ff00;stop-opacity:1;"/>
</linearGradient>
<radialGradient gradientTransform="" id="color1" gradientUnits="objectBoundingBox" spreadMethod="pad" xlink:show="other" xlink:type="simple" r="50%" cx="50%" fx="50%" fy="50%" cy="50%" xlink:actuate="onLoad">
<stop offset="0%" style="stop-color:white;stop-opacity:1;"/>
<stop offset="100%" style="stop-color:#CCFFFF;stop-opacity:1;"/>
</radialGradient>
<linearGradient gradientTransform="" id="stroke1" gradientUnits="objectBoundingBox" spreadMethod="pad" xlink:show="other" xlink:type="simple" x1="0%" y1="0%" x2="100%" y2="0%" xlink:actuate="onLoad">
<stop offset="0%" style="stop-color:#00CCFF;stop-opacity:1;"/>
</linearGradient>
<radialGradient gradientTransform="" id="color10" gradientUnits="objectBoundingBox" spreadMethod="pad" xlink:show="other" xlink:type="simple" r="50%" cx="50%" fx="50%" cy="50%" fy="50%" xlink:actuate="onLoad">
<stop style="stop-color:white;stop-opacity:1;" offset="0%"/>
<stop style="stop-color:orange;stop-opacity:1;" offset="100%"/>
</radialGradient>
<radialGradient gradientTransform="" id="color100" gradientUnits="objectBoundingBox" spreadMethod="pad" xlink:show="other" xlink:type="simple" r="50%" cx="50%" fx="50%" fy="50%" cy="50%" xlink:actuate="onLoad">
<stop offset="0%" style="stop-color:cyan;stop-opacity:1;"/>
<stop offset="100%" style="stop-color:blue;stop-opacity:1;"/>
</radialGradient>
</defs>
<ellipse transform="matrix( 0.3619246760080996, 0, 0, 2.12244901886623, -0.6809623380040648, -0.561224511152965)" style="stroke:none;fill:url(#color100);" rx="95.6" cx="96.1" cy="59.3" id="0" ry="58.8"/>
</svg>]]>
     </csml:image>
    </csml:figure>
    <csml:text name="value" visible="true" depth="0" location="805.0000000000001 1474.8301886792453" fillColor="0 0 0 0" outlineColor="0 0 0 0" outlineWidth="0.0" textColor="0 0 0 255" fontName="sansserif.plain" fontSize="12" arrangement="Bottom Left" spacing="-2.0"/>
    <csml:text name="variable" visible="true" depth="0" location="830.1469712015889 1393.0" fillColor="0 0 0 0" outlineColor="0 0 0 0" outlineWidth="0.0" textColor="0 0 0 255" fontName="sansserif.plain" fontSize="12" arrangement="Top Right" spacing="-2.0"/>
    <csml:text name="name" visible="true" depth="0" location="775.0000000000001 1393.0" fillColor="0 0 0 0" outlineColor="0 0 0 0" outlineWidth="0.0" textColor="0 0 0 255" fontName="sansserif.plain" fontSize="12" arrangement="Top Left" spacing="-2.0"/>
   </csml:graphics>
  </csml:entity>
  <csml:entity label="n18" name="DFF45 fragment" type="continuous" biolocation="CC_Cytoplasm" csoclass="Protein" codelinkProbeID="" extension="" accession="">
   <csml:parameter label="m33" type="Double" initialValue="0" minimumValue="0" maximumValue="infinite" unit="unit"/>
   <csml:graphics>
    <csml:figure>
     <csml:image visible="true" depth="0" location="734.5 1335.0" size="27.0 30.0" fillColor="0 0 0 0" outlineColor="0 0 0 0" outlineWidth="0.0" fileFormat="svg" resourceID="36" fileType="internal"><![CDATA[<svg contentScriptType="text/ecmascript" width="92" xmlns:xlink="http://www.w3.org/1999/xlink" zoomAndPan="magnify" style="overflow:visible;enable-background:new 0 0 431.413 43.583" contentStyleType="text/css" height="100" viewBox="0 0 92 100" preserveAspectRatio="xMidYMid meet" xmlns="http://www.w3.org/2000/svg" version="1.0">
<defs>
<linearGradient gradientTransform="" id="color2" gradientUnits="objectBoundingBox" spreadMethod="pad" xlink:show="other" xlink:type="simple" x1="0%" y1="0%" x2="100%" y2="0%" xlink:actuate="onLoad">
<stop offset="0%" style="stop-color:#000000;stop-opacity:1;"/>
</linearGradient>
<linearGradient gradientTransform="" id="color3" gradientUnits="objectBoundingBox" spreadMethod="pad" xlink:show="other" xlink:type="simple" x1="0%" y1="0%" x2="100%" y2="0%" xlink:actuate="onLoad">
<stop offset="0%" style="stop-color:#0000ff;stop-opacity:1;"/>
</linearGradient>
<linearGradient gradientTransform="" id="stroke2" gradientUnits="objectBoundingBox" spreadMethod="pad" xlink:show="other" xlink:type="simple" x1="0%" y1="0%" x2="100%" y2="0%" xlink:actuate="onLoad">
<stop offset="0%" style="stop-color:#008000;stop-opacity:1;"/>
</linearGradient>
<linearGradient gradientTransform="" id="stroke3" gradientUnits="objectBoundingBox" spreadMethod="pad" xlink:show="other" xlink:type="simple" x1="0%" y1="0%" x2="100%" y2="0%" xlink:actuate="onLoad">
<stop offset="0%" style="stop-color:#00ff00;stop-opacity:1;"/>
</linearGradient>
<linearGradient gradientTransform="" id="stroke1" gradientUnits="objectBoundingBox" spreadMethod="pad" xlink:show="other" xlink:type="simple" x1="0%" y1="0%" x2="100%" y2="0%" xlink:actuate="onLoad">
<stop offset="0%" style="stop-color:orange;stop-opacity:1;"/>
</linearGradient>
<radialGradient gradientTransform="" id="color1" gradientUnits="objectBoundingBox" spreadMethod="pad" xlink:show="other" xlink:type="simple" r="50%" cx="50%" fx="50%" cy="50%" fy="50%" xlink:actuate="onLoad">
<stop offset="0%" style="stop-color:white;stop-opacity:1;"/>
<stop offset="100%" style="stop-color:#666666;stop-opacity:1;"/>
</radialGradient>
</defs>
<radialGradient gradientTransform="matrix(1 0 0 -1 0.0376 211.5303)" gradientUnits="userSpaceOnUse" xlink:type="simple" r="81.7068" cx="45.9629" xlink:actuate="onLoad" cy="105.5303" id="XMLID_2_" xlink:show="other">
<stop offset="0" style="stop-color:#FFFFFF"/>
<stop offset="1" style="stop-color:#F29329"/>
</radialGradient>
<path d="M92,176c0,19.883-16.118,36-36,36H36c-19.882,0-36-16.117-36-36V36C0,16.117,16.118,0,36,0h20 c19.882,0,36,16.117,36,36V176z" style="stroke:none;fill:url(#color1);" transform="matrix( 1, 0, 0, 0.4413145539906104, -1, 2.720657276995304)"/>
</svg>]]>
     </csml:image>
    </csml:figure>
    <csml:text name="value" visible="true" depth="0" location="727.5000000000001 1363.5" fillColor="0 0 0 0" outlineColor="0 0 0 0" outlineWidth="0.0" textColor="0 0 0 255" fontName="sansserif.plain" fontSize="12" arrangement="Bottom Left" spacing="-2.0"/>
    <csml:text name="variable" visible="true" depth="0" location="759.5377358490567 1319.5" fillColor="0 0 0 0" outlineColor="0 0 0 0" outlineWidth="0.0" textColor="0 0 0 255" fontName="sansserif.plain" fontSize="12" arrangement="Top Right" spacing="-2.0"/>
    <csml:text name="name" visible="true" depth="0" location="707.0188679245284 1317.0" fillColor="0 0 0 0" outlineColor="0 0 0 0" outlineWidth="0.0" textColor="0 0 0 255" fontName="sansserif.plain" fontSize="12" arrangement="None" spacing="-2.0" offsets="4.5 -24.5"/>
   </csml:graphics>
  </csml:entity>
  <csml:entity label="n19" name="n19" type="continuous" biolocation="CC_Cytoplasm" csoclass="Protein" codelinkProbeID="" extension="" accession="">
   <csml:parameter label="m34" type="Double" initialValue="0" minimumValue="0" maximumValue="infinite" unit="unit"/>
   <csml:graphics>
    <csml:figure>
     <csml:image visible="true" depth="0" location="735.0 1388.0" size="26.0 32.0" fillColor="0 0 0 0" outlineColor="0 0 0 0" outlineWidth="0.0" fileFormat="svg" resourceID="36" fileType="internal"><![CDATA[<svg contentScriptType="text/ecmascript" width="92" xmlns:xlink="http://www.w3.org/1999/xlink" zoomAndPan="magnify" style="overflow:visible;enable-background:new 0 0 431.413 43.583" contentStyleType="text/css" height="100" viewBox="0 0 92 100" preserveAspectRatio="xMidYMid meet" xmlns="http://www.w3.org/2000/svg" version="1.0">
<defs>
<linearGradient gradientTransform="" id="color2" gradientUnits="objectBoundingBox" spreadMethod="pad" xlink:show="other" xlink:type="simple" x1="0%" y1="0%" x2="100%" y2="0%" xlink:actuate="onLoad">
<stop offset="0%" style="stop-color:#000000;stop-opacity:1;"/>
</linearGradient>
<linearGradient gradientTransform="" id="color3" gradientUnits="objectBoundingBox" spreadMethod="pad" xlink:show="other" xlink:type="simple" x1="0%" y1="0%" x2="100%" y2="0%" xlink:actuate="onLoad">
<stop offset="0%" style="stop-color:#0000ff;stop-opacity:1;"/>
</linearGradient>
<linearGradient gradientTransform="" id="stroke2" gradientUnits="objectBoundingBox" spreadMethod="pad" xlink:show="other" xlink:type="simple" x1="0%" y1="0%" x2="100%" y2="0%" xlink:actuate="onLoad">
<stop offset="0%" style="stop-color:#008000;stop-opacity:1;"/>
</linearGradient>
<linearGradient gradientTransform="" id="stroke3" gradientUnits="objectBoundingBox" spreadMethod="pad" xlink:show="other" xlink:type="simple" x1="0%" y1="0%" x2="100%" y2="0%" xlink:actuate="onLoad">
<stop offset="0%" style="stop-color:#00ff00;stop-opacity:1;"/>
</linearGradient>
<radialGradient gradientTransform="" id="color1" gradientUnits="objectBoundingBox" spreadMethod="pad" xlink:show="other" xlink:type="simple" r="50%" cx="50%" fx="50%" fy="50%" cy="50%" xlink:actuate="onLoad">
<stop offset="0%" style="stop-color:white;stop-opacity:1;"/>
<stop offset="100%" style="stop-color:orange;stop-opacity:1;"/>
</radialGradient>
<linearGradient gradientTransform="" id="stroke1" gradientUnits="objectBoundingBox" spreadMethod="pad" xlink:show="other" xlink:type="simple" x1="0%" y1="0%" x2="100%" y2="0%" xlink:actuate="onLoad">
<stop offset="0%" style="stop-color:orange;stop-opacity:1;"/>
</linearGradient>
<radialGradient gradientTransform="" id="color10" gradientUnits="objectBoundingBox" spreadMethod="pad" xlink:show="other" xlink:type="simple" r="50%" cx="50%" fx="50%" fy="50%" cy="50%" xlink:actuate="onLoad">
<stop style="stop-color:white;stop-opacity:1;" offset="0%"/>
<stop style="stop-color:#666666;stop-opacity:1;" offset="100%"/>
</radialGradient>
</defs>
<radialGradient gradientTransform="matrix(1 0 0 -1 0.0376 211.5303)" gradientUnits="userSpaceOnUse" xlink:type="simple" r="81.7068" cx="45.9629" xlink:actuate="onLoad" cy="105.5303" id="XMLID_2_" xlink:show="other">
<stop offset="0" style="stop-color:#FFFFFF"/>
<stop offset="1" style="stop-color:#F29329"/>
</radialGradient>
<path id="0" d="M92,176c0,19.883-16.118,36-36,36H36c-19.882,0-36-16.117-36-36V36C0,16.117,16.118,0,36,0h20 c19.882,0,36,16.117,36,36V176z" style="stroke:none;fill:url(#color10);" transform="matrix( 1, 0, 0, 0.4413145539906104, -1, 2.720657276995304)"/>
</svg>]]>
     </csml:image>
    </csml:figure>
    <csml:text name="value" visible="true" depth="0" location="728.5000000000001 1418.71869382864" fillColor="0 0 0 0" outlineColor="0 0 0 0" outlineWidth="0.0" textColor="0 0 0 255" fontName="sansserif.plain" fontSize="12" arrangement="Bottom Left" spacing="-2.0"/>
    <csml:text name="variable" visible="true" depth="0" location="760.4250935482778 1372.5" fillColor="0 0 0 0" outlineColor="0 0 0 0" outlineWidth="0.0" textColor="0 0 0 255" fontName="sansserif.plain" fontSize="12" arrangement="Top Right" spacing="-2.0"/>
    <csml:text name="name" visible="true" depth="0" location="714.5000000000001 1372.5" fillColor="0 0 0 0" outlineColor="0 0 0 0" outlineWidth="0.0" textColor="0 0 0 255" fontName="sansserif.plain" fontSize="12" arrangement="Top Left" spacing="-2.0"/>
   </csml:graphics>
  </csml:entity>
  <csml:entity label="n20" name="n20" type="continuous" biolocation="CC_Cytoplasm" csoclass="Protein" codelinkProbeID="" extension="" accession="">
   <csml:parameter label="m35" type="Double" initialValue="0" minimumValue="0" maximumValue="infinite" unit="unit"/>
   <csml:graphics>
    <csml:figure>
     <csml:image visible="true" depth="0" location="735.0 1430.0" size="26.0 32.0" fillColor="0 0 0 0" outlineColor="0 0 0 0" outlineWidth="0.0" fileFormat="svg" resourceID="36" fileType="internal"><![CDATA[<svg contentScriptType="text/ecmascript" width="92" xmlns:xlink="http://www.w3.org/1999/xlink" zoomAndPan="magnify" style="overflow:visible;enable-background:new 0 0 431.413 43.583" contentStyleType="text/css" height="100" viewBox="0 0 92 100" preserveAspectRatio="xMidYMid meet" xmlns="http://www.w3.org/2000/svg" version="1.0">
<defs>
<linearGradient gradientTransform="" id="color2" gradientUnits="objectBoundingBox" spreadMethod="pad" xlink:show="other" xlink:type="simple" x1="0%" y1="0%" x2="100%" y2="0%" xlink:actuate="onLoad">
<stop offset="0%" style="stop-color:#000000;stop-opacity:1;"/>
</linearGradient>
<linearGradient gradientTransform="" id="color3" gradientUnits="objectBoundingBox" spreadMethod="pad" xlink:show="other" xlink:type="simple" x1="0%" y1="0%" x2="100%" y2="0%" xlink:actuate="onLoad">
<stop offset="0%" style="stop-color:#0000ff;stop-opacity:1;"/>
</linearGradient>
<linearGradient gradientTransform="" id="stroke2" gradientUnits="objectBoundingBox" spreadMethod="pad" xlink:show="other" xlink:type="simple" x1="0%" y1="0%" x2="100%" y2="0%" xlink:actuate="onLoad">
<stop offset="0%" style="stop-color:#008000;stop-opacity:1;"/>
</linearGradient>
<linearGradient gradientTransform="" id="stroke3" gradientUnits="objectBoundingBox" spreadMethod="pad" xlink:show="other" xlink:type="simple" x1="0%" y1="0%" x2="100%" y2="0%" xlink:actuate="onLoad">
<stop offset="0%" style="stop-color:#00ff00;stop-opacity:1;"/>
</linearGradient>
<radialGradient gradientTransform="" id="color1" gradientUnits="objectBoundingBox" spreadMethod="pad" xlink:show="other" xlink:type="simple" r="50%" cx="50%" fx="50%" fy="50%" cy="50%" xlink:actuate="onLoad">
<stop offset="0%" style="stop-color:white;stop-opacity:1;"/>
<stop offset="100%" style="stop-color:orange;stop-opacity:1;"/>
</radialGradient>
<linearGradient gradientTransform="" id="stroke1" gradientUnits="objectBoundingBox" spreadMethod="pad" xlink:show="other" xlink:type="simple" x1="0%" y1="0%" x2="100%" y2="0%" xlink:actuate="onLoad">
<stop offset="0%" style="stop-color:orange;stop-opacity:1;"/>
</linearGradient>
<radialGradient gradientTransform="" id="color10" gradientUnits="objectBoundingBox" spreadMethod="pad" xlink:show="other" xlink:type="simple" r="50%" cx="50%" fx="50%" cy="50%" fy="50%" xlink:actuate="onLoad">
<stop offset="0%" style="stop-color:white;stop-opacity:1;"/>
<stop offset="100%" style="stop-color:#666666;stop-opacity:1;"/>
</radialGradient>
</defs>
<radialGradient gradientTransform="matrix(1 0 0 -1 0.0376 211.5303)" gradientUnits="userSpaceOnUse" xlink:type="simple" r="81.7068" cx="45.9629" xlink:actuate="onLoad" cy="105.5303" id="XMLID_2_" xlink:show="other">
<stop offset="0" style="stop-color:#FFFFFF"/>
<stop offset="1" style="stop-color:#F29329"/>
</radialGradient>
<path id="0" d="M92,176c0,19.883-16.118,36-36,36H36c-19.882,0-36-16.117-36-36V36C0,16.117,16.118,0,36,0h20 c19.882,0,36,16.117,36,36V176z" style="stroke:none;fill:url(#color10);" transform="matrix( 1, 0, 0, 0.4413145539906104, -1, 2.720657276995304)"/>
</svg>]]>
     </csml:image>
    </csml:figure>
    <csml:text name="value" visible="true" depth="0" location="728.5000000000001 1461.4454763331337" fillColor="0 0 0 0" outlineColor="0 0 0 0" outlineWidth="0.0" textColor="0 0 0 255" fontName="sansserif.plain" fontSize="12" arrangement="Bottom Left" spacing="-2.0"/>
    <csml:text name="variable" visible="true" depth="0" location="759.5329425596619 1414.5" fillColor="0 0 0 0" outlineColor="0 0 0 0" outlineWidth="0.0" textColor="0 0 0 255" fontName="sansserif.plain" fontSize="12" arrangement="Top Right" spacing="-2.0"/>
    <csml:text name="name" visible="true" depth="0" location="714.5000000000001 1414.5" fillColor="0 0 0 0" outlineColor="0 0 0 0" outlineWidth="0.0" textColor="0 0 0 255" fontName="sansserif.plain" fontSize="12" arrangement="Top Left" spacing="-2.0"/>
   </csml:graphics>
  </csml:entity>
  <csml:entity label="n21" name="oligomer of DFF40" type="continuous" biolocation="CC_Cytoplasm" csoclass="Complex" codelinkProbeID="" extension="" accession="">
   <csml:parameter label="m36" type="Double" initialValue="0" minimumValue="0" maximumValue="infinite" unit="unit"/>
   <csml:graphics>
    <csml:figure>
     <csml:image visible="true" depth="0" location="797.5 1501.5" size="61.0 45.0" fillColor="0 0 0 0" outlineColor="0 0 0 0" outlineWidth="0.0" fileFormat="svg" resourceID="42" fileType="internal"><![CDATA[<svg contentScriptType="text/ecmascript" width="300" xmlns:xlink="http://www.w3.org/1999/xlink" zoomAndPan="magnify" style="overflow:visible;enable-background:new 0 0 431.413 43.583" contentStyleType="text/css" height="220" viewBox="0 0 300 220" preserveAspectRatio="xMidYMid meet" xmlns="http://www.w3.org/2000/svg" version="1.0">
<defs>
<linearGradient gradientTransform="" id="color2" gradientUnits="objectBoundingBox" spreadMethod="pad" xlink:show="other" xlink:type="simple" x1="0%" y1="0%" x2="100%" y2="0%" xlink:actuate="onLoad">
<stop offset="0%" style="stop-color:#000000;stop-opacity:1;"/>
</linearGradient>
<linearGradient gradientTransform="" id="color3" gradientUnits="objectBoundingBox" spreadMethod="pad" xlink:show="other" xlink:type="simple" x1="0%" y1="0%" x2="100%" y2="0%" xlink:actuate="onLoad">
<stop offset="0%" style="stop-color:#0000ff;stop-opacity:1;"/>
</linearGradient>
<linearGradient gradientTransform="" id="stroke2" gradientUnits="objectBoundingBox" spreadMethod="pad" xlink:show="other" xlink:type="simple" x1="0%" y1="0%" x2="100%" y2="0%" xlink:actuate="onLoad">
<stop offset="0%" style="stop-color:#008000;stop-opacity:1;"/>
</linearGradient>
<linearGradient gradientTransform="" id="stroke3" gradientUnits="objectBoundingBox" spreadMethod="pad" xlink:show="other" xlink:type="simple" x1="0%" y1="0%" x2="100%" y2="0%" xlink:actuate="onLoad">
<stop offset="0%" style="stop-color:#00ff00;stop-opacity:1;"/>
</linearGradient>
<radialGradient gradientTransform="" id="color1" gradientUnits="objectBoundingBox" spreadMethod="pad" xlink:show="other" xlink:type="simple" r="50%" cx="50%" fx="50%" fy="50%" cy="50%" xlink:actuate="onLoad">
<stop offset="0%" style="stop-color:white;stop-opacity:1;"/>
<stop offset="100%" style="stop-color:#CCFFFF;stop-opacity:1;"/>
</radialGradient>
<linearGradient gradientTransform="" id="stroke1" gradientUnits="objectBoundingBox" spreadMethod="pad" xlink:show="other" xlink:type="simple" x1="0%" y1="0%" x2="100%" y2="0%" xlink:actuate="onLoad">
<stop offset="0%" style="stop-color:#00CCFF;stop-opacity:1;"/>
</linearGradient>
<radialGradient gradientTransform="" id="color10" gradientUnits="objectBoundingBox" spreadMethod="pad" xlink:show="other" xlink:type="simple" r="50%" cx="50%" fx="50%" cy="50%" fy="50%" xlink:actuate="onLoad">
<stop style="stop-color:white;stop-opacity:1;" offset="0%"/>
<stop style="stop-color:#CCFFFF;stop-opacity:1;" offset="100%"/>
</radialGradient>
<radialGradient gradientTransform="" id="color100" gradientUnits="objectBoundingBox" spreadMethod="pad" xlink:show="other" xlink:type="simple" r="50%" cx="50%" fx="50%" fy="50%" cy="50%" xlink:actuate="onLoad">
<stop offset="0%" style="stop-color:white;stop-opacity:1;"/>
<stop offset="100%" style="stop-color:orange;stop-opacity:1;"/>
</radialGradient>
<radialGradient gradientTransform="" id="color1000" gradientUnits="objectBoundingBox" spreadMethod="pad" xlink:show="other" xlink:type="simple" r="50%" cx="50%" fx="50%" cy="50%" fy="50%" xlink:actuate="onLoad">
<stop style="stop-color:cyan;stop-opacity:1;" offset="0%"/>
<stop style="stop-color:blue;stop-opacity:1;" offset="100%"/>
</radialGradient>
</defs>
<ellipse transform="matrix( -0, 0.3619246760080996, -2.12244901886623, 0, 249.96121828842806, 0.5190346102381227)" style="stroke:none;fill:url(#color1000);" rx="95.6" cx="96.1" cy="59.3" id="0" ry="58.8"/>
<ellipse transform="matrix( -0, 0.3619246760080996, -2.12244901886623, 0, 298.9612182884281, 45.51903461023812)" style="stroke:none;fill:url(#color1000);" rx="95.6" cx="96.1" cy="59.3" id="1" ry="58.8"/>
<ellipse transform="matrix( -0, 0.3619246760080996, -2.12244901886623, 0, 278.9612182884281, 88.51903461023812)" style="stroke:none;fill:url(#color1000);" rx="95.6" cx="96.1" cy="59.3" id="2" ry="58.8"/>
<ellipse transform="matrix( -0, 0.3619246760080996, -2.12244901886623, 0, 253.96121828842806, 150.51903461023812)" style="stroke:none;fill:url(#color1000);" rx="95.6" cx="96.1" cy="59.3" id="3" ry="58.8"/>
</svg>]]>
     </csml:image>
    </csml:figure>
    <csml:text name="value" visible="true" depth="0" location="791.0000000000001 1545.0207547169812" fillColor="0 0 0 0" outlineColor="0 0 0 0" outlineWidth="0.0" textColor="0 0 0 255" fontName="sansserif.plain" fontSize="12" arrangement="Bottom Left" spacing="-2.0"/>
    <csml:text name="variable" visible="true" depth="0" location="857.8299900695135 1485.5" fillColor="0 0 0 0" outlineColor="0 0 0 0" outlineWidth="0.0" textColor="0 0 0 255" fontName="sansserif.plain" fontSize="12" arrangement="Top Right" spacing="-2.0"/>
    <csml:text name="name" visible="true" depth="0" location="696.0000000000001 1485.5" fillColor="0 0 0 0" outlineColor="0 0 0 0" outlineWidth="0.0" textColor="0 0 0 255" fontName="sansserif.plain" fontSize="12" arrangement="Top Left" spacing="-2.0"/>
   </csml:graphics>
  </csml:entity>
  <csml:entity label="n22" name="DNA" type="continuous" biolocation="CC_Nucleoplasm" csoclass="Dna" codelinkProbeID="" extension="" accession="">
   <csml:parameter label="m37" type="Double" initialValue="100" minimumValue="0" maximumValue="infinite" unit="unit"/>
   <csml:graphics>
    <csml:figure>
     <csml:image visible="true" depth="0" location="857.0 1634.5" size="60.0 21.0" fillColor="0 0 0 0" outlineColor="0 0 0 0" outlineWidth="0.0" filePath="system" fileFormat="svg" resourceID="44" fileType="resourceFile"/>
    </csml:figure>
    <csml:text name="value" visible="true" depth="0" location="836.5000000000001 1653.7413793103449" fillColor="0 0 0 0" outlineColor="0 0 0 0" outlineWidth="0.0" textColor="0 0 0 255" fontName="sansserif.plain" fontSize="12" arrangement="Bottom Left" spacing="-2.0"/>
    <csml:text name="variable" visible="true" depth="0" location="915.5000000000001 1618.5" fillColor="0 0 0 0" outlineColor="0 0 0 0" outlineWidth="0.0" textColor="0 0 0 255" fontName="sansserif.plain" fontSize="12" arrangement="Top Right" spacing="-2.0"/>
    <csml:text name="name" visible="true" depth="0" location="832.5000000000001 1618.5" fillColor="0 0 0 0" outlineColor="0 0 0 0" outlineWidth="0.0" textColor="0 0 0 255" fontName="sansserif.plain" fontSize="12" arrangement="Top Left" spacing="-2.0"/>
   </csml:graphics>
  </csml:entity>
  <csml:entity label="n23" name="DNA fragment" type="continuous" biolocation="CC_Nucleoplasm" csoclass="Dna" codelinkProbeID="" extension="" accession="">
   <csml:parameter label="m39" type="Double" initialValue="0" minimumValue="0" maximumValue="infinite" unit="unit"/>
   <csml:graphics>
    <csml:figure>
     <csml:image visible="true" depth="0" location="778.0 1819.5" size="60.0 21.0" fillColor="0 0 0 0" outlineColor="0 0 0 0" outlineWidth="0.0" fileFormat="svg" resourceID="44" fileType="internal"><![CDATA[<svg contentScriptType="text/ecmascript" width="435.056" xmlns:xlink="http://www.w3.org/1999/xlink" zoomAndPan="magnify" style="overflow:visible;enable-background:new 0 0 431.413 43.583" contentStyleType="text/css" height="154.123" viewBox="0 0 435.056 154.123" preserveAspectRatio="xMidYMid meet" xmlns="http://www.w3.org/2000/svg" version="1.0">
<defs>
<linearGradient gradientTransform="" id="color3" gradientUnits="objectBoundingBox" spreadMethod="pad" xlink:show="other" xlink:type="simple" x1="0%" y1="0%" x2="100%" y2="0%" xlink:actuate="onLoad">
<stop offset="0%" style="stop-color:#0000ff;stop-opacity:1;"/>
</linearGradient>
<linearGradient gradientTransform="" id="stroke1" gradientUnits="objectBoundingBox" spreadMethod="pad" xlink:show="other" xlink:type="simple" x1="0%" y1="0%" x2="100%" y2="0%" xlink:actuate="onLoad">
<stop offset="0%" style="stop-color:#808080;stop-opacity:1;"/>
</linearGradient>
<linearGradient gradientTransform="" id="stroke2" gradientUnits="objectBoundingBox" spreadMethod="pad" xlink:show="other" xlink:type="simple" x1="0%" y1="0%" x2="100%" y2="0%" xlink:actuate="onLoad">
<stop offset="0%" style="stop-color:#008000;stop-opacity:1;"/>
</linearGradient>
<linearGradient gradientTransform="" id="stroke3" gradientUnits="objectBoundingBox" spreadMethod="pad" xlink:show="other" xlink:type="simple" x1="0%" y1="0%" x2="100%" y2="0%" xlink:actuate="onLoad">
<stop offset="0%" style="stop-color:#00ff00;stop-opacity:1;"/>
</linearGradient>
<linearGradient gradientTransform="" id="color1" gradientUnits="objectBoundingBox" spreadMethod="pad" xlink:show="other" xlink:type="simple" x1="0%" y1="0%" x2="100%" y2="0%" xlink:actuate="onLoad">
<stop offset="0%" style="stop-color:#28166F;stop-opacity:1;"/>
</linearGradient>
<linearGradient gradientTransform="" id="color2" gradientUnits="objectBoundingBox" spreadMethod="pad" xlink:show="other" xlink:type="simple" x1="0%" y1="0%" x2="100%" y2="0%" xlink:actuate="onLoad">
<stop offset="0%" style="stop-color:#0093DD;stop-opacity:1;"/>
</linearGradient>
</defs>
<polygon style="fill:url(#color1);stroke:none;" points="63.743,142.602 88.903,126.99 90.625,125.901 92.418,124.16 94.277,121.814    96.197,118.909 98.172,115.493 100.199,111.61 102.272,107.312 104.386,102.64 106.539,97.644 108.721,92.368 110.932,86.86    113.165,81.169 115.416,75.339 117.677,69.418 119.949,63.452 122.221,57.487 124.494,51.571 126.759,45.751 129.013,40.073    131.25,34.583 133.467,29.328 135.659,24.355 137.819,19.712 139.944,15.443 142.028,11.597 144.068,8.22 146.057,5.358    147.992,3.058 149.867,1.368 151.678,0.332 126.517,15.944 124.707,16.979 122.832,18.669 120.897,20.969 118.907,23.831    116.868,27.208 114.783,31.055 112.659,35.323 110.499,39.967 108.307,44.939 106.09,50.194 103.853,55.685 101.599,61.362    99.333,67.183 97.062,73.099 94.789,79.063 92.517,85.029 90.254,90.95 88.004,96.78 85.772,102.472 83.561,107.979    81.378,113.255 79.226,118.251 77.112,122.923 75.039,127.222 73.012,131.104 71.037,134.521 69.117,137.426 67.258,139.771    65.465,141.513   "/>
<polygon style="fill:url(#color1);stroke:none;" points="206.782,151.495 231.942,135.884 234.387,134.169 236.73,131.836 238.98,128.934    241.146,125.51 243.239,121.61 245.268,117.285 247.241,112.579 249.168,107.54 251.06,102.218 252.924,96.657 254.771,90.907    256.61,85.015 258.45,79.026 260.299,72.991 262.169,66.955 264.069,60.966 266.006,55.072 267.993,49.321 270.036,43.759    272.146,38.433 274.333,33.393 276.604,28.685 278.971,24.354 281.442,20.452 284.027,17.024 286.735,14.117 289.574,11.78    264.415,27.392 261.574,29.729 258.867,32.635 256.282,36.063 253.811,39.966 251.445,44.296 249.172,49.004 246.986,54.044    244.875,59.37 242.833,64.933 240.846,70.683 238.909,76.577 237.009,82.566 235.139,88.603 233.289,94.638 231.45,100.626    229.611,106.519 227.764,112.269 225.899,117.829 224.008,123.151 222.081,128.19 220.108,132.896 218.079,137.222    215.986,141.121 213.819,144.545 211.57,147.448 209.226,149.78   "/>
<polygon style="fill:url(#color1);stroke:none;" points="13.342,142.602 38.503,126.99 40.225,125.901 42.018,124.16 43.877,121.814    45.796,118.909 47.772,115.493 49.798,111.61 51.873,107.312 53.987,102.64 56.138,97.644 58.321,92.368 60.532,86.86    62.764,81.169 65.015,75.339 67.278,69.418 69.548,63.452 71.822,57.487 74.094,51.571 76.359,45.751 78.613,40.073    80.851,34.583 83.068,29.328 85.258,24.355 87.419,19.712 89.543,15.443 91.628,11.597 93.667,8.22 95.657,5.358 97.592,3.058    99.467,1.368 101.278,0.332 76.118,15.944 74.307,16.979 72.431,18.669 70.497,20.969 68.506,23.831 66.467,27.208 64.383,31.055    62.258,35.323 60.098,39.967 57.908,44.939 55.69,50.194 53.453,55.685 51.199,61.362 48.934,67.183 46.662,73.099 44.388,79.063    42.118,85.029 39.854,90.95 37.604,96.78 35.372,102.472 33.161,107.979 30.978,113.255 28.827,118.251 26.712,122.923    24.638,127.222 22.612,131.104 20.636,134.521 18.717,137.426 16.858,139.771 15.065,141.513   "/>
<path style="fill:url(#color2);stroke:none;" d="M3.263,41.491l1.267,5.604l1.203,5.747l1.16,5.845l1.132,5.893l1.123,5.896l1.131,5.852   l1.157,5.761l1.2,5.624l1.262,5.438l1.341,5.207l1.437,4.928l1.551,4.604l1.683,4.23l1.832,3.813l1.999,3.346l2.184,2.834   l2.386,2.274l2.605,1.668l2.843,1.015l3.098,0.314l1.648-0.391l-25.161,15.61l-1.647,0.392l-3.098-0.314l-2.843-1.016   l-2.605-1.667C-4.955,100.442,5.393,88.974,3.263,41.491L3.263,41.491z"/>
<polygon style="fill:url(#color2);stroke:none;" points="76.118,15.944 101.278,0.332 103.02,0 106.323,0.456 109.417,1.655 112.316,3.549    115.036,6.087 117.589,9.219 119.992,12.897 122.257,17.07 124.401,21.69 126.435,26.704 128.375,32.066 130.236,37.726    132.032,43.632 133.776,49.735 135.484,55.987 137.169,62.338 138.847,68.737 140.531,75.136 142.236,81.483 143.975,87.731    145.764,93.829 147.618,99.729 149.548,105.379 151.572,110.73 153.702,115.734 155.954,120.339 158.34,124.498 160.876,128.159    163.579,131.274 166.458,133.793 169.53,135.666 172.809,136.843 176.31,137.275 178.987,136.935 181.542,135.884    156.382,151.495 153.826,152.546 151.15,152.887 147.649,152.454 144.369,151.277 141.297,149.404 138.417,146.886    135.716,143.771 133.18,140.109 130.792,135.951 128.542,131.346 126.412,126.342 124.388,120.99 122.457,115.34 120.604,109.44    118.815,103.343 117.076,97.095 115.371,90.746 113.687,84.349 112.009,77.948 110.324,71.599 108.616,65.346 106.872,59.243    105.076,53.337 103.215,47.678 101.275,42.315 99.241,37.301 97.097,32.682 94.832,28.509 92.429,24.831 89.875,21.698    87.156,19.16 84.256,17.267 81.162,16.067 77.86,15.611   "/>
<polygon style="fill:url(#color2);stroke:none;" points="214.014,27.392 239.174,11.78 242.156,10.059 245.289,9.002 248.583,8.657    251.353,9.05 253.938,10.154 256.348,11.921 258.598,14.305 260.703,17.256 262.674,20.729 264.528,24.675 266.277,29.047    267.934,33.798 269.515,38.88 271.033,44.245 272.501,49.848 273.933,55.639 275.343,61.571 276.746,67.599 278.154,73.673    279.581,79.745 281.042,85.771 282.549,91.7 284.118,97.487 285.761,103.083 287.494,108.441 289.327,113.515 291.277,118.255    293.357,122.615 295.581,126.548 297.961,130.006 300.514,132.941 303.25,135.308 306.187,137.056 309.336,138.14    312.711,138.513 316.417,138.146 319.894,137.081 323.156,135.362 297.997,150.974 294.733,152.692 291.256,153.758    287.551,154.123 284.175,153.751 281.027,152.667 278.09,150.919 275.353,148.554 272.801,145.617 270.42,142.159    268.197,138.227 266.117,133.866 264.167,129.126 262.333,124.053 260.601,118.694 258.958,113.099 257.389,107.312    255.881,101.382 254.42,95.356 252.994,89.284 251.585,83.21 250.183,77.183 248.773,71.25 247.34,65.459 245.873,59.856    244.356,54.491 242.774,49.408 241.117,44.658 239.368,40.286 237.514,36.339 235.542,32.867 233.438,29.916 231.187,27.532    228.777,25.765 226.193,24.661 223.422,24.269 220.128,24.613 216.996,25.67   "/>
<path style="fill:url(#color2);stroke:none;" d="M354.624,29.89l25.16-15.611l2.898-1.718l3.087-1.065l3.287-0.365l2.265,0.365l2.182,1.065   l2.105,1.716l2.041,2.322l1.984,2.88l1.938,3.391l1.899,3.854l1.87,4.271l1.851,4.641l1.84,4.963l1.839,5.238l1.847,5.467   l1.863,5.647l1.89,5.782l1.925,5.869l1.97,5.909l2.022,5.901l2.086,5.847l2.157,5.745l2.239,5.598l2.329,5.402l2.429,5.158   c0.399,18.758-8.75,21.107-1.051,42.491l-3.555-1.521l-3.381-2.141l-3.218-2.714l-3.063-3.238l-2.918-3.717l-2.782-4.147   l-2.655-4.532l-2.537-4.869l-2.429-5.158l-2.329-5.402l-2.239-5.598l-2.157-5.745l-2.086-5.847l-2.022-5.901l-1.97-5.909   l-1.925-5.869l-1.89-5.781l-1.863-5.648l-1.847-5.467l-1.839-5.238l-1.84-4.963l-1.851-4.641l-1.871-4.271l-1.898-3.854   l-1.938-3.391l-1.984-2.88l-2.041-2.322l-2.106-1.717l-2.181-1.064l-2.265-0.365l-3.288,0.365l-3.086,1.065L354.624,29.89   L354.624,29.89z"/>
<path style="fill:url(#color2);stroke:none;" d="M405.023,29.89l25.16-15.611l2.899-1.718c5.521,23.292-2.71,22.539,1.188,43.649   l-1.84-4.963l-1.851-4.641l-1.87-4.271l-1.899-3.854l-1.938-3.391l-1.984-2.88l-2.04-2.322l-2.106-1.717l-2.181-1.064   l-2.265-0.365l-3.288,0.365l-3.086,1.065L405.023,29.89L405.023,29.89z"/>
<polygon style="fill:url(#color2);stroke:none;" points="264.415,27.392 289.574,11.78 292.556,10.059 295.689,9.002 298.983,8.657    301.753,9.05 304.337,10.154 306.748,11.921 308.999,14.305 311.103,17.256 313.075,20.729 314.928,24.675 316.677,29.047    318.334,33.798 319.916,38.88 321.433,44.245 322.901,49.848 324.333,55.639 325.744,61.571 327.146,67.599 328.553,73.673    329.979,79.745 331.442,85.771 332.95,91.7 334.517,97.487 336.163,103.083 337.893,108.441 339.728,113.515 341.678,118.255    343.755,122.615 345.98,126.548 348.362,130.006 350.914,132.941 353.652,135.308 356.586,137.056 359.737,138.14    363.113,138.513 366.816,138.146 370.293,137.081 373.555,135.362 348.394,150.974 345.132,152.692 341.655,153.758    337.952,154.123 334.576,153.751 331.425,152.667 328.491,150.919 325.753,148.554 323.201,145.617 320.821,142.159    318.596,138.227 316.517,133.866 314.567,129.126 312.733,124.053 311,118.694 309.358,113.099 307.789,107.312 306.282,101.382    304.821,95.356 303.394,89.284 301.986,83.21 300.583,77.183 299.173,71.25 297.741,65.459 296.272,59.856 294.755,54.491    293.174,49.408 291.517,44.658 289.767,40.286 287.915,36.339 285.942,32.867 283.838,29.916 281.587,27.532 279.177,25.765    276.593,24.661 273.823,24.269 270.529,24.613 267.396,25.67   "/>
</svg>]]>
     </csml:image>
    </csml:figure>
    <csml:text name="value" visible="true" depth="0" location="771.5000000000001 1838.7413793103449" fillColor="0 0 0 0" outlineColor="0 0 0 0" outlineWidth="0.0" textColor="0 0 0 255" fontName="sansserif.plain" fontSize="12" arrangement="Bottom Left" spacing="-2.0"/>
    <csml:text name="variable" visible="true" depth="0" location="836.5000000000001 1803.5" fillColor="0 0 0 0" outlineColor="0 0 0 0" outlineWidth="0.0" textColor="0 0 0 255" fontName="sansserif.plain" fontSize="12" arrangement="Top Right" spacing="-2.0"/>
    <csml:text name="name" visible="true" depth="0" location="701.5000000000001 1803.5" fillColor="0 0 0 0" outlineColor="0 0 0 0" outlineWidth="0.0" textColor="0 0 0 255" fontName="sansserif.plain" fontSize="12" arrangement="Top Left" spacing="-2.0"/>
   </csml:graphics>
  </csml:entity>
  <csml:entity label="n24" name="Fas ligand" type="continuous" biolocation="CC_ExtracellularSpace" csoclass="Protein" codelinkProbeID="" extension="" accession="">
   <csml:parameter label="m1" type="Double" initialValue="600" minimumValue="0" maximumValue="infinite" unit="unit"/>
   <csml:graphics>
    <csml:figure>
     <csml:image visible="true" depth="0" location="141.0 11.0" size="60.0 38.0" fillColor="0 0 0 0" outlineColor="0 0 0 0" outlineWidth="0.0" filePath="system" fileFormat="svg" resourceID="5" fileType="resourceFile"/>
    </csml:figure>
    <csml:text name="value" visible="true" depth="0" location="120.0 47.0" fillColor="0 0 0 0" outlineColor="0 0 0 0" outlineWidth="0.0" textColor="0 0 0 255" fontName="sansserif.plain" fontSize="12" arrangement="Bottom Left" spacing="-2.0"/>
    <csml:text name="variable" visible="true" depth="0" location="199.0 -5.0" fillColor="0 0 0 0" outlineColor="0 0 0 0" outlineWidth="0.0" textColor="0 0 0 255" fontName="sansserif.plain" fontSize="12" arrangement="Top Right" spacing="-2.0"/>
    <csml:text name="name" visible="true" depth="0" location="83.0 -5.0" fillColor="0 0 0 0" outlineColor="0 0 0 0" outlineWidth="0.0" textColor="0 0 0 255" fontName="sansserif.plain" fontSize="12" arrangement="Top Left" spacing="-2.0"/>
   </csml:graphics>
  </csml:entity>
  <csml:entity label="n25" name="Fas ligand trimer" type="continuous" biolocation="CC_ExtracellularSpace" csoclass="Protein" codelinkProbeID="" extension="" accession="">
   <csml:parameter label="m2" type="Double" initialValue="0" minimumValue="0" maximumValue="infinite" unit="unit"/>
   <csml:graphics>
    <csml:figure>
     <csml:image visible="true" depth="0" location="135.0 96.5" size="72.0 33.0" fillColor="0 0 0 0" outlineColor="0 0 0 0" outlineWidth="0.0" fileFormat="svg" resourceID="11" fileType="internal"><![CDATA[<svg contentScriptType="text/ecmascript" width="330" xmlns:xlink="http://www.w3.org/1999/xlink" zoomAndPan="magnify" style="overflow:visible;enable-background:new 0 0 431.413 43.583" contentStyleType="text/css" height="180" viewBox="0 0 330 180" preserveAspectRatio="xMidYMid meet" xmlns="http://www.w3.org/2000/svg" version="1.0">
<defs>
<linearGradient gradientTransform="" id="color2" gradientUnits="objectBoundingBox" spreadMethod="pad" xlink:show="other" xlink:type="simple" x1="0%" y1="0%" x2="100%" y2="0%" xlink:actuate="onLoad">
<stop offset="0%" style="stop-color:#000000;stop-opacity:1;"/>
</linearGradient>
<linearGradient gradientTransform="" id="color3" gradientUnits="objectBoundingBox" spreadMethod="pad" xlink:show="other" xlink:type="simple" x1="0%" y1="0%" x2="100%" y2="0%" xlink:actuate="onLoad">
<stop offset="0%" style="stop-color:#0000ff;stop-opacity:1;"/>
</linearGradient>
<linearGradient gradientTransform="" id="stroke1" gradientUnits="objectBoundingBox" spreadMethod="pad" xlink:show="other" xlink:type="simple" x1="0%" y1="0%" x2="100%" y2="0%" xlink:actuate="onLoad">
<stop offset="0%" style="stop-color:#808080;stop-opacity:1;"/>
</linearGradient>
<linearGradient gradientTransform="" id="stroke2" gradientUnits="objectBoundingBox" spreadMethod="pad" xlink:show="other" xlink:type="simple" x1="0%" y1="0%" x2="100%" y2="0%" xlink:actuate="onLoad">
<stop offset="0%" style="stop-color:#008000;stop-opacity:1;"/>
</linearGradient>
<linearGradient gradientTransform="" id="stroke3" gradientUnits="objectBoundingBox" spreadMethod="pad" xlink:show="other" xlink:type="simple" x1="0%" y1="0%" x2="100%" y2="0%" xlink:actuate="onLoad">
<stop offset="0%" style="stop-color:#00ff00;stop-opacity:1;"/>
</linearGradient>
<radialGradient gradientTransform="" id="color1" gradientUnits="objectBoundingBox" spreadMethod="pad" xlink:show="other" xlink:type="simple" r="50%" cx="50%" fx="50%" fy="50%" cy="50%" xlink:actuate="onLoad">
<stop offset="0%" style="stop-color:cyan;stop-opacity:1;"/>
<stop offset="100%" style="stop-color:blue;stop-opacity:1;"/>
</radialGradient>
<linearGradient gradientTransform="" id="stroke10" gradientUnits="objectBoundingBox" spreadMethod="pad" xlink:show="other" xlink:type="simple" x1="0%" y1="0%" y2="0%" x2="100%" xlink:actuate="onLoad">
<stop style="stop-color:#808080;stop-opacity:1;" offset="0%"/>
</linearGradient>
<radialGradient gradientTransform="" id="color10" gradientUnits="objectBoundingBox" spreadMethod="pad" xlink:show="other" xlink:type="simple" r="50%" cx="50%" fx="50%" cy="50%" fy="50%" xlink:actuate="onLoad">
<stop style="stop-color:cyan;stop-opacity:1;" offset="0%"/>
<stop style="stop-color:blue;stop-opacity:1;" offset="100%"/>
</radialGradient>
<radialGradient gradientTransform="" id="color11" gradientUnits="objectBoundingBox" spreadMethod="pad" xlink:show="other" xlink:type="simple" r="50%" cx="50%" fx="50%" cy="50%" fy="50%" xlink:actuate="onLoad">
<stop style="stop-color:cyan;stop-opacity:1;" offset="0%"/>
<stop style="stop-color:blue;stop-opacity:1;" offset="100%"/>
</radialGradient>
<linearGradient gradientTransform="" id="stroke11" gradientUnits="objectBoundingBox" spreadMethod="pad" xlink:show="other" xlink:type="simple" x1="0%" y1="0%" y2="0%" x2="100%" xlink:actuate="onLoad">
<stop style="stop-color:blue;stop-opacity:1;" offset="0%"/>
</linearGradient>
</defs>
<radialGradient gradientTransform="matrix(0.9157 0 0 1 16.0897 0)" id="XMLID_2_" gradientUnits="userSpaceOnUse" xlink:show="other" xlink:type="simple" r="84.7258" cx="87.377" fx="87.377" fy="59.2998" cy="59.2998" xlink:actuate="onLoad">
<stop offset="0" style="stop-color:#FFFFFF"/>
<stop offset="1" style="stop-color:#0000ff"/>
</radialGradient>
<radialGradient gradientTransform="matrix(0.9157 0 0 1 16.0897 0)" id="0" gradientUnits="userSpaceOnUse" xlink:show="other" xlink:type="simple" r="84.7258" cx="87.377" fx="87.377" fy="59.2998" cy="59.2998" xlink:actuate="onLoad">
<stop style="stop-color:#FFFFFF" offset="0"/>
<stop style="stop-color:#0000ff" offset="1"/>
</radialGradient>
<path id="0" d="M102.417,115.208c-41.895,0.079-89.149-35.866-89.066-57.104   C13.385,33.35,56.773,0.911,102.417,1c45.605-0.089,89.071,32.35,89.105,57.104C191.606,79.341,143.523,114.911,102.417,115.208z" style="fill:url(#color11);stroke:url(#stroke11);" transform="matrix( 1, 0, 0, 1, -11, 1)"/>
<path id="0" d="M102.417,115.208c-41.895,0.079-89.149-35.866-89.066-57.104   C13.385,33.35,56.773,0.911,102.417,1c45.605-0.089,89.071,32.35,89.105,57.104C191.606,79.341,143.523,114.911,102.417,115.208z" style="fill:url(#color11);stroke:url(#stroke11);" transform="matrix( 1, 0, 0, 1, 58, 64)"/>
<path id="0" d="M102.417,115.208c-41.895,0.079-89.149-35.866-89.066-57.104   C13.385,33.35,56.773,0.911,102.417,1c45.605-0.089,89.071,32.35,89.105,57.104C191.606,79.341,143.523,114.911,102.417,115.208z" style="fill:url(#color11);stroke:url(#stroke11);" transform="matrix( 1, 0, 0, 1, 136, 3)"/>
</svg>]]>
     </csml:image>
    </csml:figure>
    <csml:text name="value" visible="true" depth="0" location="128.0 127.5" fillColor="0 0 0 0" outlineColor="0 0 0 0" outlineWidth="0.0" textColor="0 0 0 255" fontName="sansserif.plain" fontSize="12" arrangement="Bottom Left" spacing="-2.0"/>
    <csml:text name="variable" visible="true" depth="0" location="205.0 80.5" fillColor="0 0 0 0" outlineColor="0 0 0 0" outlineWidth="0.0" textColor="0 0 0 255" fontName="sansserif.plain" fontSize="12" arrangement="Top Right" spacing="-2.0"/>
    <csml:text name="name" visible="true" depth="0" location="42.0 80.5" fillColor="0 0 0 0" outlineColor="0 0 0 0" outlineWidth="0.0" textColor="0 0 0 255" fontName="sansserif.plain" fontSize="12" arrangement="Top Left" spacing="-2.0"/>
   </csml:graphics>
  </csml:entity>
  <csml:entity label="n26" name="complex" type="continuous" biolocation="CC_Cytoplasm" csoclass="Complex" codelinkProbeID="" extension="" accession="">
   <csml:parameter label="m26" type="Double" initialValue="0" minimumValue="0" maximumValue="infinite" unit="unit"/>
   <csml:graphics>
    <csml:figure>
     <csml:image visible="true" depth="0" location="799.0 1025.5" size="74.0 59.0" fillColor="0 0 0 0" outlineColor="0 0 0 0" outlineWidth="0.0" fileFormat="svg" resourceID="11" fileType="internal"><![CDATA[<svg contentScriptType="text/ecmascript" width="300" xmlns:xlink="http://www.w3.org/1999/xlink" zoomAndPan="magnify" style="overflow:visible;enable-background:new 0 0 431.413 43.583" contentStyleType="text/css" height="270" viewBox="0 0 300 270" preserveAspectRatio="xMidYMid meet" xmlns="http://www.w3.org/2000/svg" version="1.0">
<defs>
<linearGradient gradientTransform="" id="color2" gradientUnits="objectBoundingBox" spreadMethod="pad" xlink:show="other" xlink:type="simple" x1="0%" y1="0%" x2="100%" y2="0%" xlink:actuate="onLoad">
<stop offset="0%" style="stop-color:#000000;stop-opacity:1;"/>
</linearGradient>
<linearGradient gradientTransform="" id="color3" gradientUnits="objectBoundingBox" spreadMethod="pad" xlink:show="other" xlink:type="simple" x1="0%" y1="0%" x2="100%" y2="0%" xlink:actuate="onLoad">
<stop offset="0%" style="stop-color:#0000ff;stop-opacity:1;"/>
</linearGradient>
<linearGradient gradientTransform="" id="stroke1" gradientUnits="objectBoundingBox" spreadMethod="pad" xlink:show="other" xlink:type="simple" x1="0%" y1="0%" x2="100%" y2="0%" xlink:actuate="onLoad">
<stop offset="0%" style="stop-color:#808080;stop-opacity:1;"/>
</linearGradient>
<linearGradient gradientTransform="" id="stroke2" gradientUnits="objectBoundingBox" spreadMethod="pad" xlink:show="other" xlink:type="simple" x1="0%" y1="0%" x2="100%" y2="0%" xlink:actuate="onLoad">
<stop offset="0%" style="stop-color:#008000;stop-opacity:1;"/>
</linearGradient>
<linearGradient gradientTransform="" id="stroke3" gradientUnits="objectBoundingBox" spreadMethod="pad" xlink:show="other" xlink:type="simple" x1="0%" y1="0%" x2="100%" y2="0%" xlink:actuate="onLoad">
<stop offset="0%" style="stop-color:#00ff00;stop-opacity:1;"/>
</linearGradient>
<radialGradient gradientTransform="" id="color1" gradientUnits="objectBoundingBox" spreadMethod="pad" xlink:show="other" xlink:type="simple" r="50%" cx="50%" fx="50%" fy="50%" cy="50%" xlink:actuate="onLoad">
<stop offset="0%" style="stop-color:cyan;stop-opacity:1;"/>
<stop offset="100%" style="stop-color:blue;stop-opacity:1;"/>
</radialGradient>
<radialGradient gradientTransform="" id="color10" gradientUnits="objectBoundingBox" spreadMethod="pad" xlink:show="other" xlink:type="simple" r="50%" cx="50%" fx="50%" cy="50%" fy="50%" xlink:actuate="onLoad">
<stop style="stop-color:cyan;stop-opacity:1;" offset="0%"/>
<stop style="stop-color:blue;stop-opacity:1;" offset="100%"/>
</radialGradient>
<radialGradient gradientTransform="" id="color100" gradientUnits="objectBoundingBox" spreadMethod="pad" xlink:show="other" xlink:type="simple" r="50%" cx="50%" fx="50%" fy="50%" cy="50%" xlink:actuate="onLoad">
<stop offset="0%" style="stop-color:cyan;stop-opacity:1;"/>
<stop offset="100%" style="stop-color:blue;stop-opacity:1;"/>
</radialGradient>
<radialGradient gradientTransform="" id="color1000" gradientUnits="objectBoundingBox" spreadMethod="pad" xlink:show="other" xlink:type="simple" r="50%" cx="50%" fx="50%" fy="50%" cy="50%" xlink:actuate="onLoad">
<stop style="stop-color:white;stop-opacity:1;" offset="0%"/>
<stop style="stop-color:#666666;stop-opacity:1;" offset="100%"/>
</radialGradient>
<radialGradient gradientTransform="" id="color1001" gradientUnits="objectBoundingBox" spreadMethod="pad" xlink:show="other" xlink:type="simple" r="50%" cx="50%" fx="50%" fy="50%" cy="50%" xlink:actuate="onLoad">
<stop offset="0%" style="stop-color:white;stop-opacity:1;"/>
<stop offset="100%" style="stop-color:#ff9933;stop-opacity:1;"/>
</radialGradient>
</defs>
<radialGradient gradientTransform="matrix(0.9157 0 0 1 16.0897 0)" id="XMLID_2_" gradientUnits="userSpaceOnUse" xlink:show="other" xlink:type="simple" r="84.7258" cx="87.377" fx="87.377" fy="59.2998" cy="59.2998" xlink:actuate="onLoad">
<stop offset="0" style="stop-color:#FFFFFF"/>
<stop offset="1" style="stop-color:#0000ff"/>
</radialGradient>
<radialGradient gradientTransform="matrix(0.9157 0 0 1 16.0897 0)" id="0" gradientUnits="userSpaceOnUse" xlink:show="other" xlink:type="simple" r="84.7258" cx="87.377" fx="87.377" fy="59.2998" cy="59.2998" xlink:actuate="onLoad">
<stop style="stop-color:#FFFFFF" offset="0"/>
<stop style="stop-color:#0000ff" offset="1"/>
</radialGradient>
<radialGradient gradientTransform="matrix(0.9157 0 0 1 16.0897 0)" id="0" gradientUnits="userSpaceOnUse" transform="matrix( 1, 0, 0, 1, 84, 143)" xlink:show="other" xlink:type="simple" r="84.7258" cx="87.377" fx="87.377" fy="59.2998" cy="59.2998" xlink:actuate="onLoad">
<stop offset="0" style="stop-color:#FFFFFF"/>
<stop offset="1" style="stop-color:#0000ff"/>
</radialGradient>
<path id="0" d="M92,176c0,19.883-16.118,36-36,36H36c-19.882,0-36-16.117-36-36V36C0,16.117,16.118,0,36,0h20 c19.882,0,36,16.117,36,36V176z" style="stroke:none;fill:url(#color1001);" transform="matrix( -0, 1, -1, 0, 301, 174)"/>
<circle transform="matrix( 1, 0, 0, 1, -18, 160)" style="fill:url(#color1001);" r="44.5" cx="65.5" cy="61.5" id="0"/>
<radialGradient gradientTransform="matrix(0.9157 0 0 1 16.0897 0)" id="0" gradientUnits="userSpaceOnUse" xlink:show="other" xlink:type="simple" r="84.7258" cx="87.377" fx="87.377" fy="59.2998" cy="59.2998" xlink:actuate="onLoad">
<stop offset="0" style="stop-color:#FFFFFF"/>
<stop offset="1" style="stop-color:#0000ff"/>
</radialGradient>
<radialGradient gradientTransform="matrix(0.9157 0 0 1 16.0897 0)" id="0" gradientUnits="userSpaceOnUse" transform="matrix( 1, 0, 0, 1, 105, 14)" xlink:show="other" xlink:type="simple" r="84.7258" cx="87.377" fx="87.377" fy="59.2998" cy="59.2998" xlink:actuate="onLoad">
<stop style="stop-color:#FFFFFF" offset="0"/>
<stop style="stop-color:#0000ff" offset="1"/>
</radialGradient>
<path id="0" d="M92,176c0,19.883-16.118,36-36,36H36c-19.882,0-36-16.117-36-36V36C0,16.117,16.118,0,36,0h20 c19.882,0,36,16.117,36,36V176z" style="stroke:none;fill:url(#color1000);" transform="matrix( -0, 1, -1, 0, 299, 81)"/>
<circle transform="matrix( 1, 0, 0, 1, 99, -16)" style="fill:url(#color1000);" r="44.5" cx="65.5" cy="61.5" id="0"/>
</svg>]]>
     </csml:image>
    </csml:figure>
    <csml:text name="value" visible="true" depth="0" location="792.0 1082.5" fillColor="0 0 0 0" outlineColor="0 0 0 0" outlineWidth="0.0" textColor="0 0 0 255" fontName="sansserif.plain" fontSize="12" arrangement="Bottom Left" spacing="-2.0"/>
    <csml:text name="variable" visible="true" depth="0" location="871.0 1009.5" fillColor="0 0 0 0" outlineColor="0 0 0 0" outlineWidth="0.0" textColor="0 0 0 255" fontName="sansserif.plain" fontSize="12" arrangement="Top Right" spacing="-2.0"/>
    <csml:text name="name" visible="true" depth="0" location="753.0 1009.5" fillColor="0 0 0 0" outlineColor="0 0 0 0" outlineWidth="0.0" textColor="0 0 0 255" fontName="sansserif.plain" fontSize="12" arrangement="Top Left" spacing="-2.0"/>
   </csml:graphics>
  </csml:entity>
  <csml:entity label="n27" name="caspase3" type="continuous" biolocation="CC_Cytoplasm" csoclass="Protein" codelinkProbeID="" extension="" accession="">
   <csml:parameter label="m27" type="Double" initialValue="0" minimumValue="0" maximumValue="infinite" unit="unit"/>
   <csml:graphics>
    <csml:figure>
     <csml:image visible="true" depth="0" location="794.5 1154.0" size="49.0 42.0" fillColor="0 0 0 0" outlineColor="0 0 0 0" outlineWidth="0.0" fileFormat="svg" resourceID="11" fileType="internal"><![CDATA[<svg contentScriptType="text/ecmascript" width="215" xmlns:xlink="http://www.w3.org/1999/xlink" zoomAndPan="magnify" style="overflow:visible;enable-background:new 0 0 431.413 43.583" contentStyleType="text/css" height="175" viewBox="0 0 215 175" preserveAspectRatio="xMidYMid meet" xmlns="http://www.w3.org/2000/svg" version="1.0">
<defs>
<linearGradient gradientTransform="" id="color2" gradientUnits="objectBoundingBox" spreadMethod="pad" xlink:show="other" xlink:type="simple" x1="0%" y1="0%" x2="100%" y2="0%" xlink:actuate="onLoad">
<stop offset="0%" style="stop-color:#000000;stop-opacity:1;"/>
</linearGradient>
<linearGradient gradientTransform="" id="color3" gradientUnits="objectBoundingBox" spreadMethod="pad" xlink:show="other" xlink:type="simple" x1="0%" y1="0%" x2="100%" y2="0%" xlink:actuate="onLoad">
<stop offset="0%" style="stop-color:#0000ff;stop-opacity:1;"/>
</linearGradient>
<linearGradient gradientTransform="" id="stroke1" gradientUnits="objectBoundingBox" spreadMethod="pad" xlink:show="other" xlink:type="simple" x1="0%" y1="0%" x2="100%" y2="0%" xlink:actuate="onLoad">
<stop offset="0%" style="stop-color:#808080;stop-opacity:1;"/>
</linearGradient>
<linearGradient gradientTransform="" id="stroke2" gradientUnits="objectBoundingBox" spreadMethod="pad" xlink:show="other" xlink:type="simple" x1="0%" y1="0%" x2="100%" y2="0%" xlink:actuate="onLoad">
<stop offset="0%" style="stop-color:#008000;stop-opacity:1;"/>
</linearGradient>
<linearGradient gradientTransform="" id="stroke3" gradientUnits="objectBoundingBox" spreadMethod="pad" xlink:show="other" xlink:type="simple" x1="0%" y1="0%" x2="100%" y2="0%" xlink:actuate="onLoad">
<stop offset="0%" style="stop-color:#00ff00;stop-opacity:1;"/>
</linearGradient>
<radialGradient gradientTransform="" id="color1" gradientUnits="objectBoundingBox" spreadMethod="pad" xlink:show="other" xlink:type="simple" r="50%" cx="50%" fx="50%" fy="50%" cy="50%" xlink:actuate="onLoad">
<stop offset="0%" style="stop-color:cyan;stop-opacity:1;"/>
<stop offset="100%" style="stop-color:blue;stop-opacity:1;"/>
</radialGradient>
<radialGradient gradientTransform="" id="color10" gradientUnits="objectBoundingBox" spreadMethod="pad" xlink:show="other" xlink:type="simple" r="50%" cx="50%" fx="50%" cy="50%" fy="50%" xlink:actuate="onLoad">
<stop style="stop-color:cyan;stop-opacity:1;" offset="0%"/>
<stop style="stop-color:blue;stop-opacity:1;" offset="100%"/>
</radialGradient>
<radialGradient gradientTransform="" id="color100" gradientUnits="objectBoundingBox" spreadMethod="pad" xlink:show="other" xlink:type="simple" r="50%" cx="50%" fx="50%" fy="50%" cy="50%" xlink:actuate="onLoad">
<stop offset="0%" style="stop-color:cyan;stop-opacity:1;"/>
<stop offset="100%" style="stop-color:blue;stop-opacity:1;"/>
</radialGradient>
<radialGradient gradientTransform="" id="color1000" gradientUnits="objectBoundingBox" spreadMethod="pad" xlink:show="other" xlink:type="simple" r="50%" cx="50%" fx="50%" cy="50%" fy="50%" xlink:actuate="onLoad">
<stop offset="0%" style="stop-color:white;stop-opacity:1;"/>
<stop offset="100%" style="stop-color:#ff9933;stop-opacity:1;"/>
</radialGradient>
</defs>
<radialGradient gradientTransform="matrix(0.9157 0 0 1 16.0897 0)" id="XMLID_2_" gradientUnits="userSpaceOnUse" xlink:show="other" xlink:type="simple" r="84.7258" cx="87.377" fx="87.377" fy="59.2998" cy="59.2998" xlink:actuate="onLoad">
<stop offset="0" style="stop-color:#FFFFFF"/>
<stop offset="1" style="stop-color:#0000ff"/>
</radialGradient>
<radialGradient gradientTransform="matrix(0.9157 0 0 1 16.0897 0)" id="0" gradientUnits="userSpaceOnUse" xlink:show="other" xlink:type="simple" r="84.7258" cx="87.377" fx="87.377" fy="59.2998" cy="59.2998" xlink:actuate="onLoad">
<stop style="stop-color:#FFFFFF" offset="0"/>
<stop style="stop-color:#0000ff" offset="1"/>
</radialGradient>
<radialGradient gradientTransform="matrix(0.9157 0 0 1 16.0897 0)" id="0" gradientUnits="userSpaceOnUse" transform="matrix( 1, 0, 0, 1, 105, 14)" xlink:show="other" xlink:type="simple" r="84.7258" cx="87.377" fx="87.377" fy="59.2998" cy="59.2998" xlink:actuate="onLoad">
<stop offset="0" style="stop-color:#FFFFFF"/>
<stop offset="1" style="stop-color:#0000ff"/>
</radialGradient>
<path id="0" d="M92,176c0,19.883-16.118,36-36,36H36c-19.882,0-36-16.117-36-36V36C0,16.117,16.118,0,36,0h20 c19.882,0,36,16.117,36,36V176z" style="stroke:none;fill:url(#color1000);" transform="matrix( -0, 1, -1, 0, 213, 81)"/>
<circle transform="matrix( 1, 0, 0, 1, 13, -16)" style="fill:url(#color1000);" r="44.5" cx="65.5" cy="61.5" id="0"/>
</svg>]]>
     </csml:image>
    </csml:figure>
    <csml:text name="value" visible="true" depth="0" location="788.0000000000001 1194.5922819696227" fillColor="0 0 0 0" outlineColor="0 0 0 0" outlineWidth="0.0" textColor="0 0 0 255" fontName="sansserif.plain" fontSize="12" arrangement="Bottom Left" spacing="-2.0"/>
    <csml:text name="variable" visible="true" depth="0" location="842.4262028417444 1138.0" fillColor="0 0 0 0" outlineColor="0 0 0 0" outlineWidth="0.0" textColor="0 0 0 255" fontName="sansserif.plain" fontSize="12" arrangement="Top Right" spacing="-2.0"/>
    <csml:text name="name" visible="true" depth="0" location="740.0000000000001 1138.0" fillColor="0 0 0 0" outlineColor="0 0 0 0" outlineWidth="0.0" textColor="0 0 0 255" fontName="sansserif.plain" fontSize="12" arrangement="Top Left" spacing="-2.0"/>
   </csml:graphics>
  </csml:entity>
  <csml:entity label="n28" name="complex" type="continuous" biolocation="CC_Cytoplasm" csoclass="Protein" codelinkProbeID="" extension="" accession="">
   <csml:parameter label="m9" type="Double" initialValue="0" minimumValue="0" maximumValue="infinite" unit="unit"/>
   <csml:graphics>
    <csml:figure>
     <csml:image visible="true" depth="0" location="341.0 620.0" size="56.0 72.0" fillColor="0 0 0 0" outlineColor="0 0 0 0" outlineWidth="0.0" fileFormat="svg" resourceID="11" fileType="internal"><![CDATA[<svg contentScriptType="text/ecmascript" width="335" xmlns:xlink="http://www.w3.org/1999/xlink" zoomAndPan="magnify" style="overflow:visible;enable-background:new 0 0 431.413 43.583" contentStyleType="text/css" height="475" viewBox="0 0 335 475" preserveAspectRatio="xMidYMid meet" xmlns="http://www.w3.org/2000/svg" version="1.0">
<defs>
<linearGradient gradientTransform="" id="color2" gradientUnits="objectBoundingBox" spreadMethod="pad" xlink:show="other" xlink:type="simple" x1="0%" y1="0%" x2="100%" y2="0%" xlink:actuate="onLoad">
<stop offset="0%" style="stop-color:#000000;stop-opacity:1;"/>
</linearGradient>
<linearGradient gradientTransform="" id="color3" gradientUnits="objectBoundingBox" spreadMethod="pad" xlink:show="other" xlink:type="simple" x1="0%" y1="0%" x2="100%" y2="0%" xlink:actuate="onLoad">
<stop offset="0%" style="stop-color:#0000ff;stop-opacity:1;"/>
</linearGradient>
<linearGradient gradientTransform="" id="stroke1" gradientUnits="objectBoundingBox" spreadMethod="pad" xlink:show="other" xlink:type="simple" x1="0%" y1="0%" x2="100%" y2="0%" xlink:actuate="onLoad">
<stop offset="0%" style="stop-color:#808080;stop-opacity:1;"/>
</linearGradient>
<linearGradient gradientTransform="" id="stroke2" gradientUnits="objectBoundingBox" spreadMethod="pad" xlink:show="other" xlink:type="simple" x1="0%" y1="0%" x2="100%" y2="0%" xlink:actuate="onLoad">
<stop offset="0%" style="stop-color:#008000;stop-opacity:1;"/>
</linearGradient>
<linearGradient gradientTransform="" id="stroke3" gradientUnits="objectBoundingBox" spreadMethod="pad" xlink:show="other" xlink:type="simple" x1="0%" y1="0%" x2="100%" y2="0%" xlink:actuate="onLoad">
<stop offset="0%" style="stop-color:#00ff00;stop-opacity:1;"/>
</linearGradient>
<radialGradient gradientTransform="" id="color1" gradientUnits="objectBoundingBox" spreadMethod="pad" xlink:show="other" xlink:type="simple" r="50%" cx="50%" fx="50%" fy="50%" cy="50%" xlink:actuate="onLoad">
<stop offset="0%" style="stop-color:cyan;stop-opacity:1;"/>
<stop offset="100%" style="stop-color:blue;stop-opacity:1;"/>
</radialGradient>
<radialGradient gradientTransform="" id="color10" gradientUnits="objectBoundingBox" spreadMethod="pad" xlink:show="other" xlink:type="simple" r="50%" cx="50%" fx="50%" fy="50%" cy="50%" xlink:actuate="onLoad">
<stop offset="0%" style="stop-color:white;stop-opacity:1;"/>
<stop offset="100%" style="stop-color:orange;stop-opacity:1;"/>
</radialGradient>
<radialGradient gradientTransform="" id="color14" gradientUnits="objectBoundingBox" spreadMethod="pad" xlink:show="other" xlink:type="simple" r="50%" cx="50%" fx="50%" cy="50%" fy="50%" xlink:actuate="onLoad">
<stop offset="0%" style="stop-color:white;stop-opacity:1;"/>
<stop offset="100%" style="stop-color:#009999;stop-opacity:1;"/>
</radialGradient>
<radialGradient gradientTransform="" id="color100" gradientUnits="objectBoundingBox" spreadMethod="pad" xlink:show="other" xlink:type="simple" r="50%" cx="50%" fx="50%" fy="50%" cy="50%" xlink:actuate="onLoad">
<stop offset="0%" style="stop-color:cyan;stop-opacity:1;"/>
<stop offset="100%" style="stop-color:blue;stop-opacity:1;"/>
</radialGradient>
<radialGradient gradientTransform="" id="color1000" gradientUnits="objectBoundingBox" spreadMethod="pad" xlink:show="other" xlink:type="simple" r="50%" cx="50%" fx="50%" fy="50%" cy="50%" xlink:actuate="onLoad">
<stop offset="0%" style="stop-color:cyan;stop-opacity:1;"/>
<stop offset="100%" style="stop-color:blue;stop-opacity:1;"/>
</radialGradient>
<radialGradient gradientTransform="" id="color10000" gradientUnits="objectBoundingBox" spreadMethod="pad" xlink:show="other" xlink:type="simple" r="50%" cx="50%" fx="50%" fy="50%" cy="50%" xlink:actuate="onLoad">
<stop style="stop-color:#ccffcc;stop-opacity:1;" offset="0%"/>
<stop style="stop-color:#006633;stop-opacity:1;" offset="100%"/>
</radialGradient>
<radialGradient gradientTransform="" id="color15" gradientUnits="objectBoundingBox" spreadMethod="pad" xlink:show="other" xlink:type="simple" r="50%" cx="50%" fx="50%" cy="50%" fy="50%" xlink:actuate="onLoad">
<stop offset="0%" style="stop-color:white;stop-opacity:1;"/>
<stop offset="100%" style="stop-color:#009999;stop-opacity:1;"/>
</radialGradient>
<radialGradient gradientTransform="" id="color16" gradientUnits="objectBoundingBox" spreadMethod="pad" xlink:show="other" xlink:type="simple" r="50%" cx="50%" fx="50%" cy="50%" fy="50%" xlink:actuate="onLoad">
<stop offset="0%" style="stop-color:white;stop-opacity:1;"/>
<stop offset="100%" style="stop-color:#009999;stop-opacity:1;"/>
</radialGradient>
</defs>
<radialGradient gradientTransform="matrix(0.9157 0 0 1 16.0897 0)" id="XMLID_2_" gradientUnits="userSpaceOnUse" xlink:show="other" xlink:type="simple" r="84.7258" cx="87.377" fx="87.377" fy="59.2998" cy="59.2998" xlink:actuate="onLoad">
<stop offset="0" style="stop-color:#FFFFFF"/>
<stop offset="1" style="stop-color:#0000ff"/>
</radialGradient>
<path id="0" d="M92,176c0,19.883-16.118,36-36,36H36c-19.882,0-36-16.117-36-36V36C0,16.117,16.118,0,36,0h20 c19.882,0,36,16.117,36,36V176z" style="stroke:none;fill:url(#color14);" transform="matrix( 1, 0, 0, 1, 53, 200)"/>
<circle transform="matrix( 1, 0, 0, 1, 32, 97)" style="fill:url(#color14);" r="44.5" cx="65.5" cy="61.5" id="0"/>
<ellipse transform="matrix( 1, 0, 0, 1, 2, 2)" style="fill:url(#color10000);stroke:none;" rx="95.6" cx="96.1" cy="59.3" id="0" ry="58.8"/>
<ellipse transform="matrix( 1, 0, 0, 1, 72, 57)" style="fill:url(#color10000);stroke:none;" rx="95.6" cx="96.1" cy="59.3" id="0" ry="58.8"/>
<ellipse transform="matrix( 1, 0, 0, 1, 139, 3)" style="fill:url(#color10000);stroke:none;" rx="95.6" cx="96.1" cy="59.3" id="0" ry="58.8"/>
<ellipse transform="matrix( 1, 0, 0, 1, 2, 2)" style="fill:url(#color10000);stroke:none;" rx="95.6" cx="96.1" cy="59.3" id="0" ry="58.8"/>
<ellipse transform="matrix( 1, 0, 0, 1, 72, 57)" style="fill:url(#color10000);stroke:none;" rx="95.6" cx="96.1" cy="59.3" id="0" ry="58.8"/>
<ellipse transform="matrix( 1, 0, 0, 1, 139, 3)" style="fill:url(#color10000);stroke:none;" rx="95.6" cx="96.1" cy="59.3" id="0" ry="58.8"/>
<path id="0" d="M92,176c0,19.883-16.118,36-36,36H36c-19.882,0-36-16.117-36-36V36C0,16.117,16.118,0,36,0h20 c19.882,0,36,16.117,36,36V176z" style="stroke:none;fill:url(#color15);" transform="matrix( 1, 0, 0, 1, 120, 260)"/>
<circle transform="matrix( 1, 0, 0, 1, 99, 157)" style="fill:url(#color15);" r="44.5" cx="65.5" cy="61.5" id="0"/>
<path id="0" d="M92,176c0,19.883-16.118,36-36,36H36c-19.882,0-36-16.117-36-36V36C0,16.117,16.118,0,36,0h20 c19.882,0,36,16.117,36,36V176z" style="stroke:none;fill:url(#color16);" transform="matrix( 1, 0, 0, 1, 195, 205)"/>
<circle transform="matrix( 1, 0, 0, 1, 174, 102)" style="fill:url(#color16);" r="44.5" cx="65.5" cy="61.5" id="0"/>
</svg>]]>
     </csml:image>
    </csml:figure>
    <csml:text name="value" visible="true" depth="0" location="334.0 690.0" fillColor="0 0 0 0" outlineColor="0 0 0 0" outlineWidth="0.0" textColor="0 0 0 255" fontName="sansserif.plain" fontSize="12" arrangement="Bottom Left" spacing="-2.0"/>
    <csml:text name="variable" visible="true" depth="0" location="395.0 604.0" fillColor="0 0 0 0" outlineColor="0 0 0 0" outlineWidth="0.0" textColor="0 0 0 255" fontName="sansserif.plain" fontSize="12" arrangement="Top Right" spacing="-2.0"/>
    <csml:text name="name" visible="true" depth="0" location="295.0 604.0" fillColor="0 0 0 0" outlineColor="0 0 0 0" outlineWidth="0.0" textColor="0 0 0 255" fontName="sansserif.plain" fontSize="12" arrangement="Top Left" spacing="-2.0"/>
   </csml:graphics>
  </csml:entity>
  <csml:entity label="n29" name="complex" type="continuous" biolocation="CC_Cytoplasm" csoclass="Protein" codelinkProbeID="" extension="" accession="">
   <csml:parameter label="m10" type="Double" initialValue="0" minimumValue="0" maximumValue="infinite" unit="unit"/>
   <csml:graphics>
    <csml:figure>
     <csml:image visible="true" depth="0" location="450.0 692.0" size="34.0 56.0" fillColor="0 0 0 0" outlineColor="0 0 0 0" outlineWidth="0.0" fileFormat="svg" resourceID="36" fileType="internal"><![CDATA[<svg contentScriptType="text/ecmascript" width="235" xmlns:xlink="http://www.w3.org/1999/xlink" zoomAndPan="magnify" style="overflow:visible;enable-background:new 0 0 431.413 43.583" contentStyleType="text/css" viewBox="0 0 235 360" height="360" preserveAspectRatio="xMidYMid meet" xmlns="http://www.w3.org/2000/svg" version="1.0">
<defs>
<linearGradient gradientTransform="" id="color2" gradientUnits="objectBoundingBox" spreadMethod="pad" xlink:show="other" xlink:type="simple" x1="0%" y1="0%" y2="0%" x2="100%" xlink:actuate="onLoad">
<stop style="stop-color:#000000;stop-opacity:1;" offset="0%"/>
</linearGradient>
<linearGradient gradientTransform="" id="color3" gradientUnits="objectBoundingBox" spreadMethod="pad" xlink:show="other" xlink:type="simple" x1="0%" y1="0%" y2="0%" x2="100%" xlink:actuate="onLoad">
<stop style="stop-color:#0000ff;stop-opacity:1;" offset="0%"/>
</linearGradient>
<linearGradient gradientTransform="" id="stroke2" gradientUnits="objectBoundingBox" spreadMethod="pad" xlink:show="other" xlink:type="simple" x1="0%" y1="0%" y2="0%" x2="100%" xlink:actuate="onLoad">
<stop style="stop-color:#008000;stop-opacity:1;" offset="0%"/>
</linearGradient>
<linearGradient gradientTransform="" id="stroke3" gradientUnits="objectBoundingBox" spreadMethod="pad" xlink:show="other" xlink:type="simple" x1="0%" y1="0%" y2="0%" x2="100%" xlink:actuate="onLoad">
<stop style="stop-color:#00ff00;stop-opacity:1;" offset="0%"/>
</linearGradient>
<radialGradient gradientTransform="" id="color1" gradientUnits="objectBoundingBox" spreadMethod="pad" xlink:show="other" xlink:type="simple" r="50%" cx="50%" fx="50%" cy="50%" fy="50%" xlink:actuate="onLoad">
<stop style="stop-color:white;stop-opacity:1;" offset="0%"/>
<stop style="stop-color:orange;stop-opacity:1;" offset="100%"/>
</radialGradient>
<linearGradient gradientTransform="" id="stroke1" gradientUnits="objectBoundingBox" spreadMethod="pad" xlink:show="other" xlink:type="simple" x1="0%" y1="0%" y2="0%" x2="100%" xlink:actuate="onLoad">
<stop style="stop-color:orange;stop-opacity:1;" offset="0%"/>
</linearGradient>
<radialGradient gradientTransform="" id="color10" gradientUnits="objectBoundingBox" spreadMethod="pad" xlink:show="other" xlink:type="simple" r="50%" cx="50%" fx="50%" fy="50%" cy="50%" xlink:actuate="onLoad">
<stop offset="0%" style="stop-color:white;stop-opacity:1;"/>
<stop offset="100%" style="stop-color:#CCFFFF;stop-opacity:1;"/>
</radialGradient>
<linearGradient gradientTransform="" id="stroke10" gradientUnits="objectBoundingBox" spreadMethod="pad" xlink:show="other" xlink:type="simple" x1="0%" y1="0%" x2="100%" y2="0%" xlink:actuate="onLoad">
<stop offset="0%" style="stop-color:#00CCFF;stop-opacity:1;"/>
</linearGradient>
<linearGradient gradientTransform="" id="stroke100" gradientUnits="objectBoundingBox" spreadMethod="pad" xlink:show="other" xlink:type="simple" x1="0%" y1="0%" x2="100%" y2="0%" xlink:actuate="onLoad">
<stop offset="0%" style="stop-color:orange;stop-opacity:1;"/>
</linearGradient>
<linearGradient gradientTransform="" id="stroke1000" gradientUnits="objectBoundingBox" spreadMethod="pad" xlink:show="other" xlink:type="simple" x1="0%" y1="0%" x2="100%" y2="0%" xlink:actuate="onLoad">
<stop offset="0%" style="stop-color:blue;stop-opacity:1;"/>
</linearGradient>
<radialGradient gradientTransform="" id="color11" gradientUnits="objectBoundingBox" spreadMethod="pad" xlink:show="other" xlink:type="simple" r="50%" cx="50%" fx="50%" cy="50%" fy="50%" xlink:actuate="onLoad">
<stop style="stop-color:white;stop-opacity:1;" offset="0%"/>
<stop style="stop-color:red;stop-opacity:1;" offset="100%"/>
</radialGradient>
<radialGradient gradientTransform="" id="color110" gradientUnits="objectBoundingBox" spreadMethod="pad" xlink:show="other" xlink:type="simple" r="50%" cx="50%" fx="50%" fy="50%" cy="50%" xlink:actuate="onLoad">
<stop offset="0%" style="stop-color:white;stop-opacity:1;"/>
<stop offset="100%" style="stop-color:orange;stop-opacity:1;"/>
</radialGradient>
<linearGradient gradientTransform="" id="stroke10000" gradientUnits="objectBoundingBox" spreadMethod="pad" xlink:show="other" xlink:type="simple" x1="0%" y1="0%" x2="100%" y2="0%" xlink:actuate="onLoad">
<stop offset="0%" style="stop-color:orange;stop-opacity:1;"/>
</linearGradient>
<radialGradient gradientTransform="" id="color12" gradientUnits="objectBoundingBox" spreadMethod="pad" xlink:show="other" xlink:type="simple" r="50%" cx="50%" fx="50%" fy="50%" cy="50%" xlink:actuate="onLoad">
<stop offset="0%" style="stop-color:white;stop-opacity:1;"/>
<stop offset="100%" style="stop-color:orange;stop-opacity:1;"/>
</radialGradient>
<radialGradient gradientTransform="" id="color14" gradientUnits="objectBoundingBox" spreadMethod="pad" xlink:show="other" xlink:type="simple" r="50%" cx="50%" fx="50%" cy="50%" fy="50%" xlink:actuate="onLoad">
<stop offset="0%" style="stop-color:white;stop-opacity:1;"/>
<stop offset="100%" style="stop-color:#009999;stop-opacity:1;"/>
</radialGradient>
<radialGradient gradientTransform="" id="color100" gradientUnits="objectBoundingBox" spreadMethod="pad" xlink:show="other" xlink:type="simple" r="50%" cx="50%" fx="50%" fy="50%" cy="50%" xlink:actuate="onLoad">
<stop offset="0%" style="stop-color:cyan;stop-opacity:1;"/>
<stop offset="100%" style="stop-color:blue;stop-opacity:1;"/>
</radialGradient>
<radialGradient gradientTransform="" id="color1000" gradientUnits="objectBoundingBox" spreadMethod="pad" xlink:show="other" xlink:type="simple" r="50%" cx="50%" fx="50%" fy="50%" cy="50%" xlink:actuate="onLoad">
<stop offset="0%" style="stop-color:cyan;stop-opacity:1;"/>
<stop offset="100%" style="stop-color:blue;stop-opacity:1;"/>
</radialGradient>
<radialGradient gradientTransform="" id="color10000" gradientUnits="objectBoundingBox" spreadMethod="pad" xlink:show="other" xlink:type="simple" r="50%" cx="50%" fx="50%" fy="50%" cy="50%" xlink:actuate="onLoad">
<stop style="stop-color:#ccffcc;stop-opacity:1;" offset="0%"/>
<stop style="stop-color:#006633;stop-opacity:1;" offset="100%"/>
</radialGradient>
<radialGradient gradientTransform="" id="color15" gradientUnits="objectBoundingBox" spreadMethod="pad" xlink:show="other" xlink:type="simple" r="50%" cx="50%" fx="50%" cy="50%" fy="50%" xlink:actuate="onLoad">
<stop offset="0%" style="stop-color:white;stop-opacity:1;"/>
<stop offset="100%" style="stop-color:#009999;stop-opacity:1;"/>
</radialGradient>
<radialGradient gradientTransform="" id="color16" gradientUnits="objectBoundingBox" spreadMethod="pad" xlink:show="other" xlink:type="simple" r="50%" cx="50%" fx="50%" cy="50%" fy="50%" xlink:actuate="onLoad">
<stop offset="0%" style="stop-color:white;stop-opacity:1;"/>
<stop offset="100%" style="stop-color:#009999;stop-opacity:1;"/>
</radialGradient>
</defs>
<path id="0" d="M92,176c0,19.883-16.118,36-36,36H36c-19.882,0-36-16.117-36-36V36C0,16.117,16.118,0,36,0h20 c19.882,0,36,16.117,36,36V176z" style="stroke:none;fill:url(#color14);" transform="matrix( 1, 0, 0, 1, 1, 87)"/>
<path id="0" d="M92,176c0,19.883-16.118,36-36,36H36c-19.882,0-36-16.117-36-36V36C0,16.117,16.118,0,36,0h20 c19.882,0,36,16.117,36,36V176z" style="stroke:none;fill:url(#color15);" transform="matrix( 1, 0, 0, 1, 68, 147)"/>
<circle transform="matrix( 1, 0, 0, 1, 47, 44)" style="fill:url(#color15);" r="44.5" cx="65.5" cy="61.5" id="0"/>
<path id="0" d="M92,176c0,19.883-16.118,36-36,36H36c-19.882,0-36-16.117-36-36V36C0,16.117,16.118,0,36,0h20 c19.882,0,36,16.117,36,36V176z" style="stroke:none;fill:url(#color16);" transform="matrix( 1, 0, 0, 1, 143, 92)"/>
<circle transform="matrix( 1, 0, 0, 1, 122, -11)" style="fill:url(#color16);" r="44.5" cx="65.5" cy="61.5" id="0"/>
<circle transform="matrix( 1, 0, 0, 1, -20, -16)" style="fill:url(#color14);" r="44.5" cx="65.5" cy="61.5" id="0"/>
</svg>]]>
     </csml:image>
    </csml:figure>
    <csml:text name="value" visible="true" depth="0" location="443.0 746.0" fillColor="0 0 0 0" outlineColor="0 0 0 0" outlineWidth="0.0" textColor="0 0 0 255" fontName="sansserif.plain" fontSize="12" arrangement="Bottom Left" spacing="-2.0"/>
    <csml:text name="variable" visible="true" depth="0" location="482.0 676.0" fillColor="0 0 0 0" outlineColor="0 0 0 0" outlineWidth="0.0" textColor="0 0 0 255" fontName="sansserif.plain" fontSize="12" arrangement="Top Right" spacing="-2.0"/>
    <csml:text name="name" visible="true" depth="0" location="404.0 676.0" fillColor="0 0 0 0" outlineColor="0 0 0 0" outlineWidth="0.0" textColor="0 0 0 255" fontName="sansserif.plain" fontSize="12" arrangement="Top Left" spacing="-2.0"/>
   </csml:graphics>
  </csml:entity>
  <csml:entity label="n30" name="complex" type="continuous" biolocation="CC_Cytoplasm" csoclass="Cell" codelinkProbeID="" extension="" accession="">
   <csml:parameter label="m12" type="Double" initialValue="0" minimumValue="0" maximumValue="infinite" unit="unit"/>
   <csml:graphics>
    <csml:figure>
     <csml:image visible="true" depth="0" location="151.5 933.5" size="73.0 79.0" fillColor="0 0 0 0" outlineColor="0 0 0 0" outlineWidth="0.0" fileFormat="svg" resourceID="42" fileType="internal"><![CDATA[<svg contentScriptType="text/ecmascript" width="212" xmlns:xlink="http://www.w3.org/1999/xlink" zoomAndPan="magnify" style="overflow:visible;enable-background:new 0 0 431.413 43.583" contentStyleType="text/css" viewBox="0 0 212 270" height="270" preserveAspectRatio="xMidYMid meet" xmlns="http://www.w3.org/2000/svg" version="1.0">
<defs>
<linearGradient gradientTransform="" id="color2" gradientUnits="objectBoundingBox" spreadMethod="pad" xlink:show="other" xlink:type="simple" x1="0%" y1="0%" y2="0%" x2="100%" xlink:actuate="onLoad">
<stop style="stop-color:#000000;stop-opacity:1;" offset="0%"/>
</linearGradient>
<linearGradient gradientTransform="" id="color3" gradientUnits="objectBoundingBox" spreadMethod="pad" xlink:show="other" xlink:type="simple" x1="0%" y1="0%" y2="0%" x2="100%" xlink:actuate="onLoad">
<stop style="stop-color:#0000ff;stop-opacity:1;" offset="0%"/>
</linearGradient>
<linearGradient gradientTransform="" id="stroke2" gradientUnits="objectBoundingBox" spreadMethod="pad" xlink:show="other" xlink:type="simple" x1="0%" y1="0%" y2="0%" x2="100%" xlink:actuate="onLoad">
<stop style="stop-color:#008000;stop-opacity:1;" offset="0%"/>
</linearGradient>
<linearGradient gradientTransform="" id="stroke3" gradientUnits="objectBoundingBox" spreadMethod="pad" xlink:show="other" xlink:type="simple" x1="0%" y1="0%" y2="0%" x2="100%" xlink:actuate="onLoad">
<stop style="stop-color:#00ff00;stop-opacity:1;" offset="0%"/>
</linearGradient>
<radialGradient gradientTransform="" id="color1" gradientUnits="objectBoundingBox" spreadMethod="pad" xlink:show="other" xlink:type="simple" r="50%" cx="50%" fx="50%" cy="50%" fy="50%" xlink:actuate="onLoad">
<stop style="stop-color:white;stop-opacity:1;" offset="0%"/>
<stop style="stop-color:#CCFFFF;stop-opacity:1;" offset="100%"/>
</radialGradient>
<linearGradient gradientTransform="" id="stroke1" gradientUnits="objectBoundingBox" spreadMethod="pad" xlink:show="other" xlink:type="simple" x1="0%" y1="0%" y2="0%" x2="100%" xlink:actuate="onLoad">
<stop style="stop-color:#00CCFF;stop-opacity:1;" offset="0%"/>
</linearGradient>
<radialGradient gradientTransform="" id="color10" gradientUnits="objectBoundingBox" spreadMethod="pad" xlink:show="other" xlink:type="simple" r="50%" cx="50%" fx="50%" fy="50%" cy="50%" xlink:actuate="onLoad">
<stop offset="0%" style="stop-color:white;stop-opacity:1;"/>
<stop offset="100%" style="stop-color:orange;stop-opacity:1;"/>
</radialGradient>
<linearGradient gradientTransform="" id="stroke10" gradientUnits="objectBoundingBox" spreadMethod="pad" xlink:show="other" xlink:type="simple" x1="0%" y1="0%" x2="100%" y2="0%" xlink:actuate="onLoad">
<stop offset="0%" style="stop-color:#cc0000;stop-opacity:1;"/>
</linearGradient>
<radialGradient gradientTransform="" id="color11" gradientUnits="objectBoundingBox" spreadMethod="pad" xlink:show="other" xlink:type="simple" r="50%" cx="50%" fx="50%" fy="50%" cy="50%" xlink:actuate="onLoad">
<stop style="stop-color:white;stop-opacity:1;" offset="0%"/>
<stop style="stop-color:#990099;stop-opacity:1;" offset="100%"/>
</radialGradient>
<linearGradient gradientTransform="" id="stroke11" gradientUnits="objectBoundingBox" spreadMethod="pad" xlink:show="other" xlink:type="simple" x1="0%" y1="0%" y2="0%" x2="100%" xlink:actuate="onLoad">
<stop style="stop-color:#990099;stop-opacity:1;" offset="0%"/>
</linearGradient>
<radialGradient gradientTransform="" id="color12" gradientUnits="objectBoundingBox" spreadMethod="pad" xlink:show="other" xlink:type="simple" r="50%" cx="50%" fx="50%" fy="50%" cy="50%" xlink:actuate="onLoad">
<stop offset="0%" style="stop-color:white;stop-opacity:1;"/>
<stop offset="100%" style="stop-color:orange;stop-opacity:1;"/>
</radialGradient>
<radialGradient gradientTransform="" id="color100" gradientUnits="objectBoundingBox" spreadMethod="pad" xlink:show="other" xlink:type="simple" r="50%" cx="50%" fx="50%" cy="50%" fy="50%" xlink:actuate="onLoad">
<stop style="stop-color:cyan;stop-opacity:1;" offset="0%"/>
<stop style="stop-color:blue;stop-opacity:1;" offset="100%"/>
</radialGradient>
<radialGradient gradientTransform="" id="color1000" gradientUnits="objectBoundingBox" spreadMethod="pad" xlink:show="other" xlink:type="simple" r="50%" cx="50%" fx="50%" fy="50%" cy="50%" xlink:actuate="onLoad">
<stop offset="0%" style="stop-color:cyan;stop-opacity:1;"/>
<stop offset="100%" style="stop-color:blue;stop-opacity:1;"/>
</radialGradient>
<radialGradient gradientTransform="" id="color10000" gradientUnits="objectBoundingBox" spreadMethod="pad" xlink:show="other" xlink:type="simple" r="50%" cx="50%" fx="50%" fy="50%" cy="50%" xlink:actuate="onLoad">
<stop offset="0%" style="stop-color:white;stop-opacity:1;"/>
<stop offset="100%" style="stop-color:#009999;stop-opacity:1;"/>
</radialGradient>
</defs>
<path id="1" d="M92,176c0,19.883-16.118,36-36,36H36c-19.882,0-36-16.117-36-36V36C0,16.117,16.118,0,36,0h20 c19.882,0,36,16.117,36,36V176z" style="stroke:url(#stroke11);fill:url(#color11);fill-opacity:0.9;" transform="matrix( 0, 1, -1, 0, 213, 172)"/>
<radialGradient gradientTransform="matrix(1 0 0 -1 0.0376 211.5303)" gradientUnits="userSpaceOnUse" xlink:type="simple" r="81.7068" cx="45.9629" xlink:actuate="onLoad" cy="105.5303" id="0" xlink:show="other">
<stop offset="0" style="stop-color:#FFFFFF"/>
<stop offset="1" style="stop-color:#F29329"/>
</radialGradient>
<radialGradient gradientTransform="matrix(0.9157 0 0 1 16.0897 0)" id="0" gradientUnits="userSpaceOnUse" xlink:show="other" xlink:type="simple" r="84.7258" cx="87.377" fx="87.377" fy="59.2998" cy="59.2998" xlink:actuate="onLoad">
<stop style="stop-color:#FFFFFF" offset="0"/>
<stop style="stop-color:#0000ff" offset="1"/>
</radialGradient>
<radialGradient gradientTransform="matrix(0.9157 0 0 1 16.0897 0)" id="0" gradientUnits="userSpaceOnUse" transform="matrix( 1, 0, 0, 1, 105, 14)" xlink:show="other" xlink:type="simple" r="84.7258" cx="87.377" fx="87.377" fy="59.2998" cy="59.2998" xlink:actuate="onLoad">
<stop offset="0" style="stop-color:#FFFFFF"/>
<stop offset="1" style="stop-color:#0000ff"/>
</radialGradient>
<path id="0" d="M92,176c0,19.883-16.118,36-36,36H36c-19.882,0-36-16.117-36-36V36C0,16.117,16.118,0,36,0h20 c19.882,0,36,16.117,36,36V176z" style="stroke:none;fill:url(#color10000);" transform="matrix( 0, 1, -1, 0, 213, 81)"/>
<circle transform="matrix( 1, 0, 0, 1, 13, -16)" style="fill:url(#color10000);" r="44.5" cx="65.5" cy="61.5" id="0"/>
</svg>]]>
     </csml:image>
    </csml:figure>
    <csml:text name="value" visible="true" depth="0" location="144.5 1010.5" fillColor="0 0 0 0" outlineColor="0 0 0 0" outlineWidth="0.0" textColor="0 0 0 255" fontName="sansserif.plain" fontSize="12" arrangement="Bottom Left" spacing="-2.0"/>
    <csml:text name="variable" visible="true" depth="0" location="222.5 917.5" fillColor="0 0 0 0" outlineColor="0 0 0 0" outlineWidth="0.0" textColor="0 0 0 255" fontName="sansserif.plain" fontSize="12" arrangement="Top Right" spacing="-2.0"/>
    <csml:text name="name" visible="true" depth="0" location="105.5 917.5" fillColor="0 0 0 0" outlineColor="0 0 0 0" outlineWidth="0.0" textColor="0 0 0 255" fontName="sansserif.plain" fontSize="12" arrangement="Top Left" spacing="-2.0"/>
   </csml:graphics>
  </csml:entity>
  <csml:entity label="n31" name="complex" type="continuous" biolocation="CC_Cytoplasm" csoclass="Complex" codelinkProbeID="" extension="" accession="">
   <csml:parameter label="m24" type="Double" initialValue="0" minimumValue="0" maximumValue="infinite" unit="unit"/>
   <csml:graphics>
    <csml:figure>
     <csml:image visible="true" depth="0" location="626.5 775.5" size="65.0 57.0" fillColor="0 0 0 0" outlineColor="0 0 0 0" outlineWidth="0.0" fileFormat="svg" resourceID="11" fileType="internal"><![CDATA[<svg contentScriptType="text/ecmascript" width="300" xmlns:xlink="http://www.w3.org/1999/xlink" zoomAndPan="magnify" style="overflow:visible;enable-background:new 0 0 431.413 43.583" contentStyleType="text/css" height="270" viewBox="0 0 300 270" preserveAspectRatio="xMidYMid meet" xmlns="http://www.w3.org/2000/svg" version="1.0">
<defs>
<linearGradient gradientTransform="" id="color2" gradientUnits="objectBoundingBox" spreadMethod="pad" xlink:show="other" xlink:type="simple" x1="0%" y1="0%" x2="100%" y2="0%" xlink:actuate="onLoad">
<stop offset="0%" style="stop-color:#000000;stop-opacity:1;"/>
</linearGradient>
<linearGradient gradientTransform="" id="color3" gradientUnits="objectBoundingBox" spreadMethod="pad" xlink:show="other" xlink:type="simple" x1="0%" y1="0%" x2="100%" y2="0%" xlink:actuate="onLoad">
<stop offset="0%" style="stop-color:#0000ff;stop-opacity:1;"/>
</linearGradient>
<linearGradient gradientTransform="" id="stroke1" gradientUnits="objectBoundingBox" spreadMethod="pad" xlink:show="other" xlink:type="simple" x1="0%" y1="0%" x2="100%" y2="0%" xlink:actuate="onLoad">
<stop offset="0%" style="stop-color:#808080;stop-opacity:1;"/>
</linearGradient>
<linearGradient gradientTransform="" id="stroke2" gradientUnits="objectBoundingBox" spreadMethod="pad" xlink:show="other" xlink:type="simple" x1="0%" y1="0%" x2="100%" y2="0%" xlink:actuate="onLoad">
<stop offset="0%" style="stop-color:#008000;stop-opacity:1;"/>
</linearGradient>
<linearGradient gradientTransform="" id="stroke3" gradientUnits="objectBoundingBox" spreadMethod="pad" xlink:show="other" xlink:type="simple" x1="0%" y1="0%" x2="100%" y2="0%" xlink:actuate="onLoad">
<stop offset="0%" style="stop-color:#00ff00;stop-opacity:1;"/>
</linearGradient>
<radialGradient gradientTransform="" id="color1" gradientUnits="objectBoundingBox" spreadMethod="pad" xlink:show="other" xlink:type="simple" r="50%" cx="50%" fx="50%" fy="50%" cy="50%" xlink:actuate="onLoad">
<stop offset="0%" style="stop-color:cyan;stop-opacity:1;"/>
<stop offset="100%" style="stop-color:blue;stop-opacity:1;"/>
</radialGradient>
<radialGradient gradientTransform="" id="color10" gradientUnits="objectBoundingBox" spreadMethod="pad" xlink:show="other" xlink:type="simple" r="50%" cx="50%" fx="50%" cy="50%" fy="50%" xlink:actuate="onLoad">
<stop style="stop-color:cyan;stop-opacity:1;" offset="0%"/>
<stop style="stop-color:blue;stop-opacity:1;" offset="100%"/>
</radialGradient>
<radialGradient gradientTransform="" id="color11" gradientUnits="objectBoundingBox" spreadMethod="pad" xlink:show="other" xlink:type="simple" r="50%" cx="50%" fx="50%" cy="50%" fy="50%" xlink:actuate="onLoad">
<stop style="stop-color:cyan;stop-opacity:1;" offset="0%"/>
<stop style="stop-color:blue;stop-opacity:1;" offset="100%"/>
</radialGradient>
<radialGradient gradientTransform="" id="color101" gradientUnits="objectBoundingBox" spreadMethod="pad" xlink:show="other" xlink:type="simple" r="50%" cx="50%" fx="50%" fy="50%" cy="50%" xlink:actuate="onLoad">
<stop offset="0%" style="stop-color:cyan;stop-opacity:1;"/>
<stop offset="100%" style="stop-color:blue;stop-opacity:1;"/>
</radialGradient>
<radialGradient gradientTransform="" id="color1000" gradientUnits="objectBoundingBox" spreadMethod="pad" xlink:show="other" xlink:type="simple" r="50%" cx="50%" fx="50%" cy="50%" fy="50%" xlink:actuate="onLoad">
<stop offset="0%" style="stop-color:white;stop-opacity:1;"/>
<stop offset="100%" style="stop-color:#666666;stop-opacity:1;"/>
</radialGradient>
<radialGradient gradientTransform="" id="color100" gradientUnits="objectBoundingBox" spreadMethod="pad" xlink:show="other" xlink:type="simple" r="50%" cx="50%" fx="50%" cy="50%" fy="50%" xlink:actuate="onLoad">
<stop style="stop-color:white;stop-opacity:1;" offset="0%"/>
<stop style="stop-color:#ff9933;stop-opacity:1;" offset="100%"/>
</radialGradient>
</defs>
<radialGradient gradientTransform="matrix(0.9157 0 0 1 16.0897 0)" id="XMLID_2_" gradientUnits="userSpaceOnUse" xlink:show="other" xlink:type="simple" r="84.7258" cx="87.377" fx="87.377" fy="59.2998" cy="59.2998" xlink:actuate="onLoad">
<stop offset="0" style="stop-color:#FFFFFF"/>
<stop offset="1" style="stop-color:#0000ff"/>
</radialGradient>
<radialGradient gradientTransform="matrix(0.9157 0 0 1 16.0897 0)" id="0" gradientUnits="userSpaceOnUse" transform="matrix( 1, 0, 0, 1, 84, 143)" xlink:show="other" xlink:type="simple" r="84.7258" cx="87.377" fx="87.377" fy="59.2998" cy="59.2998" xlink:actuate="onLoad">
<stop style="stop-color:#FFFFFF" offset="0"/>
<stop style="stop-color:#0000ff" offset="1"/>
</radialGradient>
<path id="0" d="M92,176c0,19.883-16.118,36-36,36H36c-19.882,0-36-16.117-36-36V36C0,16.117,16.118,0,36,0h20 c19.882,0,36,16.117,36,36V176z" style="stroke:none;fill:url(#color1000);" transform="matrix( -0, 1, -1, 0, 301, 174)"/>
<circle transform="matrix( 1, 0, 0, 1, -18, 160)" style="fill:url(#color1000);" r="44.5" cx="65.5" cy="61.5" id="0"/>
<radialGradient gradientTransform="matrix(0.9157 0 0 1 16.0897 0)" id="1" gradientUnits="userSpaceOnUse" xlink:show="other" xlink:type="simple" r="84.7258" cx="87.377" fx="87.377" fy="59.2998" cy="59.2998" xlink:actuate="onLoad">
<stop style="stop-color:#FFFFFF" offset="0"/>
<stop style="stop-color:#0000ff" offset="1"/>
</radialGradient>
<radialGradient gradientTransform="matrix(0.9157 0 0 1 16.0897 0)" id="1" gradientUnits="userSpaceOnUse" transform="matrix( 1, 0, 0, 1, 105, 14)" xlink:show="other" xlink:type="simple" r="84.7258" cx="87.377" fx="87.377" fy="59.2998" cy="59.2998" xlink:actuate="onLoad">
<stop offset="0" style="stop-color:#FFFFFF"/>
<stop offset="1" style="stop-color:#0000ff"/>
</radialGradient>
<path id="1" d="M92,176c0,19.883-16.118,36-36,36H36c-19.882,0-36-16.117-36-36V36C0,16.117,16.118,0,36,0h20 c19.882,0,36,16.117,36,36V176z" style="stroke:none;fill:url(#color1000);" transform="matrix( -0, 1, -1, 0, 299, 81)"/>
<circle transform="matrix( 1, 0, 0, 1, 99, -16)" style="fill:url(#color1000);" r="44.5" cx="65.5" cy="61.5" id="1"/>
</svg>]]>
     </csml:image>
    </csml:figure>
    <csml:text name="value" visible="true" depth="0" location="619.5 830.5" fillColor="0 0 0 0" outlineColor="0 0 0 0" outlineWidth="0.0" textColor="0 0 0 255" fontName="sansserif.plain" fontSize="12" arrangement="Bottom Left" spacing="-2.0"/>
    <csml:text name="variable" visible="true" depth="0" location="689.5 759.5" fillColor="0 0 0 0" outlineColor="0 0 0 0" outlineWidth="0.0" textColor="0 0 0 255" fontName="sansserif.plain" fontSize="12" arrangement="Top Right" spacing="-2.0"/>
    <csml:text name="name" visible="true" depth="0" location="580.5 759.5" fillColor="0 0 0 0" outlineColor="0 0 0 0" outlineWidth="0.0" textColor="0 0 0 255" fontName="sansserif.plain" fontSize="12" arrangement="Top Left" spacing="-2.0"/>
   </csml:graphics>
  </csml:entity>
  <csml:entity label="n32" name="complex" type="continuous" biolocation="CC_Cytoplasm" csoclass="Complex" codelinkProbeID="" extension="" accession="">
   <csml:parameter label="m28" type="Double" initialValue="0" minimumValue="0" maximumValue="infinite" unit="unit"/>
   <csml:graphics>
    <csml:figure>
     <csml:image visible="true" depth="0" location="661.0 1066.5" size="60.0 37.0" fillColor="0 0 0 0" outlineColor="0 0 0 0" outlineWidth="0.0" fileFormat="svg" resourceID="11" fileType="internal"><![CDATA[<svg contentScriptType="text/ecmascript" width="300" xmlns:xlink="http://www.w3.org/1999/xlink" zoomAndPan="magnify" style="overflow:visible;enable-background:new 0 0 431.413 43.583" contentStyleType="text/css" height="184" viewBox="0 0 300 184" preserveAspectRatio="xMidYMid meet" xmlns="http://www.w3.org/2000/svg" version="1.0">
<defs>
<linearGradient gradientTransform="" id="color2" gradientUnits="objectBoundingBox" spreadMethod="pad" xlink:show="other" xlink:type="simple" x1="0%" y1="0%" x2="100%" y2="0%" xlink:actuate="onLoad">
<stop offset="0%" style="stop-color:#000000;stop-opacity:1;"/>
</linearGradient>
<linearGradient gradientTransform="" id="color3" gradientUnits="objectBoundingBox" spreadMethod="pad" xlink:show="other" xlink:type="simple" x1="0%" y1="0%" x2="100%" y2="0%" xlink:actuate="onLoad">
<stop offset="0%" style="stop-color:#0000ff;stop-opacity:1;"/>
</linearGradient>
<linearGradient gradientTransform="" id="stroke1" gradientUnits="objectBoundingBox" spreadMethod="pad" xlink:show="other" xlink:type="simple" x1="0%" y1="0%" x2="100%" y2="0%" xlink:actuate="onLoad">
<stop offset="0%" style="stop-color:#808080;stop-opacity:1;"/>
</linearGradient>
<linearGradient gradientTransform="" id="stroke2" gradientUnits="objectBoundingBox" spreadMethod="pad" xlink:show="other" xlink:type="simple" x1="0%" y1="0%" x2="100%" y2="0%" xlink:actuate="onLoad">
<stop offset="0%" style="stop-color:#008000;stop-opacity:1;"/>
</linearGradient>
<linearGradient gradientTransform="" id="stroke3" gradientUnits="objectBoundingBox" spreadMethod="pad" xlink:show="other" xlink:type="simple" x1="0%" y1="0%" x2="100%" y2="0%" xlink:actuate="onLoad">
<stop offset="0%" style="stop-color:#00ff00;stop-opacity:1;"/>
</linearGradient>
<radialGradient gradientTransform="" id="color1" gradientUnits="objectBoundingBox" spreadMethod="pad" xlink:show="other" xlink:type="simple" r="50%" cx="50%" fx="50%" fy="50%" cy="50%" xlink:actuate="onLoad">
<stop offset="0%" style="stop-color:cyan;stop-opacity:1;"/>
<stop offset="100%" style="stop-color:blue;stop-opacity:1;"/>
</radialGradient>
<radialGradient gradientTransform="" id="color10" gradientUnits="objectBoundingBox" spreadMethod="pad" xlink:show="other" xlink:type="simple" r="50%" cx="50%" fx="50%" cy="50%" fy="50%" xlink:actuate="onLoad">
<stop style="stop-color:cyan;stop-opacity:1;" offset="0%"/>
<stop style="stop-color:blue;stop-opacity:1;" offset="100%"/>
</radialGradient>
<radialGradient gradientTransform="" id="color100" gradientUnits="objectBoundingBox" spreadMethod="pad" xlink:show="other" xlink:type="simple" r="50%" cx="50%" fx="50%" fy="50%" cy="50%" xlink:actuate="onLoad">
<stop offset="0%" style="stop-color:cyan;stop-opacity:1;"/>
<stop offset="100%" style="stop-color:blue;stop-opacity:1;"/>
</radialGradient>
<radialGradient gradientTransform="" id="color1000" gradientUnits="objectBoundingBox" spreadMethod="pad" xlink:show="other" xlink:type="simple" r="50%" cx="50%" fx="50%" fy="50%" cy="50%" xlink:actuate="onLoad">
<stop offset="0%" style="stop-color:white;stop-opacity:1;"/>
<stop offset="100%" style="stop-color:#ff9933;stop-opacity:1;"/>
</radialGradient>
<radialGradient gradientTransform="" id="color11" gradientUnits="objectBoundingBox" spreadMethod="pad" xlink:show="other" xlink:type="simple" r="50%" cx="50%" fx="50%" cy="50%" fy="50%" xlink:actuate="onLoad">
<stop style="stop-color:cyan;stop-opacity:1;" offset="0%"/>
<stop style="stop-color:blue;stop-opacity:1;" offset="100%"/>
</radialGradient>
<radialGradient gradientTransform="" id="color101" gradientUnits="objectBoundingBox" spreadMethod="pad" xlink:show="other" xlink:type="simple" r="50%" cx="50%" fx="50%" fy="50%" cy="50%" xlink:actuate="onLoad">
<stop offset="0%" style="stop-color:cyan;stop-opacity:1;"/>
<stop offset="100%" style="stop-color:blue;stop-opacity:1;"/>
</radialGradient>
<radialGradient gradientTransform="" id="color1001" gradientUnits="objectBoundingBox" spreadMethod="pad" xlink:show="other" xlink:type="simple" r="50%" cx="50%" fx="50%" fy="50%" cy="50%" xlink:actuate="onLoad">
<stop offset="0%" style="stop-color:white;stop-opacity:1;"/>
<stop offset="100%" style="stop-color:#ff9933;stop-opacity:1;"/>
</radialGradient>
</defs>
<radialGradient gradientTransform="matrix(0.9157 0 0 1 16.0897 0)" id="XMLID_2_" gradientUnits="userSpaceOnUse" xlink:show="other" xlink:type="simple" r="84.7258" cx="87.377" fx="87.377" fy="59.2998" cy="59.2998" xlink:actuate="onLoad">
<stop offset="0" style="stop-color:#FFFFFF"/>
<stop offset="1" style="stop-color:#0000ff"/>
</radialGradient>
<radialGradient gradientTransform="matrix(0.9157 0 0 1 16.0897 0)" id="0" gradientUnits="userSpaceOnUse" xlink:show="other" xlink:type="simple" r="84.7258" cx="87.377" fx="87.377" fy="59.2998" cy="59.2998" xlink:actuate="onLoad">
<stop style="stop-color:#FFFFFF" offset="0"/>
<stop style="stop-color:#0000ff" offset="1"/>
</radialGradient>
<radialGradient gradientTransform="matrix(0.9157 0 0 1 16.0897 0)" id="0" gradientUnits="userSpaceOnUse" transform="matrix( 1, 0, 0, 1, 85, -2)" xlink:show="other" xlink:type="simple" r="84.7258" cx="87.377" fx="87.377" fy="59.2998" cy="59.2998" xlink:actuate="onLoad">
<stop offset="0" style="stop-color:#FFFFFF"/>
<stop offset="1" style="stop-color:#0000ff"/>
</radialGradient>
<path id="0" d="M92,176c0,19.883-16.118,36-36,36H36c-19.882,0-36-16.117-36-36V36C0,16.117,16.118,0,36,0h20 c19.882,0,36,16.117,36,36V176z" style="stroke:none;fill:url(#color1000);" transform="matrix( -0, 1, -1, 0, 298, -2)"/>
<circle transform="matrix( 1, 0, 0, 1, -21, -16)" style="fill:url(#color1000);" r="44.5" cx="65.5" cy="61.5" id="0"/>
<radialGradient gradientTransform="matrix(0.9157 0 0 1 16.0897 0)" id="1" gradientUnits="userSpaceOnUse" transform="matrix( 1, 0, 0, 1, 0, 92)" xlink:show="other" xlink:type="simple" r="84.7258" cx="87.377" fx="87.377" fy="59.2998" cy="59.2998" xlink:actuate="onLoad">
<stop style="stop-color:#FFFFFF" offset="0"/>
<stop style="stop-color:#0000ff" offset="1"/>
</radialGradient>
<radialGradient gradientTransform="matrix(0.9157 0 0 1 16.0897 0)" id="1" gradientUnits="userSpaceOnUse" transform="matrix( 1, 0, 0, 1, 85, 90)" xlink:show="other" xlink:type="simple" r="84.7258" cx="87.377" fx="87.377" fy="59.2998" cy="59.2998" xlink:actuate="onLoad">
<stop offset="0" style="stop-color:#FFFFFF"/>
<stop offset="1" style="stop-color:#0000ff"/>
</radialGradient>
<path id="1" d="M92,176c0,19.883-16.118,36-36,36H36c-19.882,0-36-16.117-36-36V36C0,16.117,16.118,0,36,0h20 c19.882,0,36,16.117,36,36V176z" style="stroke:none;fill:url(#color1001);" transform="matrix( -0, 1, -1, 0, 298, 90)"/>
<circle transform="matrix( 1, 0, 0, 1, -21, 76)" style="fill:url(#color1001);" r="44.5" cx="65.5" cy="61.5" id="1"/>
</svg>]]>
     </csml:image>
    </csml:figure>
    <csml:text name="value" visible="true" depth="0" location="654.5000000000001 1101.6875" fillColor="0 0 0 0" outlineColor="0 0 0 0" outlineWidth="0.0" textColor="0 0 0 255" fontName="sansserif.plain" fontSize="12" arrangement="Bottom Left" spacing="-2.0"/>
    <csml:text name="variable" visible="true" depth="0" location="719.5000000000001 1050.5" fillColor="0 0 0 0" outlineColor="0 0 0 0" outlineWidth="0.0" textColor="0 0 0 255" fontName="sansserif.plain" fontSize="12" arrangement="Top Right" spacing="-2.0"/>
    <csml:text name="name" visible="true" depth="0" location="629.0000000000001 1047.59375" fillColor="0 0 0 0" outlineColor="0 0 0 0" outlineWidth="0.0" textColor="0 0 0 255" fontName="sansserif.plain" fontSize="12" arrangement="None" spacing="-2.0" offsets="-38.5 -28.5"/>
   </csml:graphics>
  </csml:entity>
  <csml:entity label="n33" name="complex" type="continuous" biolocation="CC_Cytoplasm" csoclass="Complex" codelinkProbeID="" extension="" accession="">
   <csml:parameter label="m29" type="Double" initialValue="0" minimumValue="0" maximumValue="infinite" unit="unit"/>
   <csml:graphics>
    <csml:figure>
     <csml:image visible="true" depth="0" location="528.0 1083.5" size="76.0 59.0" fillColor="0 0 0 0" outlineColor="0 0 0 0" outlineWidth="0.0" fileFormat="svg" resourceID="11" fileType="internal"><![CDATA[<svg contentScriptType="text/ecmascript" width="300" xmlns:xlink="http://www.w3.org/1999/xlink" zoomAndPan="magnify" style="overflow:visible;enable-background:new 0 0 431.413 43.583" contentStyleType="text/css" height="270" viewBox="0 0 300 270" preserveAspectRatio="xMidYMid meet" xmlns="http://www.w3.org/2000/svg" version="1.0">
<defs>
<linearGradient gradientTransform="" id="color2" gradientUnits="objectBoundingBox" spreadMethod="pad" xlink:show="other" xlink:type="simple" x1="0%" y1="0%" x2="100%" y2="0%" xlink:actuate="onLoad">
<stop offset="0%" style="stop-color:#000000;stop-opacity:1;"/>
</linearGradient>
<linearGradient gradientTransform="" id="color3" gradientUnits="objectBoundingBox" spreadMethod="pad" xlink:show="other" xlink:type="simple" x1="0%" y1="0%" x2="100%" y2="0%" xlink:actuate="onLoad">
<stop offset="0%" style="stop-color:#0000ff;stop-opacity:1;"/>
</linearGradient>
<linearGradient gradientTransform="" id="stroke1" gradientUnits="objectBoundingBox" spreadMethod="pad" xlink:show="other" xlink:type="simple" x1="0%" y1="0%" x2="100%" y2="0%" xlink:actuate="onLoad">
<stop offset="0%" style="stop-color:#808080;stop-opacity:1;"/>
</linearGradient>
<linearGradient gradientTransform="" id="stroke2" gradientUnits="objectBoundingBox" spreadMethod="pad" xlink:show="other" xlink:type="simple" x1="0%" y1="0%" x2="100%" y2="0%" xlink:actuate="onLoad">
<stop offset="0%" style="stop-color:#008000;stop-opacity:1;"/>
</linearGradient>
<linearGradient gradientTransform="" id="stroke3" gradientUnits="objectBoundingBox" spreadMethod="pad" xlink:show="other" xlink:type="simple" x1="0%" y1="0%" x2="100%" y2="0%" xlink:actuate="onLoad">
<stop offset="0%" style="stop-color:#00ff00;stop-opacity:1;"/>
</linearGradient>
<radialGradient gradientTransform="" id="color1" gradientUnits="objectBoundingBox" spreadMethod="pad" xlink:show="other" xlink:type="simple" r="50%" cx="50%" fx="50%" fy="50%" cy="50%" xlink:actuate="onLoad">
<stop offset="0%" style="stop-color:cyan;stop-opacity:1;"/>
<stop offset="100%" style="stop-color:blue;stop-opacity:1;"/>
</radialGradient>
<radialGradient gradientTransform="" id="color10" gradientUnits="objectBoundingBox" spreadMethod="pad" xlink:show="other" xlink:type="simple" r="50%" cx="50%" fx="50%" fy="50%" cy="50%" xlink:actuate="onLoad">
<stop offset="0%" style="stop-color:white;stop-opacity:1;"/>
<stop offset="100%" style="stop-color:orange;stop-opacity:1;"/>
</radialGradient>
<radialGradient gradientTransform="" id="color100" gradientUnits="objectBoundingBox" spreadMethod="pad" xlink:show="other" xlink:type="simple" r="50%" cx="50%" fx="50%" cy="50%" fy="50%" xlink:actuate="onLoad">
<stop style="stop-color:cyan;stop-opacity:1;" offset="0%"/>
<stop style="stop-color:blue;stop-opacity:1;" offset="100%"/>
</radialGradient>
<radialGradient gradientTransform="" id="color1000" gradientUnits="objectBoundingBox" spreadMethod="pad" xlink:show="other" xlink:type="simple" r="50%" cx="50%" fx="50%" fy="50%" cy="50%" xlink:actuate="onLoad">
<stop offset="0%" style="stop-color:cyan;stop-opacity:1;"/>
<stop offset="100%" style="stop-color:blue;stop-opacity:1;"/>
</radialGradient>
<radialGradient gradientTransform="" id="color10000" gradientUnits="objectBoundingBox" spreadMethod="pad" xlink:show="other" xlink:type="simple" r="50%" cx="50%" fx="50%" fy="50%" cy="50%" xlink:actuate="onLoad">
<stop offset="0%" style="stop-color:white;stop-opacity:1;"/>
<stop offset="100%" style="stop-color:#009999;stop-opacity:1;"/>
</radialGradient>
<radialGradient gradientTransform="" id="color11" gradientUnits="objectBoundingBox" spreadMethod="pad" xlink:show="other" xlink:type="simple" r="50%" cx="50%" fx="50%" fy="50%" cy="50%" xlink:actuate="onLoad">
<stop offset="0%" style="stop-color:cyan;stop-opacity:1;"/>
<stop offset="100%" style="stop-color:blue;stop-opacity:1;"/>
</radialGradient>
<radialGradient gradientTransform="" id="color101" gradientUnits="objectBoundingBox" spreadMethod="pad" xlink:show="other" xlink:type="simple" r="50%" cx="50%" fx="50%" cy="50%" fy="50%" xlink:actuate="onLoad">
<stop style="stop-color:cyan;stop-opacity:1;" offset="0%"/>
<stop style="stop-color:blue;stop-opacity:1;" offset="100%"/>
</radialGradient>
<radialGradient gradientTransform="" id="color1001" gradientUnits="objectBoundingBox" spreadMethod="pad" xlink:show="other" xlink:type="simple" r="50%" cx="50%" fx="50%" cy="50%" fy="50%" xlink:actuate="onLoad">
<stop style="stop-color:white;stop-opacity:1;" offset="0%"/>
<stop style="stop-color:#ff9933;stop-opacity:1;" offset="100%"/>
</radialGradient>
</defs>
<radialGradient gradientTransform="matrix(0.9157 0 0 1 16.0897 0)" id="XMLID_2_" gradientUnits="userSpaceOnUse" xlink:show="other" xlink:type="simple" r="84.7258" cx="87.377" fx="87.377" fy="59.2998" cy="59.2998" xlink:actuate="onLoad">
<stop offset="0" style="stop-color:#FFFFFF"/>
<stop offset="1" style="stop-color:#0000ff"/>
</radialGradient>
<radialGradient gradientTransform="matrix(1 0 0 -1 0.0376 211.5303)" gradientUnits="userSpaceOnUse" xlink:type="simple" r="81.7068" cx="45.9629" xlink:actuate="onLoad" cy="105.5303" id="0" xlink:show="other">
<stop offset="0" style="stop-color:#FFFFFF"/>
<stop offset="1" style="stop-color:#F29329"/>
</radialGradient>
<radialGradient gradientTransform="matrix(0.9157 0 0 1 16.0897 0)" id="0" gradientUnits="userSpaceOnUse" xlink:show="other" xlink:type="simple" r="84.7258" cx="87.377" fx="87.377" fy="59.2998" cy="59.2998" xlink:actuate="onLoad">
<stop style="stop-color:#FFFFFF" offset="0"/>
<stop style="stop-color:#0000ff" offset="1"/>
</radialGradient>
<radialGradient gradientTransform="matrix(0.9157 0 0 1 16.0897 0)" id="0" gradientUnits="userSpaceOnUse" transform="matrix( 1, 0, 0, 1, 105, 14)" xlink:show="other" xlink:type="simple" r="84.7258" cx="87.377" fx="87.377" fy="59.2998" cy="59.2998" xlink:actuate="onLoad">
<stop offset="0" style="stop-color:#FFFFFF"/>
<stop offset="1" style="stop-color:#0000ff"/>
</radialGradient>
<path id="0" d="M92,176c0,19.883-16.118,36-36,36H36c-19.882,0-36-16.117-36-36V36C0,16.117,16.118,0,36,0h20 c19.882,0,36,16.117,36,36V176z" style="stroke:none;fill:url(#color10000);" transform="matrix( 0, 1, -1, 0, 294, 81)"/>
<circle transform="matrix( 1, 0, 0, 1, 94, -15)" style="fill:url(#color10000);" r="44.5" cx="65.5" cy="61.5" id="0"/>
<radialGradient gradientTransform="matrix(0.9157 0 0 1 16.0897 0)" id="1" gradientUnits="userSpaceOnUse" transform="matrix( 1, 0, 0, 1, 0, 175)" xlink:show="other" xlink:type="simple" r="84.7258" cx="87.377" fx="87.377" fy="59.2998" cy="59.2998" xlink:actuate="onLoad">
<stop offset="0" style="stop-color:#FFFFFF"/>
<stop offset="1" style="stop-color:#0000ff"/>
</radialGradient>
<radialGradient gradientTransform="matrix(0.9157 0 0 1 16.0897 0)" id="1" gradientUnits="userSpaceOnUse" transform="matrix( 1, 0, 0, 1, 85, 173)" xlink:show="other" xlink:type="simple" r="84.7258" cx="87.377" fx="87.377" fy="59.2998" cy="59.2998" xlink:actuate="onLoad">
<stop style="stop-color:#FFFFFF" offset="0"/>
<stop style="stop-color:#0000ff" offset="1"/>
</radialGradient>
<path id="1" d="M92,176c0,19.883-16.118,36-36,36H36c-19.882,0-36-16.117-36-36V36C0,16.117,16.118,0,36,0h20 c19.882,0,36,16.117,36,36V176z" style="stroke:none;fill:url(#color1001);" transform="matrix( 0, 1, -1, 0, 298, 173)"/>
<circle transform="matrix( 1, 0, 0, 1, -21, 159)" style="fill:url(#color1001);" r="44.5" cx="65.5" cy="61.5" id="1"/>
</svg>]]>
     </csml:image>
    </csml:figure>
    <csml:text name="value" visible="true" depth="0" location="521.0000000000001 1140.689969377756" fillColor="0 0 0 0" outlineColor="0 0 0 0" outlineWidth="0.0" textColor="0 0 0 255" fontName="sansserif.plain" fontSize="12" arrangement="Bottom Left" spacing="-2.0"/>
    <csml:text name="variable" visible="true" depth="0" location="602.5922195002452 1067.5" fillColor="0 0 0 0" outlineColor="0 0 0 0" outlineWidth="0.0" textColor="0 0 0 255" fontName="sansserif.plain" fontSize="12" arrangement="Top Right" spacing="-2.0"/>
    <csml:text name="name" visible="true" depth="0" location="482.0000000000001 1067.5" fillColor="0 0 0 0" outlineColor="0 0 0 0" outlineWidth="0.0" textColor="0 0 0 255" fontName="sansserif.plain" fontSize="12" arrangement="Top Left" spacing="-2.0"/>
   </csml:graphics>
  </csml:entity>
  <csml:entity label="n34" name="complex" type="continuous" biolocation="CC_Cytoplasm" csoclass="Complex" codelinkProbeID="" extension="" accession="">
   <csml:parameter label="m31" type="Double" initialValue="0" minimumValue="0" maximumValue="infinite" unit="unit"/>
   <csml:graphics>
    <csml:figure>
     <csml:image visible="true" depth="0" location="780.5 1264.5" size="75.0 61.0" fillColor="0 0 0 0" outlineColor="0 0 0 0" outlineWidth="0.0" fileFormat="svg" resourceID="36" fileType="internal"><![CDATA[<svg contentScriptType="text/ecmascript" width="325" xmlns:xlink="http://www.w3.org/1999/xlink" zoomAndPan="magnify" style="overflow:visible;enable-background:new 0 0 431.413 43.583" contentStyleType="text/css" height="250" viewBox="0 0 325 250" preserveAspectRatio="xMidYMid meet" xmlns="http://www.w3.org/2000/svg" version="1.0">
<defs>
<linearGradient gradientTransform="" id="color2" gradientUnits="objectBoundingBox" spreadMethod="pad" xlink:show="other" xlink:type="simple" x1="0%" y1="0%" x2="100%" y2="0%" xlink:actuate="onLoad">
<stop offset="0%" style="stop-color:#000000;stop-opacity:1;"/>
</linearGradient>
<linearGradient gradientTransform="" id="color3" gradientUnits="objectBoundingBox" spreadMethod="pad" xlink:show="other" xlink:type="simple" x1="0%" y1="0%" x2="100%" y2="0%" xlink:actuate="onLoad">
<stop offset="0%" style="stop-color:#0000ff;stop-opacity:1;"/>
</linearGradient>
<linearGradient gradientTransform="" id="stroke2" gradientUnits="objectBoundingBox" spreadMethod="pad" xlink:show="other" xlink:type="simple" x1="0%" y1="0%" x2="100%" y2="0%" xlink:actuate="onLoad">
<stop offset="0%" style="stop-color:#008000;stop-opacity:1;"/>
</linearGradient>
<linearGradient gradientTransform="" id="stroke3" gradientUnits="objectBoundingBox" spreadMethod="pad" xlink:show="other" xlink:type="simple" x1="0%" y1="0%" x2="100%" y2="0%" xlink:actuate="onLoad">
<stop offset="0%" style="stop-color:#00ff00;stop-opacity:1;"/>
</linearGradient>
<radialGradient gradientTransform="" id="color1" gradientUnits="objectBoundingBox" spreadMethod="pad" xlink:show="other" xlink:type="simple" r="50%" cx="50%" fx="50%" fy="50%" cy="50%" xlink:actuate="onLoad">
<stop offset="0%" style="stop-color:white;stop-opacity:1;"/>
<stop offset="100%" style="stop-color:orange;stop-opacity:1;"/>
</radialGradient>
<linearGradient gradientTransform="" id="stroke1" gradientUnits="objectBoundingBox" spreadMethod="pad" xlink:show="other" xlink:type="simple" x1="0%" y1="0%" x2="100%" y2="0%" xlink:actuate="onLoad">
<stop offset="0%" style="stop-color:orange;stop-opacity:1;"/>
</linearGradient>
<radialGradient gradientTransform="" id="color10" gradientUnits="objectBoundingBox" spreadMethod="pad" xlink:show="other" xlink:type="simple" r="50%" cx="50%" fx="50%" cy="50%" fy="50%" xlink:actuate="onLoad">
<stop style="stop-color:cyan;stop-opacity:1;" offset="0%"/>
<stop style="stop-color:blue;stop-opacity:1;" offset="100%"/>
</radialGradient>
<radialGradient gradientTransform="" id="color100" gradientUnits="objectBoundingBox" spreadMethod="pad" xlink:show="other" xlink:type="simple" r="50%" cx="50%" fx="50%" fy="50%" cy="50%" xlink:actuate="onLoad">
<stop offset="0%" style="stop-color:white;stop-opacity:1;"/>
<stop offset="100%" style="stop-color:#666666;stop-opacity:1;"/>
</radialGradient>
<radialGradient gradientTransform="" id="color11" gradientUnits="objectBoundingBox" spreadMethod="pad" xlink:show="other" xlink:type="simple" r="50%" cx="50%" fx="50%" fy="50%" cy="50%" xlink:actuate="onLoad">
<stop offset="0%" style="stop-color:cyan;stop-opacity:1;"/>
<stop offset="100%" style="stop-color:blue;stop-opacity:1;"/>
</radialGradient>
<radialGradient gradientTransform="" id="color101" gradientUnits="objectBoundingBox" spreadMethod="pad" xlink:show="other" xlink:type="simple" r="50%" cx="50%" fx="50%" cy="50%" fy="50%" xlink:actuate="onLoad">
<stop style="stop-color:cyan;stop-opacity:1;" offset="0%"/>
<stop style="stop-color:blue;stop-opacity:1;" offset="100%"/>
</radialGradient>
<radialGradient gradientTransform="" id="color1000" gradientUnits="objectBoundingBox" spreadMethod="pad" xlink:show="other" xlink:type="simple" r="50%" cx="50%" fx="50%" fy="50%" cy="50%" xlink:actuate="onLoad">
<stop offset="0%" style="stop-color:cyan;stop-opacity:1;"/>
<stop offset="100%" style="stop-color:blue;stop-opacity:1;"/>
</radialGradient>
<radialGradient gradientTransform="" id="color10000" gradientUnits="objectBoundingBox" spreadMethod="pad" xlink:show="other" xlink:type="simple" r="50%" cx="50%" fx="50%" cy="50%" fy="50%" xlink:actuate="onLoad">
<stop offset="0%" style="stop-color:white;stop-opacity:1;"/>
<stop offset="100%" style="stop-color:#ff9933;stop-opacity:1;"/>
</radialGradient>
</defs>
<radialGradient gradientTransform="matrix(1 0 0 -1 0.0376 211.5303)" gradientUnits="userSpaceOnUse" xlink:type="simple" r="81.7068" cx="45.9629" xlink:actuate="onLoad" cy="105.5303" id="XMLID_2_" xlink:show="other">
<stop offset="0" style="stop-color:#FFFFFF"/>
<stop offset="1" style="stop-color:#F29329"/>
</radialGradient>
<radialGradient gradientTransform="matrix(0.9157 0 0 1 16.0897 0)" id="0" gradientUnits="userSpaceOnUse" xlink:show="other" xlink:type="simple" r="84.7258" cx="87.377" fx="87.377" fy="59.2998" cy="59.2998" xlink:actuate="onLoad">
<stop style="stop-color:#FFFFFF" offset="0"/>
<stop style="stop-color:#0000ff" offset="1"/>
</radialGradient>
<ellipse transform="matrix( 0.3619246760080996, 0, 0, 2.12244901886623, 248.31903766199594, -0.5612245111529649)" style="stroke:none;fill:url(#color10);" rx="95.6" cx="96.1" cy="59.3" ry="58.8" id="0"/>
<path id="0" d="M92,176c0,19.883-16.118,36-36,36H36c-19.882,0-36-16.117-36-36V36C0,16.117,16.118,0,36,0h20 c19.882,0,36,16.117,36,36V176z" style="stroke:none;fill:url(#color100);" transform="matrix( 0.8464814004590855, 0, 0, 1.1692355293097927, 173.5618556700059, 0.5610328494001919)"/>
<radialGradient gradientTransform="matrix(0.9157 0 0 1 16.0897 0)" id="1" gradientUnits="userSpaceOnUse" transform="matrix( -0, 1, -1, 0, -23, 75)" xlink:show="other" xlink:type="simple" r="84.7258" cx="87.377" fx="87.377" fy="59.2998" cy="59.2998" xlink:actuate="onLoad">
<stop offset="0" style="stop-color:#FFFFFF"/>
<stop offset="1" style="stop-color:#0000ff"/>
</radialGradient>
<radialGradient gradientTransform="matrix(0.9157 0 0 1 16.0897 0)" id="1" gradientUnits="userSpaceOnUse" transform="matrix( -0, 1, -1, 0, -23, 75)" xlink:show="other" xlink:type="simple" r="84.7258" cx="87.377" fx="87.377" fy="59.2998" cy="59.2998" xlink:actuate="onLoad">
<stop style="stop-color:#FFFFFF" offset="0"/>
<stop style="stop-color:#0000ff" offset="1"/>
</radialGradient>
<radialGradient gradientTransform="matrix(0.9157 0 0 1 16.0897 0)" id="1" gradientUnits="userSpaceOnUse" transform="matrix( -0, 1, -1, 0, -37, 180)" xlink:show="other" xlink:type="simple" r="84.7258" cx="87.377" fx="87.377" fy="59.2998" cy="59.2998" xlink:actuate="onLoad">
<stop offset="0" style="stop-color:#FFFFFF"/>
<stop offset="1" style="stop-color:#0000ff"/>
</radialGradient>
<path id="1" d="M92,176c0,19.883-16.118,36-36,36H36c-19.882,0-36-16.117-36-36V36C0,16.117,16.118,0,36,0h20 c19.882,0,36,16.117,36,36V176z" style="stroke:none;fill:url(#color10000);" transform="matrix( -1, 0, -0, -1, 174, 213)"/>
<circle transform="matrix( -0, 1, -1, 0, 105, 69)" style="fill:url(#color10000);" r="44.5" cx="65.5" cy="61.5" id="1"/>
</svg>]]>
     </csml:image>
    </csml:figure>
    <csml:text name="value" visible="true" depth="0" location="773.5000000000001 1324.0425404433793" fillColor="0 0 0 0" outlineColor="0 0 0 0" outlineWidth="0.0" textColor="0 0 0 255" fontName="sansserif.plain" fontSize="12" arrangement="Bottom Left" spacing="-2.0"/>
    <csml:text name="variable" visible="true" depth="0" location="853.6788383056175 1248.5" fillColor="0 0 0 0" outlineColor="0 0 0 0" outlineWidth="0.0" textColor="0 0 0 255" fontName="sansserif.plain" fontSize="12" arrangement="Top Right" spacing="-2.0"/>
    <csml:text name="name" visible="true" depth="0" location="734.5000000000001 1248.5" fillColor="0 0 0 0" outlineColor="0 0 0 0" outlineWidth="0.0" textColor="0 0 0 255" fontName="sansserif.plain" fontSize="12" arrangement="Top Left" spacing="-2.0"/>
   </csml:graphics>
  </csml:entity>
  <csml:entity label="n35" name="complex" type="continuous" biolocation="CC_Nucleoplasm" csoclass="Complex" codelinkProbeID="" extension="" accession="">
   <csml:parameter label="m38" type="Double" initialValue="0" minimumValue="0" maximumValue="infinite" unit="unit"/>
   <csml:graphics>
    <csml:figure>
     <csml:image visible="true" depth="0" location="781.0 1688.0" size="72.0 52.0" fillColor="0 0 0 0" outlineColor="0 0 0 0" outlineWidth="0.0" fileFormat="svg" resourceID="44" fileType="internal"><![CDATA[<svg contentScriptType="text/ecmascript" width="435" xmlns:xlink="http://www.w3.org/1999/xlink" zoomAndPan="magnify" style="overflow:visible;enable-background:new 0 0 431.413 43.583" contentStyleType="text/css" height="295" viewBox="0 0 435 295" preserveAspectRatio="xMidYMid meet" xmlns="http://www.w3.org/2000/svg" version="1.0">
<defs>
<linearGradient gradientTransform="" id="color3" gradientUnits="objectBoundingBox" spreadMethod="pad" xlink:show="other" xlink:type="simple" x1="0%" y1="0%" x2="100%" y2="0%" xlink:actuate="onLoad">
<stop offset="0%" style="stop-color:#0000ff;stop-opacity:1;"/>
</linearGradient>
<linearGradient gradientTransform="" id="stroke1" gradientUnits="objectBoundingBox" spreadMethod="pad" xlink:show="other" xlink:type="simple" x1="0%" y1="0%" x2="100%" y2="0%" xlink:actuate="onLoad">
<stop offset="0%" style="stop-color:#808080;stop-opacity:1;"/>
</linearGradient>
<linearGradient gradientTransform="" id="stroke2" gradientUnits="objectBoundingBox" spreadMethod="pad" xlink:show="other" xlink:type="simple" x1="0%" y1="0%" x2="100%" y2="0%" xlink:actuate="onLoad">
<stop offset="0%" style="stop-color:#008000;stop-opacity:1;"/>
</linearGradient>
<linearGradient gradientTransform="" id="stroke3" gradientUnits="objectBoundingBox" spreadMethod="pad" xlink:show="other" xlink:type="simple" x1="0%" y1="0%" x2="100%" y2="0%" xlink:actuate="onLoad">
<stop offset="0%" style="stop-color:#00ff00;stop-opacity:1;"/>
</linearGradient>
<linearGradient gradientTransform="" id="color1" gradientUnits="objectBoundingBox" spreadMethod="pad" xlink:show="other" xlink:type="simple" x1="0%" y1="0%" x2="100%" y2="0%" xlink:actuate="onLoad">
<stop offset="0%" style="stop-color:#28166F;stop-opacity:1;"/>
</linearGradient>
<linearGradient gradientTransform="" id="color2" gradientUnits="objectBoundingBox" spreadMethod="pad" xlink:show="other" xlink:type="simple" x1="0%" y1="0%" x2="100%" y2="0%" xlink:actuate="onLoad">
<stop offset="0%" style="stop-color:#0093DD;stop-opacity:1;"/>
</linearGradient>
<radialGradient gradientTransform="" id="color10" gradientUnits="objectBoundingBox" spreadMethod="pad" xlink:show="other" xlink:type="simple" r="50%" cx="50%" fx="50%" cy="50%" fy="50%" xlink:actuate="onLoad">
<stop style="stop-color:white;stop-opacity:1;" offset="0%"/>
<stop style="stop-color:#CCFFFF;stop-opacity:1;" offset="100%"/>
</radialGradient>
<radialGradient gradientTransform="" id="color100" gradientUnits="objectBoundingBox" spreadMethod="pad" xlink:show="other" xlink:type="simple" r="50%" cx="50%" fx="50%" fy="50%" cy="50%" xlink:actuate="onLoad">
<stop offset="0%" style="stop-color:white;stop-opacity:1;"/>
<stop offset="100%" style="stop-color:#CCFFFF;stop-opacity:1;"/>
</radialGradient>
<radialGradient gradientTransform="" id="color1000" gradientUnits="objectBoundingBox" spreadMethod="pad" xlink:show="other" xlink:type="simple" r="50%" cx="50%" fx="50%" cy="50%" fy="50%" xlink:actuate="onLoad">
<stop style="stop-color:white;stop-opacity:1;" offset="0%"/>
<stop style="stop-color:orange;stop-opacity:1;" offset="100%"/>
</radialGradient>
<radialGradient gradientTransform="" id="color10000" gradientUnits="objectBoundingBox" spreadMethod="pad" xlink:show="other" xlink:type="simple" r="50%" cx="50%" fx="50%" fy="50%" cy="50%" xlink:actuate="onLoad">
<stop offset="0%" style="stop-color:cyan;stop-opacity:1;"/>
<stop offset="100%" style="stop-color:blue;stop-opacity:1;"/>
</radialGradient>
</defs>
<polygon style="fill:url(#color1);stroke:none;" transform="matrix( 1, 0, 0, 1, 0, 142)" points="63.743,142.602 88.903,126.99 90.625,125.901 92.418,124.16 94.277,121.814    96.197,118.909 98.172,115.493 100.199,111.61 102.272,107.312 104.386,102.64 106.539,97.644 108.721,92.368 110.932,86.86    113.165,81.169 115.416,75.339 117.677,69.418 119.949,63.452 122.221,57.487 124.494,51.571 126.759,45.751 129.013,40.073    131.25,34.583 133.467,29.328 135.659,24.355 137.819,19.712 139.944,15.443 142.028,11.597 144.068,8.22 146.057,5.358    147.992,3.058 149.867,1.368 151.678,0.332 126.517,15.944 124.707,16.979 122.832,18.669 120.897,20.969 118.907,23.831    116.868,27.208 114.783,31.055 112.659,35.323 110.499,39.967 108.307,44.939 106.09,50.194 103.853,55.685 101.599,61.362    99.333,67.183 97.062,73.099 94.789,79.063 92.517,85.029 90.254,90.95 88.004,96.78 85.772,102.472 83.561,107.979    81.378,113.255 79.226,118.251 77.112,122.923 75.039,127.222 73.012,131.104 71.037,134.521 69.117,137.426 67.258,139.771    65.465,141.513   "/>
<polygon style="fill:url(#color1);stroke:none;" transform="matrix( 1, 0, 0, 1, 0, 142)" points="206.782,151.495 231.942,135.884 234.387,134.169 236.73,131.836 238.98,128.934    241.146,125.51 243.239,121.61 245.268,117.285 247.241,112.579 249.168,107.54 251.06,102.218 252.924,96.657 254.771,90.907    256.61,85.015 258.45,79.026 260.299,72.991 262.169,66.955 264.069,60.966 266.006,55.072 267.993,49.321 270.036,43.759    272.146,38.433 274.333,33.393 276.604,28.685 278.971,24.354 281.442,20.452 284.027,17.024 286.735,14.117 289.574,11.78    264.415,27.392 261.574,29.729 258.867,32.635 256.282,36.063 253.811,39.966 251.445,44.296 249.172,49.004 246.986,54.044    244.875,59.37 242.833,64.933 240.846,70.683 238.909,76.577 237.009,82.566 235.139,88.603 233.289,94.638 231.45,100.626    229.611,106.519 227.764,112.269 225.899,117.829 224.008,123.151 222.081,128.19 220.108,132.896 218.079,137.222    215.986,141.121 213.819,144.545 211.57,147.448 209.226,149.78   "/>
<polygon style="fill:url(#color1);stroke:none;" transform="matrix( 1, 0, 0, 1, 0, 142)" points="348.394,150.974 373.555,135.362 376.621,133.038 379.496,130.153    382.202,126.756 384.753,122.892 387.161,118.608 389.438,113.95 391.604,108.968 393.671,103.703 395.651,98.207 397.561,92.524    399.413,86.7 401.225,80.784 403.008,74.821 404.778,68.857 406.547,62.94 408.333,57.118 410.15,51.435 412.011,45.938    413.928,40.675 415.917,35.69 417.995,31.033 420.173,26.749 422.466,22.885 424.89,19.487 427.458,16.604 430.184,14.278    405.023,29.89 402.298,32.215 399.73,35.099 397.306,38.497 395.012,42.36 392.833,46.646 390.756,51.302 388.767,56.285    386.85,61.549 384.992,67.046 383.173,72.729 381.39,78.552 379.617,84.468 377.847,90.433 376.064,96.396 374.255,102.312    372.4,108.136 370.49,113.818 368.51,119.315 366.443,124.579 364.277,129.562 362,134.22 359.592,138.503 357.044,142.367    354.335,145.765 351.459,148.649   "/>
<polygon style="fill:url(#color1);stroke:none;" transform="matrix( 1, 0, 0, 1, 0, 142)" points="13.342,142.602 38.503,126.99 40.225,125.901 42.018,124.16 43.877,121.814    45.796,118.909 47.772,115.493 49.798,111.61 51.873,107.312 53.987,102.64 56.138,97.644 58.321,92.368 60.532,86.86    62.764,81.169 65.015,75.339 67.278,69.418 69.548,63.452 71.822,57.487 74.094,51.571 76.359,45.751 78.613,40.073    80.851,34.583 83.068,29.328 85.258,24.355 87.419,19.712 89.543,15.443 91.628,11.597 93.667,8.22 95.657,5.358 97.592,3.058    99.467,1.368 101.278,0.332 76.118,15.944 74.307,16.979 72.431,18.669 70.497,20.969 68.506,23.831 66.467,27.208 64.383,31.055    62.258,35.323 60.098,39.967 57.908,44.939 55.69,50.194 53.453,55.685 51.199,61.362 48.934,67.183 46.662,73.099 44.388,79.063    42.118,85.029 39.854,90.95 37.604,96.78 35.372,102.472 33.161,107.979 30.978,113.255 28.827,118.251 26.712,122.923    24.638,127.222 22.612,131.104 20.636,134.521 18.717,137.426 16.858,139.771 15.065,141.513   "/>
<polygon style="fill:url(#color1);stroke:none;" transform="matrix( 1, 0, 0, 1, 0, 142)" points="156.382,151.495 181.542,135.884 183.987,134.169 186.33,131.836 188.58,128.934    190.747,125.51 192.839,121.61 194.868,117.285 196.84,112.579 198.769,107.54 200.66,102.218 202.525,96.657 204.371,90.907    206.209,85.015 208.049,79.026 209.9,72.991 211.769,66.955 213.668,60.966 215.606,55.072 217.593,49.321 219.636,43.759    221.747,38.433 223.932,33.393 226.205,28.685 228.571,24.354 231.042,20.452 233.626,17.024 236.334,14.117 239.174,11.78    214.014,27.392 211.174,29.729 208.466,32.635 205.882,36.063 203.411,39.966 201.044,44.296 198.772,49.004 196.585,54.044    194.475,59.37 192.432,64.933 190.446,70.683 188.508,76.577 186.609,82.566 184.74,88.603 182.889,94.638 181.049,100.626    179.21,106.519 177.364,112.269 175.5,117.829 173.608,123.151 171.68,128.19 169.708,132.896 167.679,137.222 165.586,141.121    163.419,144.545 161.169,147.448 158.827,149.78   "/>
<polygon style="fill:url(#color1);stroke:none;" transform="matrix( 1, 0, 0, 1, 0, 142)" points="297.997,150.974 323.156,135.362 326.219,133.038 329.096,130.153    331.801,126.756 334.353,122.892 336.761,118.608 339.039,113.95 341.204,108.968 343.268,103.703 345.25,98.207 347.161,92.524    349.013,86.7 350.825,80.784 352.608,74.821 354.377,68.857 356.148,62.94 357.934,57.118 359.75,51.435 361.611,45.938    363.528,40.675 365.517,35.69 367.594,31.033 369.773,26.749 372.067,22.885 374.491,19.487 377.055,16.604 379.784,14.278    354.624,29.89 351.898,32.215 349.33,35.099 346.906,38.497 344.613,42.36 342.434,46.646 340.357,51.302 338.368,56.285    336.451,61.549 334.589,67.046 332.773,72.729 330.991,78.552 329.217,84.468 327.448,90.433 325.665,96.396 323.854,102.312    322,108.136 320.09,113.818 318.109,119.315 316.043,124.579 313.878,129.562 311.6,134.22 309.192,138.503 306.643,142.367    303.936,145.765 301.059,148.649   "/>
<path d="M3.263,41.491l1.267,5.604l1.203,5.747l1.16,5.845l1.132,5.893l1.123,5.896l1.131,5.852   l1.157,5.761l1.2,5.624l1.262,5.438l1.341,5.207l1.437,4.928l1.551,4.604l1.683,4.23l1.832,3.813l1.999,3.346l2.184,2.834   l2.386,2.274l2.605,1.668l2.843,1.015l3.098,0.314l1.648-0.391l-25.161,15.61l-1.647,0.392l-3.098-0.314l-2.843-1.016   l-2.605-1.667C-4.955,100.442,5.393,88.974,3.263,41.491L3.263,41.491z" style="fill:url(#color2);stroke:none;" transform="matrix( 1, 0, 0, 1, 0, 143)"/>
<polygon style="fill:url(#color2);stroke:none;" transform="matrix( 1, 0, 0, 1, 0, 142)" points="76.118,15.944 101.278,0.332 103.02,0 106.323,0.456 109.417,1.655 112.316,3.549    115.036,6.087 117.589,9.219 119.992,12.897 122.257,17.07 124.401,21.69 126.435,26.704 128.375,32.066 130.236,37.726    132.032,43.632 133.776,49.735 135.484,55.987 137.169,62.338 138.847,68.737 140.531,75.136 142.236,81.483 143.975,87.731    145.764,93.829 147.618,99.729 149.548,105.379 151.572,110.73 153.702,115.734 155.954,120.339 158.34,124.498 160.876,128.159    163.579,131.274 166.458,133.793 169.53,135.666 172.809,136.843 176.31,137.275 178.987,136.935 181.542,135.884    156.382,151.495 153.826,152.546 151.15,152.887 147.649,152.454 144.369,151.277 141.297,149.404 138.417,146.886    135.716,143.771 133.18,140.109 130.792,135.951 128.542,131.346 126.412,126.342 124.388,120.99 122.457,115.34 120.604,109.44    118.815,103.343 117.076,97.095 115.371,90.746 113.687,84.349 112.009,77.948 110.324,71.599 108.616,65.346 106.872,59.243    105.076,53.337 103.215,47.678 101.275,42.315 99.241,37.301 97.097,32.682 94.832,28.509 92.429,24.831 89.875,21.698    87.156,19.16 84.256,17.267 81.162,16.067 77.86,15.611   "/>
<polygon style="fill:url(#color2);stroke:none;" transform="matrix( 1, 0, 0, 1, 0, 142)" points="214.014,27.392 239.174,11.78 242.156,10.059 245.289,9.002 248.583,8.657    251.353,9.05 253.938,10.154 256.348,11.921 258.598,14.305 260.703,17.256 262.674,20.729 264.528,24.675 266.277,29.047    267.934,33.798 269.515,38.88 271.033,44.245 272.501,49.848 273.933,55.639 275.343,61.571 276.746,67.599 278.154,73.673    279.581,79.745 281.042,85.771 282.549,91.7 284.118,97.487 285.761,103.083 287.494,108.441 289.327,113.515 291.277,118.255    293.357,122.615 295.581,126.548 297.961,130.006 300.514,132.941 303.25,135.308 306.187,137.056 309.336,138.14    312.711,138.513 316.417,138.146 319.894,137.081 323.156,135.362 297.997,150.974 294.733,152.692 291.256,153.758    287.551,154.123 284.175,153.751 281.027,152.667 278.09,150.919 275.353,148.554 272.801,145.617 270.42,142.159    268.197,138.227 266.117,133.866 264.167,129.126 262.333,124.053 260.601,118.694 258.958,113.099 257.389,107.312    255.881,101.382 254.42,95.356 252.994,89.284 251.585,83.21 250.183,77.183 248.773,71.25 247.34,65.459 245.873,59.856    244.356,54.491 242.774,49.408 241.117,44.658 239.368,40.286 237.514,36.339 235.542,32.867 233.438,29.916 231.187,27.532    228.777,25.765 226.193,24.661 223.422,24.269 220.128,24.613 216.996,25.67   "/>
<path d="M354.624,29.89l25.16-15.611l2.898-1.718l3.087-1.065l3.287-0.365l2.265,0.365l2.182,1.065   l2.105,1.716l2.041,2.322l1.984,2.88l1.938,3.391l1.899,3.854l1.87,4.271l1.851,4.641l1.84,4.963l1.839,5.238l1.847,5.467   l1.863,5.647l1.89,5.782l1.925,5.869l1.97,5.909l2.022,5.901l2.086,5.847l2.157,5.745l2.239,5.598l2.329,5.402l2.429,5.158   c0.399,18.758-8.75,21.107-1.051,42.491l-3.555-1.521l-3.381-2.141l-3.218-2.714l-3.063-3.238l-2.918-3.717l-2.782-4.147   l-2.655-4.532l-2.537-4.869l-2.429-5.158l-2.329-5.402l-2.239-5.598l-2.157-5.745l-2.086-5.847l-2.022-5.901l-1.97-5.909   l-1.925-5.869l-1.89-5.781l-1.863-5.648l-1.847-5.467l-1.839-5.238l-1.84-4.963l-1.851-4.641l-1.871-4.271l-1.898-3.854   l-1.938-3.391l-1.984-2.88l-2.041-2.322l-2.106-1.717l-2.181-1.064l-2.265-0.365l-3.288,0.365l-3.086,1.065L354.624,29.89   L354.624,29.89z" style="fill:url(#color2);stroke:none;" transform="matrix( 1, 0, 0, 1, 0, 142)"/>
<polygon style="fill:url(#color2);stroke:none;" transform="matrix( 1, 0, 0, 1, 0, 142)" points="2.038,18.085 27.198,2.474 30.586,2.703 33.701,3.639 36.559,5.232 39.178,7.438    41.578,10.209 43.773,13.499 45.783,17.259 47.624,21.444 49.316,26.007 50.875,30.899 52.318,36.077 53.664,41.491 54.93,47.095    56.133,52.842 57.292,58.687 58.424,64.579 59.547,70.476 60.679,76.327 61.836,82.088 63.037,87.712 64.298,93.149    65.638,98.356 67.076,103.284 68.626,107.888 70.309,112.118 72.141,115.931 74.14,119.276 76.324,122.11 78.709,124.385    81.315,126.052 84.158,127.067 87.255,127.382 88.903,126.99 63.743,142.602 62.095,142.993 58.998,142.678 56.154,141.663    53.548,139.996 51.163,137.722 48.98,134.888 46.981,131.542 45.149,127.729 43.466,123.499 41.916,118.896 40.478,113.968    39.138,108.761 37.875,103.323 36.676,97.699 35.518,91.938 34.387,86.086 33.264,80.19 32.132,74.298 30.973,68.453    29.769,62.706 28.503,57.103 27.158,51.688 25.714,46.511 24.155,41.617 22.463,37.056 20.622,32.87 18.613,29.11 16.417,25.82    14.018,23.05 11.398,20.844 8.541,19.25 5.426,18.314   "/>
<polygon style="fill:url(#color2);stroke:none;" transform="matrix( 1, 0, 0, 1, 0, 142)" points="126.517,15.944 151.678,0.332 153.419,0 156.723,0.456 159.817,1.655    162.716,3.549 165.436,6.087 167.99,9.219 170.392,12.897 172.658,17.07 174.8,21.69 176.834,26.704 178.775,32.066    180.636,37.726 182.432,43.632 184.176,49.735 185.883,55.987 187.569,62.338 189.248,68.737 190.931,75.136 192.635,81.483    194.375,87.731 196.165,93.829 198.017,99.729 199.949,105.379 201.972,110.73 204.102,115.734 206.353,120.339 208.741,124.498    211.277,128.159 213.978,131.274 216.857,133.793 219.929,135.666 223.208,136.843 226.71,137.275 229.386,136.935    231.942,135.884 206.782,151.495 204.226,152.546 201.55,152.887 198.048,152.454 194.769,151.277 191.697,149.404    188.818,146.886 186.117,143.771 183.58,140.109 181.193,135.951 178.942,131.346 176.811,126.342 174.788,120.99 172.857,115.34    171.004,109.44 169.215,103.343 167.475,97.095 165.77,90.746 164.087,84.349 162.409,77.948 160.723,71.599 159.015,65.346    157.271,59.243 155.476,53.337 153.615,47.678 151.674,42.315 149.64,37.301 147.498,32.682 145.232,28.509 142.83,24.831    140.276,21.698 137.556,19.16 134.656,17.267 131.562,16.067 128.259,15.611   "/>
<polygon style="fill:url(#color2);stroke:none;" transform="matrix( 1, 0, 0, 1, 0, 142)" points="264.415,27.392 289.574,11.78 292.556,10.059 295.689,9.002 298.983,8.657    301.753,9.05 304.337,10.154 306.748,11.921 308.999,14.305 311.103,17.256 313.075,20.729 314.928,24.675 316.677,29.047    318.334,33.798 319.916,38.88 321.433,44.245 322.901,49.848 324.333,55.639 325.744,61.571 327.146,67.599 328.553,73.673    329.979,79.745 331.442,85.771 332.95,91.7 334.517,97.487 336.163,103.083 337.893,108.441 339.728,113.515 341.678,118.255    343.755,122.615 345.98,126.548 348.362,130.006 350.914,132.941 353.652,135.308 356.586,137.056 359.737,138.14    363.113,138.513 366.816,138.146 370.293,137.081 373.555,135.362 348.394,150.974 345.132,152.692 341.655,153.758    337.952,154.123 334.576,153.751 331.425,152.667 328.491,150.919 325.753,148.554 323.201,145.617 320.821,142.159    318.596,138.227 316.517,133.866 314.567,129.126 312.733,124.053 311,118.694 309.358,113.099 307.789,107.312 306.282,101.382    304.821,95.356 303.394,89.284 301.986,83.21 300.583,77.183 299.173,71.25 297.741,65.459 296.272,59.856 294.755,54.491    293.174,49.408 291.517,44.658 289.767,40.286 287.915,36.339 285.942,32.867 283.838,29.916 281.587,27.532 279.177,25.765    276.593,24.661 273.823,24.269 270.529,24.613 267.396,25.67   "/>
<path d="M405.023,29.89l25.16-15.611l2.899-1.718c5.521,23.292-2.71,22.539,1.188,43.649   l-1.84-4.963l-1.851-4.641l-1.87-4.271l-1.899-3.854l-1.938-3.391l-1.984-2.88l-2.04-2.322l-2.106-1.717l-2.181-1.064   l-2.265-0.365l-3.288,0.365l-3.086,1.065L405.023,29.89L405.023,29.89z" style="fill:url(#color2);stroke:none;" transform="matrix( 1, 0, 0, 1, 0, 142)"/>
<ellipse transform="matrix( -0, 0.3619246760080996, -2.12244901886623, 0, 326.9612182884281, 1.5190346102381227)" style="stroke:none;fill:url(#color10000);" rx="95.6" cx="96.1" cy="59.3" id="0" ry="58.8"/>
<ellipse transform="matrix( -0, 0.3619246760080996, -2.12244901886623, 0, 375.9612182884281, 46.51903461023812)" style="stroke:none;fill:url(#color10000);" rx="95.6" cx="96.1" cy="59.3" id="0" ry="58.8"/>
<ellipse transform="matrix( -0, 0.3619246760080996, -2.12244901886623, 0, 355.9612182884281, 89.51903461023812)" style="stroke:none;fill:url(#color10000);" rx="95.6" cx="96.1" cy="59.3" id="0" ry="58.8"/>
<ellipse transform="matrix( -0, 0.3619246760080996, -2.12244901886623, 0, 330.9612182884281, 151.51903461023812)" style="stroke:none;fill:url(#color10000);" rx="95.6" cx="96.1" cy="59.3" id="0" ry="58.8"/>
</svg>]]>
     </csml:image>
    </csml:figure>
    <csml:text name="value" visible="true" depth="0" location="774.5000000000001 1738.5074929286711" fillColor="0 0 0 0" outlineColor="0 0 0 0" outlineWidth="0.0" textColor="0 0 0 255" fontName="sansserif.plain" fontSize="12" arrangement="Bottom Left" spacing="-2.0"/>
    <csml:text name="variable" visible="true" depth="0" location="851.7873988569605 1672.5" fillColor="0 0 0 0" outlineColor="0 0 0 0" outlineWidth="0.0" textColor="0 0 0 255" fontName="sansserif.plain" fontSize="12" arrangement="Top Right" spacing="-2.0"/>
    <csml:text name="name" visible="true" depth="0" location="735.5000000000001 1672.5" fillColor="0 0 0 0" outlineColor="0 0 0 0" outlineWidth="0.0" textColor="0 0 0 255" fontName="sansserif.plain" fontSize="12" arrangement="Top Left" spacing="-2.0"/>
   </csml:graphics>
  </csml:entity>
  <csml:entity label="n36" name="BID C terminal in mitochondrion" type="continuous" biolocation="CC_MitochondrialIntermembraneSpace" csoclass="Protein" codelinkProbeID="" extension="" accession="">
   <csml:parameter label="m14" type="Double" initialValue="0" minimumValue="0" maximumValue="infinite" unit="unit"/>
   <csml:graphics>
    <csml:figure>
     <csml:image visible="true" depth="0" location="204.5 1133.5" size="25.0 21.0" fillColor="0 0 0 0" outlineColor="0 0 0 0" outlineWidth="0.0" fileFormat="svg" resourceID="36" fileType="internal"><![CDATA[<svg contentScriptType="text/ecmascript" width="140" xmlns:xlink="http://www.w3.org/1999/xlink" zoomAndPan="magnify" style="overflow:visible;enable-background:new 0 0 431.413 43.583" contentStyleType="text/css" height="100" viewBox="0 0 140 100" preserveAspectRatio="xMidYMid meet" xmlns="http://www.w3.org/2000/svg" version="1.0">
<defs>
<linearGradient gradientTransform="" id="color2" gradientUnits="objectBoundingBox" spreadMethod="pad" xlink:show="other" xlink:type="simple" x1="0%" y1="0%" x2="100%" y2="0%" xlink:actuate="onLoad">
<stop offset="0%" style="stop-color:#000000;stop-opacity:1;"/>
</linearGradient>
<linearGradient gradientTransform="" id="color3" gradientUnits="objectBoundingBox" spreadMethod="pad" xlink:show="other" xlink:type="simple" x1="0%" y1="0%" x2="100%" y2="0%" xlink:actuate="onLoad">
<stop offset="0%" style="stop-color:#0000ff;stop-opacity:1;"/>
</linearGradient>
<linearGradient gradientTransform="" id="stroke2" gradientUnits="objectBoundingBox" spreadMethod="pad" xlink:show="other" xlink:type="simple" x1="0%" y1="0%" x2="100%" y2="0%" xlink:actuate="onLoad">
<stop offset="0%" style="stop-color:#008000;stop-opacity:1;"/>
</linearGradient>
<linearGradient gradientTransform="" id="stroke3" gradientUnits="objectBoundingBox" spreadMethod="pad" xlink:show="other" xlink:type="simple" x1="0%" y1="0%" x2="100%" y2="0%" xlink:actuate="onLoad">
<stop offset="0%" style="stop-color:#00ff00;stop-opacity:1;"/>
</linearGradient>
<radialGradient gradientTransform="" id="color1" gradientUnits="objectBoundingBox" spreadMethod="pad" xlink:show="other" xlink:type="simple" r="50%" cx="50%" fx="50%" fy="50%" cy="50%" xlink:actuate="onLoad">
<stop offset="0%" style="stop-color:white;stop-opacity:1;"/>
<stop offset="100%" style="stop-color:orange;stop-opacity:1;"/>
</radialGradient>
<linearGradient gradientTransform="" id="stroke1" gradientUnits="objectBoundingBox" spreadMethod="pad" xlink:show="other" xlink:type="simple" x1="0%" y1="0%" x2="100%" y2="0%" xlink:actuate="onLoad">
<stop offset="0%" style="stop-color:orange;stop-opacity:1;"/>
</linearGradient>
<radialGradient gradientTransform="" id="color10" gradientUnits="objectBoundingBox" spreadMethod="pad" xlink:show="other" xlink:type="simple" r="50%" cx="50%" fx="50%" cy="50%" fy="50%" xlink:actuate="onLoad">
<stop style="stop-color:white;stop-opacity:1;" offset="0%"/>
<stop style="stop-color:orange;stop-opacity:1;" offset="100%"/>
</radialGradient>
<linearGradient gradientTransform="" id="stroke10" gradientUnits="objectBoundingBox" spreadMethod="pad" xlink:show="other" xlink:type="simple" x1="0%" y1="0%" y2="0%" x2="100%" xlink:actuate="onLoad">
<stop style="stop-color:orange;stop-opacity:1;" offset="0%"/>
</linearGradient>
<radialGradient gradientTransform="" id="color100" gradientUnits="objectBoundingBox" spreadMethod="pad" xlink:show="other" xlink:type="simple" r="50%" cx="50%" fx="50%" cy="50%" fy="50%" xlink:actuate="onLoad">
<stop style="stop-color:white;stop-opacity:1;" offset="0%"/>
<stop style="stop-color:orange;stop-opacity:1;" offset="100%"/>
</radialGradient>
<linearGradient gradientTransform="" id="stroke100" gradientUnits="objectBoundingBox" spreadMethod="pad" xlink:show="other" xlink:type="simple" x1="0%" y1="0%" y2="0%" x2="100%" xlink:actuate="onLoad">
<stop style="stop-color:orange;stop-opacity:1;" offset="0%"/>
</linearGradient>
<radialGradient gradientTransform="" id="color1000" gradientUnits="objectBoundingBox" spreadMethod="pad" xlink:show="other" xlink:type="simple" r="50%" cx="50%" fx="50%" cy="50%" fy="50%" xlink:actuate="onLoad">
<stop offset="0%" style="stop-color:white;stop-opacity:1;"/>
<stop offset="100%" style="stop-color:#990099;stop-opacity:1;"/>
</radialGradient>
<linearGradient gradientTransform="" id="stroke1000" gradientUnits="objectBoundingBox" spreadMethod="pad" xlink:show="other" xlink:type="simple" x1="0%" y1="0%" x2="100%" y2="0%" xlink:actuate="onLoad">
<stop offset="0%" style="stop-color:#990099;stop-opacity:1;"/>
</linearGradient>
</defs>
<radialGradient gradientTransform="matrix(1 0 0 -1 0.0376 211.5303)" gradientUnits="userSpaceOnUse" xlink:type="simple" r="81.7068" cx="45.9629" xlink:actuate="onLoad" cy="105.5303" id="XMLID_2_" xlink:show="other">
<stop offset="0" style="stop-color:#FFFFFF"/>
<stop offset="1" style="stop-color:#F29329"/>
</radialGradient>
<path id="0" d="M92,176c0,19.883-16.118,36-36,36H36c-19.882,0-36-16.117-36-36V36C0,16.117,16.118,0,36,0h20 c19.882,0,36,16.117,36,36V176z" style="stroke:url(#stroke1000);fill:url(#color1000);fill-opacity:0.9;" transform="matrix( 0, 1, -0.647887323943662, 0, 139.17605633802816, 2)"/>
</svg>]]>
     </csml:image>
    </csml:figure>
    <csml:text name="value" visible="true" depth="0" location="197.5 1152.8013691377898" fillColor="0 0 0 0" outlineColor="0 0 0 0" outlineWidth="0.0" textColor="0 0 0 255" fontName="sansserif.plain" fontSize="12" arrangement="Bottom Left" spacing="-2.0"/>
    <csml:text name="variable" visible="true" depth="0" location="228.05890710357411 1117.5" fillColor="0 0 0 0" outlineColor="0 0 0 0" outlineWidth="0.0" textColor="0 0 0 255" fontName="sansserif.plain" fontSize="12" arrangement="Top Right" spacing="-2.0"/>
    <csml:text name="name" visible="true" depth="0" location="63.27945355178707 1098.6506845688948" fillColor="0 0 0 0" outlineColor="0 0 0 0" outlineWidth="0.0" textColor="0 0 0 255" fontName="sansserif.plain" fontSize="12" arrangement="None" spacing="-2.0" offsets="-65.5 -36.5"/>
   </csml:graphics>
  </csml:entity>
  <csml:entity label="n37" name="cytochrome c" type="continuous" biolocation="CC_MitochondrialIntermembraneSpace" csoclass="SmallMolecule" codelinkProbeID="" extension="" accession="">
   <csml:parameter label="m15" type="Double" initialValue="0" minimumValue="0" maximumValue="infinite" unit="unit"/>
   <csml:graphics>
    <csml:figure>
     <csml:image visible="true" depth="0" location="386.0 1143.0" size="18.0 18.0" fillColor="0 0 0 0" outlineColor="0 0 0 0" outlineWidth="0.0" fileFormat="svg" resourceID="15" fileType="internal"><![CDATA[<svg contentScriptType="text/ecmascript" width="190" xmlns:xlink="http://www.w3.org/1999/xlink" zoomAndPan="magnify" style="overflow:visible;enable-background:new 0 0 431.413 43.583" contentStyleType="text/css" height="190" viewBox="0 0 190 190" preserveAspectRatio="xMidYMid meet" xmlns="http://www.w3.org/2000/svg" version="1.0">
<defs>
<linearGradient gradientTransform="" id="color2" gradientUnits="objectBoundingBox" spreadMethod="pad" xlink:show="other" xlink:type="simple" x1="0%" y1="0%" x2="100%" y2="0%" xlink:actuate="onLoad">
<stop offset="0%" style="stop-color:#000000;stop-opacity:1;"/>
</linearGradient>
<linearGradient gradientTransform="" id="color3" gradientUnits="objectBoundingBox" spreadMethod="pad" xlink:show="other" xlink:type="simple" x1="0%" y1="0%" x2="100%" y2="0%" xlink:actuate="onLoad">
<stop offset="0%" style="stop-color:#0000ff;stop-opacity:1;"/>
</linearGradient>
<linearGradient gradientTransform="" id="stroke2" gradientUnits="objectBoundingBox" spreadMethod="pad" xlink:show="other" xlink:type="simple" x1="0%" y1="0%" x2="100%" y2="0%" xlink:actuate="onLoad">
<stop offset="0%" style="stop-color:#008000;stop-opacity:1;"/>
</linearGradient>
<linearGradient gradientTransform="" id="stroke3" gradientUnits="objectBoundingBox" spreadMethod="pad" xlink:show="other" xlink:type="simple" x1="0%" y1="0%" x2="100%" y2="0%" xlink:actuate="onLoad">
<stop offset="0%" style="stop-color:#00ff00;stop-opacity:1;"/>
</linearGradient>
<linearGradient gradientTransform="" id="stroke1" gradientUnits="objectBoundingBox" spreadMethod="pad" xlink:show="other" xlink:type="simple" x1="0%" y1="0%" x2="100%" y2="0%" xlink:actuate="onLoad">
<stop offset="0%" style="stop-color:green;stop-opacity:1;"/>
</linearGradient>
<radialGradient gradientTransform="" id="color1" gradientUnits="objectBoundingBox" spreadMethod="pad" xlink:show="other" xlink:type="simple" r="50%" cx="50%" fx="50%" cy="50%" fy="50%" xlink:actuate="onLoad">
<stop offset="0%" style="stop-color:#ffffff;stop-opacity:1;"/>
<stop offset="100%" style="stop-color:#cc0000;stop-opacity:1;"/>
</radialGradient>
</defs>
<radialGradient gradientUnits="userSpaceOnUse" xlink:type="simple" r="94.5561" cx="63.4072" xlink:actuate="onLoad" cy="188.1753" id="XMLID_4_" xlink:show="other" fx="58.6459" fy="209.1242">
<stop offset="0.0056" style="stop-color:#FFFFFF"/>
<stop offset="1" style="stop-color:#0000ff"/>
</radialGradient>
<radialGradient gradientUnits="userSpaceOnUse" xlink:type="simple" r="94.5563" cx="211.0259" xlink:actuate="onLoad" cy="188.1753" id="XMLID_5_" xlink:show="other" fx="206.2645" fy="209.1242">
<stop offset="0.0056" style="stop-color:#FFFFFF"/>
<stop offset="0.0511" style="stop-color:#FFFFFF"/>
<stop offset="1" style="stop-color:#0000ff"/>
</radialGradient>
<radialGradient gradientUnits="userSpaceOnUse" xlink:type="simple" r="94.5561" cx="132.9307" xlink:actuate="onLoad" cy="39.604" id="XMLID_6_" xlink:show="other" fx="128.1693" fy="60.5529">
<stop offset="0.0056" style="stop-color:#FFFFFF"/>
<stop offset="1" style="stop-color:#0000ff"/>
</radialGradient>
<circle transform="matrix( 1, 0, 0, 1, -69, 1)" style="stroke:none;fill:url(#color1);" r="91.904" cx="162.928" cy="93.405"/>
</svg>]]>
     </csml:image>
    </csml:figure>
    <csml:text name="value" visible="true" depth="0" location="379.50000000000006 1159.947790473722" fillColor="0 0 0 0" outlineColor="0 0 0 0" outlineWidth="0.0" textColor="0 0 0 255" fontName="sansserif.plain" fontSize="12" arrangement="Bottom Left" spacing="-2.0"/>
    <csml:text name="variable" visible="true" depth="0" location="402.8927224424573 1127.5" fillColor="0 0 0 0" outlineColor="0 0 0 0" outlineWidth="0.0" textColor="0 0 0 255" fontName="sansserif.plain" fontSize="12" arrangement="Top Right" spacing="-2.0"/>
    <csml:text name="name" visible="true" depth="0" location="345.1963612212287 1125.2238952368612" fillColor="0 0 0 0" outlineColor="0 0 0 0" outlineWidth="0.0" textColor="0 0 0 255" fontName="sansserif.plain" fontSize="12" arrangement="None" spacing="-2.0" offsets="-13.5 -18.5"/>
   </csml:graphics>
  </csml:entity>
  <csml:entity label="n38" name="complex" type="continuous" biolocation="CC_Cytoplasm" csoclass="Complex" codelinkProbeID="" extension="" accession="">
   <csml:parameter label="m19" type="Double" initialValue="60.961" minimumValue="0" maximumValue="infinite" unit="unit"/>
   <csml:graphics>
    <csml:figure>
     <csml:image visible="true" depth="0" location="860.5 396.0" size="27.0 44.0" fillColor="0 0 0 0" outlineColor="0 0 0 0" outlineWidth="0.0" fileFormat="svg" resourceID="6" fileType="internal"><![CDATA[<svg contentScriptType="text/ecmascript" width="125" xmlns:xlink="http://www.w3.org/1999/xlink" zoomAndPan="magnify" style="overflow:visible;enable-background:new 0 0 431.413 43.583" contentStyleType="text/css" height="215" viewBox="0 0 125 215" preserveAspectRatio="xMidYMid meet" xmlns="http://www.w3.org/2000/svg" version="1.0">
<defs>
<linearGradient gradientTransform="" id="color2" gradientUnits="objectBoundingBox" spreadMethod="pad" xlink:show="other" xlink:type="simple" x1="0%" y1="0%" x2="100%" y2="0%" xlink:actuate="onLoad">
<stop offset="0%" style="stop-color:#000000;stop-opacity:1;"/>
</linearGradient>
<linearGradient gradientTransform="" id="color3" gradientUnits="objectBoundingBox" spreadMethod="pad" xlink:show="other" xlink:type="simple" x1="0%" y1="0%" x2="100%" y2="0%" xlink:actuate="onLoad">
<stop offset="0%" style="stop-color:#0000ff;stop-opacity:1;"/>
</linearGradient>
<linearGradient gradientTransform="" id="stroke2" gradientUnits="objectBoundingBox" spreadMethod="pad" xlink:show="other" xlink:type="simple" x1="0%" y1="0%" x2="100%" y2="0%" xlink:actuate="onLoad">
<stop offset="0%" style="stop-color:#008000;stop-opacity:1;"/>
</linearGradient>
<linearGradient gradientTransform="" id="stroke3" gradientUnits="objectBoundingBox" spreadMethod="pad" xlink:show="other" xlink:type="simple" x1="0%" y1="0%" x2="100%" y2="0%" xlink:actuate="onLoad">
<stop offset="0%" style="stop-color:#00ff00;stop-opacity:1;"/>
</linearGradient>
<radialGradient gradientTransform="" id="color1" gradientUnits="objectBoundingBox" spreadMethod="pad" xlink:show="other" xlink:type="simple" r="50%" cx="50%" fx="50%" fy="50%" cy="50%" xlink:actuate="onLoad">
<stop offset="0%" style="stop-color:cyan;stop-opacity:1;"/>
<stop offset="100%" style="stop-color:blue;stop-opacity:1;"/>
</radialGradient>
<linearGradient gradientTransform="" id="stroke1" gradientUnits="objectBoundingBox" spreadMethod="pad" xlink:show="other" xlink:type="simple" x1="0%" y1="0%" x2="100%" y2="0%" xlink:actuate="onLoad">
<stop offset="0%" style="stop-color:blue;stop-opacity:1;"/>
</linearGradient>
<radialGradient gradientTransform="" id="color10" gradientUnits="objectBoundingBox" spreadMethod="pad" xlink:show="other" xlink:type="simple" r="50%" cx="50%" fx="50%" fy="50%" cy="50%" xlink:actuate="onLoad">
<stop offset="0%" style="stop-color:cyan;stop-opacity:1;"/>
<stop offset="100%" style="stop-color:blue;stop-opacity:1;"/>
</radialGradient>
<radialGradient gradientTransform="" id="color100" gradientUnits="objectBoundingBox" spreadMethod="pad" xlink:show="other" xlink:type="simple" r="50%" cx="50%" fx="50%" cy="50%" fy="50%" xlink:actuate="onLoad">
<stop offset="0%" style="stop-color:white;stop-opacity:1;"/>
<stop offset="100%" style="stop-color:#ff66cc;stop-opacity:1;"/>
</radialGradient>
<radialGradient gradientTransform="" id="color11" gradientUnits="objectBoundingBox" spreadMethod="pad" xlink:show="other" xlink:type="simple" r="50%" cx="50%" fx="50%" cy="50%" fy="50%" xlink:actuate="onLoad">
<stop style="stop-color:white;stop-opacity:1;" offset="0%"/>
<stop style="stop-color:yellow;stop-opacity:1;" offset="100%"/>
</radialGradient>
<radialGradient gradientTransform="" id="color101" gradientUnits="objectBoundingBox" spreadMethod="pad" xlink:show="other" xlink:type="simple" r="50%" cx="50%" fx="50%" fy="50%" cy="50%" xlink:actuate="onLoad">
<stop style="stop-color:#ffffff;stop-opacity:1;" offset="0%"/>
<stop style="stop-color:#00ffff;stop-opacity:1;" offset="100%"/>
</radialGradient>
</defs>
<radialGradient transform="matrix( 1, 0, 0, 1, 27, 2)" gradientTransform="matrix(1 0 0 -1 0.0376 211.5303)" gradientUnits="userSpaceOnUse" xlink:type="simple" r="81.7068" cx="45.9629" xlink:actuate="onLoad" cy="105.5303" id="0" xlink:show="other">
<stop offset="0" style="stop-color:#FFFFFF"/>
<stop offset="1" style="stop-color:#F29329"/>
</radialGradient>
<path id="0" d="M92,176c0,19.883-16.118,36-36,36H36c-19.882,0-36-16.117-36-36V36C0,16.117,16.118,0,36,0h20 c19.882,0,36,16.117,36,36V176z" style="stroke:none;fill:url(#color100);" transform="matrix( 1, 0, 0, 1, 0, 1)"/>
<radialGradient id="1" gradientUnits="userSpaceOnUse" transform="matrix( 1, 0, 0, 1, 78, 26)" xlink:show="other" xlink:type="simple" r="94.5561" cx="63.4072" fx="58.6459" cy="188.1753" fy="209.1242" xlink:actuate="onLoad">
<stop style="stop-color:#FFFFFF" offset="0.0056"/>
<stop style="stop-color:#0000ff" offset="1"/>
</radialGradient>
<radialGradient id="1" gradientUnits="userSpaceOnUse" transform="matrix( 1, 0, 0, 1, 78, 26)" xlink:show="other" xlink:type="simple" r="94.5563" cx="211.0259" fx="206.2645" cy="188.1753" fy="209.1242" xlink:actuate="onLoad">
<stop style="stop-color:#FFFFFF" offset="0.0056"/>
<stop style="stop-color:#FFFFFF" offset="0.0511"/>
<stop style="stop-color:#0000ff" offset="1"/>
</radialGradient>
<radialGradient id="1" gradientUnits="userSpaceOnUse" transform="matrix( 1, 0, 0, 1, 78, 26)" xlink:show="other" xlink:type="simple" r="94.5561" cx="132.9307" fx="128.1693" cy="39.604" fy="60.5529" xlink:actuate="onLoad">
<stop style="stop-color:#FFFFFF" offset="0.0056"/>
<stop style="stop-color:#0000ff" offset="1"/>
</radialGradient>
<circle transform="matrix( 0.2709784602183923, 0, 0, 0.2709783464109367, 52.778021817498114, 129.09426529870117)" style="stroke:none;fill:url(#color101);" r="91.904" cx="162.928" cy="93.405" id="1"/>
</svg>]]>
     </csml:image>
    </csml:figure>
    <csml:text name="value" visible="true" depth="0" location="822.5 438.0" fillColor="0 0 0 0" outlineColor="0 0 0 0" outlineWidth="0.0" textColor="0 0 0 255" fontName="sansserif.plain" fontSize="12" arrangement="Bottom Left" spacing="-2.0"/>
    <csml:text name="variable" visible="true" depth="0" location="885.5 380.0" fillColor="0 0 0 0" outlineColor="0 0 0 0" outlineWidth="0.0" textColor="0 0 0 255" fontName="sansserif.plain" fontSize="12" arrangement="Top Right" spacing="-2.0"/>
    <csml:text name="name" visible="true" depth="0" location="814.5 380.0" fillColor="0 0 0 0" outlineColor="0 0 0 0" outlineWidth="0.0" textColor="0 0 0 255" fontName="sansserif.plain" fontSize="12" arrangement="Top Left" spacing="-2.0"/>
   </csml:graphics>
  </csml:entity>
  <csml:entity label="n1" name="FADD" type="continuous" biolocation="CC_Cytoplasm" csoclass="Protein" codelinkProbeID="" extension="" accession="">
   <csml:parameter label="m4" type="Double" initialValue="39.039" minimumValue="0" maximumValue="infinite" unit="unit"/>
   <csml:graphics>
    <csml:figure>
     <csml:image visible="true" depth="0" location="305.0 247.5" size="60.0 37.0" fillColor="0 0 0 0" outlineColor="0 0 0 0" outlineWidth="0.0" fileFormat="svg" resourceID="11" fileType="internal"><![CDATA[<svg contentScriptType="text/ecmascript" width="192.2" xmlns:xlink="http://www.w3.org/1999/xlink" zoomAndPan="magnify" style="overflow:visible;enable-background:new 0 0 431.413 43.583" contentStyleType="text/css" height="118.6" viewBox="0 0 192.2 118.6" preserveAspectRatio="xMidYMid meet" xmlns="http://www.w3.org/2000/svg" version="1.0">
<defs>
<linearGradient gradientTransform="" id="color2" gradientUnits="objectBoundingBox" spreadMethod="pad" xlink:show="other" xlink:type="simple" x1="0%" y1="0%" x2="100%" y2="0%" xlink:actuate="onLoad">
<stop offset="0%" style="stop-color:#000000;stop-opacity:1;"/>
</linearGradient>
<linearGradient gradientTransform="" id="color3" gradientUnits="objectBoundingBox" spreadMethod="pad" xlink:show="other" xlink:type="simple" x1="0%" y1="0%" x2="100%" y2="0%" xlink:actuate="onLoad">
<stop offset="0%" style="stop-color:#0000ff;stop-opacity:1;"/>
</linearGradient>
<linearGradient gradientTransform="" id="stroke1" gradientUnits="objectBoundingBox" spreadMethod="pad" xlink:show="other" xlink:type="simple" x1="0%" y1="0%" x2="100%" y2="0%" xlink:actuate="onLoad">
<stop offset="0%" style="stop-color:#808080;stop-opacity:1;"/>
</linearGradient>
<linearGradient gradientTransform="" id="stroke2" gradientUnits="objectBoundingBox" spreadMethod="pad" xlink:show="other" xlink:type="simple" x1="0%" y1="0%" x2="100%" y2="0%" xlink:actuate="onLoad">
<stop offset="0%" style="stop-color:#008000;stop-opacity:1;"/>
</linearGradient>
<linearGradient gradientTransform="" id="stroke3" gradientUnits="objectBoundingBox" spreadMethod="pad" xlink:show="other" xlink:type="simple" x1="0%" y1="0%" x2="100%" y2="0%" xlink:actuate="onLoad">
<stop offset="0%" style="stop-color:#00ff00;stop-opacity:1;"/>
</linearGradient>
<radialGradient gradientTransform="" id="color1" gradientUnits="objectBoundingBox" spreadMethod="pad" xlink:show="other" xlink:type="simple" r="50%" cx="50%" fx="50%" cy="50%" fy="50%" xlink:actuate="onLoad">
<stop offset="0%" style="stop-color:#ffffff;stop-opacity:1;"/>
<stop offset="100%" style="stop-color:#006633;stop-opacity:1;"/>
</radialGradient>
</defs>
<radialGradient gradientTransform="matrix(0.9157 0 0 1 16.0897 0)" id="XMLID_2_" gradientUnits="userSpaceOnUse" xlink:show="other" xlink:type="simple" r="84.7258" cx="87.377" fx="87.377" fy="59.2998" cy="59.2998" xlink:actuate="onLoad">
<stop offset="0" style="stop-color:#FFFFFF"/>
<stop offset="1" style="stop-color:#0000ff"/>
</radialGradient>
<ellipse style="fill:url(#color1);stroke:none;" rx="95.6" cx="96.1" ry="58.8" cy="59.3"/>
</svg>]]>
     </csml:image>
    </csml:figure>
    <csml:text name="value" visible="true" depth="0" location="267.0 282.5" fillColor="0 0 0 0" outlineColor="0 0 0 0" outlineWidth="0.0" textColor="0 0 0 255" fontName="sansserif.plain" fontSize="12" arrangement="Bottom Left" spacing="-2.0"/>
    <csml:text name="variable" visible="true" depth="0" location="363.0 231.5" fillColor="0 0 0 0" outlineColor="0 0 0 0" outlineWidth="0.0" textColor="0 0 0 255" fontName="sansserif.plain" fontSize="12" arrangement="Top Right" spacing="-2.0"/>
    <csml:text name="name" visible="true" depth="0" location="273.0 231.5" fillColor="0 0 0 0" outlineColor="0 0 0 0" outlineWidth="0.0" textColor="0 0 0 255" fontName="sansserif.plain" fontSize="12" arrangement="Top Left" spacing="-2.0"/>
   </csml:graphics>
  </csml:entity>
  <csml:process label="n39" name="n39" type="continuous" biolocation="CC_PlasmaMembrane" relationType="Type 0" edgeScore="1.0" bioprocess="ME_Binding">
   <csml:simulationCondition>
    <csml:priority value="0"/>
    <csml:firing type="Boolean" value="true" firingStyle="and"/>
    <csml:delay type="Long" value="0.0" delayStyle="nodelay"/>
    <csml:calc calcStyle="speed"/>
    <csml:kinetic type="Double" kineticStyle="custom">
     <csml:parameter name="custom" value="m3*m6/10000"/>
    </csml:kinetic>
   </csml:simulationCondition>
   <csml:function>
    <csml:connector label="a0" name="a0" type="process" from="n3" to="n39" linestyle="straight" supportpath="false">
     <csml:firing type="Double" value="10" connectorFiringStyle="threshold"/>
     <csml:kinetic/>
     <csml:graphics>
      <csml:figure>
       <csml:processConnector visible="true" depth="0" points="370.0 375.0 119.52869506996213 197.62343386277473" lineColor="0 0 0 255" lineWidth="1.0"/>
      </csml:figure>
      <csml:targetArrow>
       <csml:processConnectorArrow visible="true" depth="0" points="0.0 0.0 0.0 6.0 8.0 3.0" pointsInAbsoluteCoordinate="117.7949073714216 200.07169451401055 121.26248276850265 195.17517321153895 113.0 193.0" fillColor="0 0 0 255" outlineColor="0 0 0 255" outlineWidth="1.0"/>
      </csml:targetArrow>
     </csml:graphics>
    </csml:connector>
    <csml:connector label="a1" name="a1" type="process" from="n0" to="n39" linestyle="straight" supportpath="false">
     <csml:firing type="Double" value="0.000001" connectorFiringStyle="threshold"/>
     <csml:kinetic/>
     <csml:graphics>
      <csml:figure>
       <csml:processConnector visible="true" depth="0" points="72.0 177.0 73.19050351852837 177.26455633745076" lineColor="0 0 0 255" lineWidth="1.0"/>
      </csml:figure>
      <csml:targetArrow>
       <csml:processConnectorArrow visible="true" depth="0" points="0.0 0.0 0.0 6.0 8.0 3.0" pointsInAbsoluteCoordinate="73.84129489198435 174.3359951568989 72.53971214507241 180.1931175180026 81.0 179.0" fillColor="0 0 0 255" outlineColor="0 0 0 255" outlineWidth="1.0"/>
      </csml:targetArrow>
     </csml:graphics>
    </csml:connector>
    <csml:connector label="a2" name="a2" type="process" from="n39" to="n4" linestyle="straight" supportpath="false">
     <csml:firing type="Double" value="1" connectorFiringStyle="threshold"/>
     <csml:kinetic/>
     <csml:graphics>
      <csml:figure>
       <csml:processConnector visible="true" depth="0" points="113.0 186.0 163.2548247071072 198.99693742425185" lineColor="0 0 0 255" lineWidth="1.0"/>
      </csml:figure>
      <csml:targetArrow>
       <csml:processConnectorArrow visible="true" depth="0" points="0.0 0.0 0.0 6.0 8.0 3.0" pointsInAbsoluteCoordinate="164.00597317301273 196.09249668941706 162.50367624120162 201.90137815908668 171.0 201.0" fillColor="0 0 0 255" outlineColor="0 0 0 255" outlineWidth="1.0"/>
      </csml:targetArrow>
     </csml:graphics>
    </csml:connector>
   </csml:function>
   <csml:biological>
    <csml:effectList/>
   </csml:biological>
   <csml:graphics>
    <csml:figure>
     <csml:image visible="true" depth="0" location="81.0 166.0" size="32.0 32.0" fillColor="0 0 0 0" outlineColor="0 0 0 0" outlineWidth="0.0" filePath="system" fileFormat="svg" resourceID="10005" fileType="resourceFile"/>
    </csml:figure>
   </csml:graphics>
  </csml:process>
  <csml:process label="n40" name="n40" type="continuous" biolocation="CC_Cytoplasm" csoclass="ProcessBiological" relationType="Type 0" edgeScore="1.0" bioprocess="ME_Binding">
   <csml:simulationCondition>
    <csml:priority value="0"/>
    <csml:firing type="Boolean" value="true" firingStyle="and"/>
    <csml:delay type="Long" value="0.0" delayStyle="nodelay"/>
    <csml:calc calcStyle="speed"/>
    <csml:kinetic type="Double" kineticStyle="custom">
     <csml:parameter name="custom" value="m4*m5/5000"/>
    </csml:kinetic>
   </csml:simulationCondition>
   <csml:function>
    <csml:connector label="a4" name="a4" type="process" from="n1" to="n40" linestyle="straight" supportpath="false">
     <csml:firing type="Double" value="0.000001" connectorFiringStyle="threshold"/>
     <csml:kinetic/>
     <csml:graphics>
      <csml:figure>
       <csml:processConnector visible="true" depth="0" points="360.0 285.0 368.54876003315434 291.26909069097985" lineColor="0 0 0 255" lineWidth="1.0"/>
      </csml:figure>
      <csml:targetArrow>
       <csml:processConnectorArrow visible="true" depth="0" points="0.0 0.0 0.0 6.0 8.0 3.0" pointsInAbsoluteCoordinate="370.3228510240369 288.84987570341275 366.7746690422718 293.688305678547 375.0 296.0" fillColor="0 0 0 255" outlineColor="0 0 0 255" outlineWidth="1.0"/>
      </csml:targetArrow>
     </csml:graphics>
    </csml:connector>
    <csml:connector label="a3" name="a3" type="process" from="n2" to="n40" linestyle="straight" supportpath="false">
     <csml:firing type="Double" value="0.000001" connectorFiringStyle="threshold"/>
     <csml:kinetic/>
     <csml:graphics>
      <csml:figure>
       <csml:processConnector visible="true" depth="0" points="424.0 297.0 414.54392266866313 300.3374390581189" lineColor="0 0 0 255" lineWidth="1.0"/>
      </csml:figure>
      <csml:targetArrow>
       <csml:processConnectorArrow visible="true" depth="0" points="0.0 0.0 0.0 6.0 8.0 3.0" pointsInAbsoluteCoordinate="415.54238302186855 303.16641005886754 413.5454623154577 297.5084680573702 407.0 302.99999999999994" fillColor="0 0 0 255" outlineColor="0 0 0 255" outlineWidth="1.0"/>
      </csml:targetArrow>
     </csml:graphics>
    </csml:connector>
    <csml:connector label="a5" name="a5" type="process" from="n40" to="n3" linestyle="straight" supportpath="false">
     <csml:firing type="Double" value="1" connectorFiringStyle="threshold"/>
     <csml:kinetic/>
     <csml:graphics>
      <csml:figure>
       <csml:processConnector visible="true" depth="0" points="392.0 324.0 392.0 339.0" lineColor="0 0 0 255" lineWidth="1.0"/>
      </csml:figure>
      <csml:targetArrow>
       <csml:processConnectorArrow visible="true" depth="0" points="0.0 0.0 0.0 6.0 8.0 3.0" pointsInAbsoluteCoordinate="395.0 339.0 389.0 339.0 392.0 347.0" fillColor="0 0 0 255" outlineColor="0 0 0 255" outlineWidth="1.0"/>
      </csml:targetArrow>
     </csml:graphics>
    </csml:connector>
   </csml:function>
   <csml:biological>
    <csml:effectList/>
   </csml:biological>
   <csml:graphics>
    <csml:figure>
     <csml:image visible="true" depth="0" location="375.0 292.0" size="32.0 32.0" fillColor="0 0 0 0" outlineColor="0 0 0 0" outlineWidth="0.0" filePath="system" fileFormat="svg" resourceID="10005" fileType="resourceFile"/>
    </csml:figure>
   </csml:graphics>
  </csml:process>
  <csml:process label="n41" name="n41" type="continuous" biolocation="CC_Cytoplasm" relationType="Type 0" edgeScore="1.0" bioprocess="ME_UnknownActivation">
   <csml:simulationCondition>
    <csml:priority value="0"/>
    <csml:firing type="Boolean" value="true" firingStyle="and"/>
    <csml:delay type="Long" value="0.0" delayStyle="nodelay"/>
    <csml:calc calcStyle="speed"/>
    <csml:kinetic type="Double" kineticStyle="custom">
     <csml:parameter name="custom" value="m7*10"/>
    </csml:kinetic>
   </csml:simulationCondition>
   <csml:function>
    <csml:connector label="a6" name="a6" type="process" from="n4" to="n41" linestyle="straight" supportpath="false">
     <csml:firing type="Double" value="0.000001" connectorFiringStyle="threshold"/>
     <csml:kinetic/>
     <csml:graphics>
      <csml:figure>
       <csml:processConnector visible="true" depth="0" points="209.0 288.0 209.0 368.0" lineColor="0 0 0 255" lineWidth="1.0"/>
      </csml:figure>
      <csml:targetArrow>
       <csml:processConnectorArrow visible="true" depth="0" points="0.0 0.0 0.0 6.0 8.0 3.0" pointsInAbsoluteCoordinate="212.0 368.0 206.0 368.0 209.0 376.0" fillColor="0 0 0 255" outlineColor="0 0 0 255" outlineWidth="1.0"/>
      </csml:targetArrow>
     </csml:graphics>
    </csml:connector>
    <csml:connector label="a7" name="a7" type="process" from="n41" to="n5" linestyle="straight" supportpath="false">
     <csml:firing type="Double" value="1" connectorFiringStyle="threshold"/>
     <csml:kinetic/>
     <csml:graphics>
      <csml:figure>
       <csml:processConnector visible="true" depth="0" points="213.0 408.0 306.13375937805216 796.2207233021963" lineColor="0 0 0 255" lineWidth="1.0"/>
      </csml:figure>
      <csml:targetArrow>
       <csml:processConnectorArrow visible="true" depth="0" points="0.0 0.0 0.0 6.0 8.0 3.0" pointsInAbsoluteCoordinate="309.05098813972853 795.5208830689659 303.21653061637574 796.9205635354268 308.0 804.0" fillColor="0 0 0 255" outlineColor="0 0 0 255" outlineWidth="1.0"/>
      </csml:targetArrow>
     </csml:graphics>
    </csml:connector>
   </csml:function>
   <csml:biological>
    <csml:effectList/>
   </csml:biological>
   <csml:graphics>
    <csml:figure>
     <csml:image visible="true" depth="0" location="193.0 376.0" size="32.0 32.0" fillColor="0 0 0 0" outlineColor="0 0 0 0" outlineWidth="0.0" filePath="system" fileFormat="svg" resourceID="10003" fileType="resourceFile"/>
    </csml:figure>
   </csml:graphics>
  </csml:process>
  <csml:process label="n42" name="n42" type="continuous" biolocation="CC_Cytoplasm" relationType="Type 0" edgeScore="1.0" bioprocess="ME_UnknownActivation">
   <csml:simulationCondition>
    <csml:priority value="0"/>
    <csml:firing type="Boolean" value="true" firingStyle="and"/>
    <csml:delay type="Long" value="0.0" delayStyle="nodelay"/>
    <csml:calc calcStyle="speed"/>
    <csml:kinetic type="Double" kineticStyle="custom">
     <csml:parameter name="custom" value="m9*10"/>
    </csml:kinetic>
   </csml:simulationCondition>
   <csml:function>
    <csml:connector label="a8" name="a8" type="process" from="n28" to="n42" linestyle="straight" supportpath="false">
     <csml:firing type="Double" value="0.000001" connectorFiringStyle="threshold"/>
     <csml:kinetic/>
     <csml:graphics>
      <csml:figure>
       <csml:processConnector visible="true" depth="0" points="376.0 692.0 379.30056284535164 707.1825890886176" lineColor="0 0 0 255" lineWidth="1.0"/>
      </csml:figure>
      <csml:targetArrow>
       <csml:processConnectorArrow visible="true" depth="0" points="0.0 0.0 0.0 6.0 8.0 3.0" pointsInAbsoluteCoordinate="382.23209193712006 706.5453001556245 376.36903375358327 707.8198780216109 381.0 715.0000000000001" fillColor="0 0 0 255" outlineColor="0 0 0 255" outlineWidth="1.0"/>
      </csml:targetArrow>
     </csml:graphics>
    </csml:connector>
    <csml:connector label="a9" name="a9" type="process" from="n42" to="n5" linestyle="straight" supportpath="false">
     <csml:firing type="Double" value="1" connectorFiringStyle="threshold"/>
     <csml:kinetic/>
     <csml:graphics>
      <csml:figure>
       <csml:processConnector visible="true" depth="0" points="372.0 747.0 333.81790826958695 797.6134704333382" lineColor="0 0 0 255" lineWidth="1.0"/>
      </csml:figure>
      <csml:targetArrow>
       <csml:processConnectorArrow visible="true" depth="0" points="0.0 0.0 0.0 6.0 8.0 3.0" pointsInAbsoluteCoordinate="336.2128568570851 799.4201860344333 331.4229596820888 795.8067548322431 328.99999999999994 804.0" fillColor="0 0 0 255" outlineColor="0 0 0 255" outlineWidth="1.0"/>
      </csml:targetArrow>
     </csml:graphics>
    </csml:connector>
   </csml:function>
   <csml:biological>
    <csml:effectList/>
   </csml:biological>
   <csml:graphics>
    <csml:figure>
     <csml:image visible="true" depth="0" location="368.0 715.0" size="32.0 32.0" fillColor="0 0 0 0" outlineColor="0 0 0 0" outlineWidth="0.0" filePath="system" fileFormat="svg" resourceID="10003" fileType="resourceFile"/>
    </csml:figure>
   </csml:graphics>
  </csml:process>
  <csml:process label="n43" name="n43" type="continuous" biolocation="CC_Cytoplasm" relationType="Type 0" edgeScore="1.0" bioprocess="ME_Binding">
   <csml:simulationCondition>
    <csml:priority value="0"/>
    <csml:firing type="Boolean" value="true" firingStyle="and"/>
    <csml:delay type="Long" value="0.0" delayStyle="nodelay"/>
    <csml:calc calcStyle="speed"/>
    <csml:kinetic type="Double" kineticStyle="custom">
     <csml:parameter name="custom" value="m8*m11/2500"/>
    </csml:kinetic>
   </csml:simulationCondition>
   <csml:function>
    <csml:connector label="a10" name="a10" type="association" from="n5" to="n43" linestyle="straight" supportpath="false">
     <csml:firing type="Double" value="1" connectorFiringStyle="threshold"/>
     <csml:kinetic/>
     <csml:graphics>
      <csml:figure>
       <csml:associationConnector visible="true" depth="0" points="305.0 847.0 286.01837509850816 893.5912611218437" lineColor="0 0 0 255" lineWidth="1.0" lineDash="3.0"/>
      </csml:figure>
      <csml:targetArrow>
       <csml:associationConnectorArrow visible="true" depth="0" points="0.0 0.0 0.0 6.0 8.0 3.0" pointsInAbsoluteCoordinate="288.7966521778168 894.7231517837843 283.2400980191995 892.4593704599032 283.0 901.0000000000001" fillColor="0 0 0 255" outlineColor="0 0 0 255" outlineWidth="1.0"/>
      </csml:targetArrow>
     </csml:graphics>
    </csml:connector>
    <csml:connector label="a11" name="a11" type="process" from="n6" to="n43" linestyle="straight" supportpath="false">
     <csml:firing type="Double" value="0.000001" connectorFiringStyle="threshold"/>
     <csml:kinetic/>
     <csml:graphics>
      <csml:figure>
       <csml:processConnector visible="true" depth="0" points="251.0 912.0 252.19050351852837 912.2645563374507" lineColor="0 0 0 255" lineWidth="1.0"/>
      </csml:figure>
      <csml:targetArrow>
       <csml:processConnectorArrow visible="true" depth="0" points="0.0 0.0 0.0 6.0 8.0 3.0" pointsInAbsoluteCoordinate="252.84129489198435 909.3359951568989 251.5397121450724 915.1931175180026 260.0 914.0" fillColor="0 0 0 255" outlineColor="0 0 0 255" outlineWidth="1.0"/>
      </csml:targetArrow>
     </csml:graphics>
    </csml:connector>
    <csml:connector label="a12" name="a12" type="process" from="n43" to="n30" linestyle="straight" supportpath="false">
     <csml:firing type="Double" value="1" connectorFiringStyle="threshold"/>
     <csml:kinetic/>
     <csml:graphics>
      <csml:figure>
       <csml:processConnector visible="true" depth="0" points="260.0 927.0 231.6856438376102 945.6065769067133" lineColor="0 0 0 255" lineWidth="1.0"/>
      </csml:figure>
      <csml:targetArrow>
       <csml:processConnectorArrow visible="true" depth="0" points="0.0 0.0 0.0 6.0 8.0 3.0" pointsInAbsoluteCoordinate="233.33317749759271 948.1136933458171 230.0381101776277 943.0994604676094 225.0 950.0" fillColor="0 0 0 255" outlineColor="0 0 0 255" outlineWidth="1.0"/>
      </csml:targetArrow>
     </csml:graphics>
    </csml:connector>
   </csml:function>
   <csml:biological>
    <csml:effectList/>
   </csml:biological>
   <csml:graphics>
    <csml:figure>
     <csml:image visible="true" depth="0" location="260.0 901.0" size="32.0 32.0" fillColor="0 0 0 0" outlineColor="0 0 0 0" outlineWidth="0.0" filePath="system" fileFormat="svg" resourceID="10005" fileType="resourceFile"/>
    </csml:figure>
   </csml:graphics>
  </csml:process>
  <csml:process label="n44" name="carry BID C terminal to mitochondrion" type="continuous" biolocation="CC_Mitochondria" relationType="Type 0" edgeScore="1.0" bioprocess="ME_Translocation">
   <csml:simulationCondition>
    <csml:priority value="0"/>
    <csml:firing type="Boolean" value="true" firingStyle="and"/>
    <csml:delay type="Long" value="0.0" delayStyle="nodelay"/>
    <csml:calc calcStyle="speed"/>
    <csml:kinetic type="Double" kineticStyle="custom">
     <csml:parameter name="custom" value="m13/25"/>
    </csml:kinetic>
   </csml:simulationCondition>
   <csml:function>
    <csml:connector label="a13" name="a13" type="process" from="n7" to="n44" linestyle="straight" supportpath="false">
     <csml:firing type="Double" value="1" connectorFiringStyle="threshold"/>
     <csml:kinetic/>
     <csml:graphics>
      <csml:figure>
       <csml:processConnector visible="true" depth="0" points="273.0 1074.0 274.5160395167849 1099.0146520269504" lineColor="0 0 0 255" lineWidth="1.0"/>
      </csml:figure>
      <csml:targetArrow>
       <csml:processConnectorArrow visible="true" depth="0" points="0.0 0.0 0.0 6.0 8.0 3.0" pointsInAbsoluteCoordinate="277.51054500667846 1098.8331668457447 271.5215340268913 1099.196137208156 275.0 1107.0" fillColor="0 0 0 255" outlineColor="0 0 0 255" outlineWidth="1.0"/>
      </csml:targetArrow>
     </csml:graphics>
    </csml:connector>
    <csml:connector label="a14" name="a14" type="process" from="n44" to="n36" linestyle="straight" supportpath="false">
     <csml:firing type="Double" value="1" connectorFiringStyle="threshold"/>
     <csml:kinetic/>
     <csml:graphics>
      <csml:figure>
       <csml:processConnector visible="true" depth="0" points="260.0 1129.0 237.51101052709288 1137.2459628067327" lineColor="0 0 0 255" lineWidth="1.0"/>
      </csml:figure>
      <csml:targetArrow>
       <csml:processConnectorArrow visible="true" depth="0" points="0.0 0.0 0.0 6.0 8.0 3.0" pointsInAbsoluteCoordinate="238.54377447456815 1140.0625917543925 236.4782465796176 1134.4293338590728 230.0 1140.0" fillColor="0 0 0 255" outlineColor="0 0 0 255" outlineWidth="1.0"/>
      </csml:targetArrow>
     </csml:graphics>
    </csml:connector>
   </csml:function>
   <csml:biological>
    <csml:effectList/>
   </csml:biological>
   <csml:graphics>
    <csml:figure>
     <csml:image visible="true" depth="0" location="260.0 1107.0" size="32.0 32.0" fillColor="0 0 0 0" outlineColor="0 0 0 0" outlineWidth="0.0" filePath="system" fileFormat="svg" resourceID="10027" fileType="resourceFile"/>
    </csml:figure>
   </csml:graphics>
  </csml:process>
  <csml:process label="n45" name="n45" type="continuous" biolocation="CC_Cytoplasm" relationType="Type 0" edgeScore="1.0" bioprocess="ME_Binding">
   <csml:simulationCondition>
    <csml:priority value="0"/>
    <csml:firing type="Boolean" value="true" firingStyle="and"/>
    <csml:delay type="Long" value="0.0" delayStyle="nodelay"/>
    <csml:calc calcStyle="speed"/>
    <csml:kinetic type="Double" kineticStyle="custom">
     <csml:parameter name="custom" value="m16*m19/10000"/>
    </csml:kinetic>
   </csml:simulationCondition>
   <csml:function>
    <csml:connector label="a15" name="a15" type="process" from="n8" to="n45" linestyle="straight" supportpath="false">
     <csml:firing type="Double" value="10" connectorFiringStyle="threshold"/>
     <csml:kinetic/>
     <csml:graphics>
      <csml:figure>
       <csml:processConnector visible="true" depth="0" points="734.0 391.0 799.386296960313 435.4990076535463" lineColor="0 0 0 255" lineWidth="1.0"/>
      </csml:figure>
      <csml:targetArrow>
       <csml:processConnectorArrow visible="true" depth="0" points="0.0 0.0 0.0 6.0 8.0 3.0" pointsInAbsoluteCoordinate="801.0741690902331 433.0188690136637 797.6984248303928 437.9791462934289 806.0 440.0" fillColor="0 0 0 255" outlineColor="0 0 0 255" outlineWidth="1.0"/>
      </csml:targetArrow>
     </csml:graphics>
    </csml:connector>
    <csml:connector label="a16" name="a16" type="process" from="n38" to="n45" linestyle="straight" supportpath="false">
     <csml:firing type="Double" value="10" connectorFiringStyle="threshold"/>
     <csml:kinetic/>
     <csml:graphics>
      <csml:figure>
       <csml:processConnector visible="true" depth="0" points="861.0 427.0 844.8335884449156 436.84042442483405" lineColor="0 0 0 255" lineWidth="1.0"/>
      </csml:figure>
      <csml:targetArrow>
       <csml:processConnectorArrow visible="true" depth="0" points="0.0 0.0 0.0 6.0 8.0 3.0" pointsInAbsoluteCoordinate="846.3934292856028 439.4030200916774 843.2737476042283 434.27782875799073 838.0 441.0" fillColor="0 0 0 255" outlineColor="0 0 0 255" outlineWidth="1.0"/>
      </csml:targetArrow>
     </csml:graphics>
    </csml:connector>
    <csml:connector label="a17" name="a17" type="process" from="n45" to="n11" linestyle="straight" supportpath="false">
     <csml:firing type="Double" value="1" connectorFiringStyle="threshold"/>
     <csml:kinetic/>
     <csml:graphics>
      <csml:figure>
       <csml:processConnector visible="true" depth="0" points="822.0 467.0 821.3805211953236 480.0090548982045" lineColor="0 0 0 255" lineWidth="1.0"/>
      </csml:figure>
      <csml:targetArrow>
       <csml:processConnectorArrow visible="true" depth="0" points="0.0 0.0 0.0 6.0 8.0 3.0" pointsInAbsoluteCoordinate="824.3771256084968 480.15175034645085 818.3839167821502 479.86635944995817 820.9999999999999 488.0" fillColor="0 0 0 255" outlineColor="0 0 0 255" outlineWidth="1.0"/>
      </csml:targetArrow>
     </csml:graphics>
    </csml:connector>
   </csml:function>
   <csml:biological>
    <csml:effectList/>
   </csml:biological>
   <csml:graphics>
    <csml:figure>
     <csml:image visible="true" depth="0" location="806.0 435.0" size="32.0 32.0" fillColor="0 0 0 0" outlineColor="0 0 0 0" outlineWidth="0.0" filePath="system" fileFormat="svg" resourceID="10005" fileType="resourceFile"/>
    </csml:figure>
   </csml:graphics>
  </csml:process>
  <csml:process label="n46" name="n46" type="continuous" biolocation="CC_Cytoplasm" relationType="Type 0" edgeScore="1.0" bioprocess="ME_Binding">
   <csml:simulationCondition>
    <csml:priority value="0"/>
    <csml:firing type="Boolean" value="true" firingStyle="and"/>
    <csml:delay type="Long" value="0.0" delayStyle="nodelay"/>
    <csml:calc calcStyle="speed"/>
    <csml:kinetic type="Double" kineticStyle="custom">
     <csml:parameter name="custom" value="m20*m21/10000"/>
    </csml:kinetic>
   </csml:simulationCondition>
   <csml:function>
    <csml:connector label="a18" name="a18" type="process" from="n12" to="n46" linestyle="straight" supportpath="false">
     <csml:firing type="Double" value="10" connectorFiringStyle="threshold"/>
     <csml:kinetic/>
     <csml:graphics>
      <csml:figure>
       <csml:processConnector visible="true" depth="0" points="678.0 597.0 793.0010573618868 595.1300641079368" lineColor="0 0 0 255" lineWidth="1.0"/>
      </csml:figure>
      <csml:targetArrow>
       <csml:processConnectorArrow visible="true" depth="0" points="0.0 0.0 0.0 6.0 8.0 3.0" pointsInAbsoluteCoordinate="792.9522833214105 592.1304606186444 793.0498314023631 598.1296675972294 801.0000000000001 595.0000000000001" fillColor="0 0 0 255" outlineColor="0 0 0 255" outlineWidth="1.0"/>
      </csml:targetArrow>
     </csml:graphics>
    </csml:connector>
    <csml:connector label="a19" name="a19" type="process" from="n11" to="n46" linestyle="straight" supportpath="false">
     <csml:firing type="Double" value="0.000001" connectorFiringStyle="threshold"/>
     <csml:kinetic/>
     <csml:graphics>
      <csml:figure>
       <csml:processConnector visible="true" depth="0" points="820.0 567.0 819.6643638388299 571.027633934041" lineColor="0 0 0 255" lineWidth="1.0"/>
      </csml:figure>
      <csml:targetArrow>
       <csml:processConnectorArrow visible="true" depth="0" points="0.0 0.0 0.0 6.0 8.0 3.0" pointsInAbsoluteCoordinate="822.6540011135645 571.2767703736022 816.6747265640952 570.7784974944798 819.0 579.0" fillColor="0 0 0 255" outlineColor="0 0 0 255" outlineWidth="1.0"/>
      </csml:targetArrow>
     </csml:graphics>
    </csml:connector>
    <csml:connector label="a20" name="a20" type="process" from="n46" to="n13" linestyle="straight" supportpath="false">
     <csml:firing type="Double" value="1" connectorFiringStyle="threshold"/>
     <csml:kinetic/>
     <csml:graphics>
      <csml:figure>
       <csml:processConnector visible="true" depth="0" points="819.0 611.0 818.6499055497528 611.4901322303461" lineColor="0 0 0 255" lineWidth="1.0"/>
      </csml:figure>
      <csml:targetArrow>
       <csml:processConnectorArrow visible="true" depth="0" points="0.0 0.0 0.0 6.0 8.0 3.0" pointsInAbsoluteCoordinate="821.091105963373 613.2338468115034 816.2087051361326 609.7464176491889 814.0 618.0" fillColor="0 0 0 255" outlineColor="0 0 0 255" outlineWidth="1.0"/>
      </csml:targetArrow>
     </csml:graphics>
    </csml:connector>
   </csml:function>
   <csml:biological>
    <csml:effectList/>
   </csml:biological>
   <csml:graphics>
    <csml:figure>
     <csml:image visible="true" depth="0" location="801.0 579.0" size="32.0 32.0" fillColor="0 0 0 0" outlineColor="0 0 0 0" outlineWidth="0.0" filePath="system" fileFormat="svg" resourceID="10005" fileType="resourceFile"/>
    </csml:figure>
   </csml:graphics>
  </csml:process>
  <csml:process label="n47" name="n47" type="continuous" biolocation="CC_Cytoplasm" relationType="Type 0" edgeScore="1.0" bioprocess="ME_UnknownActivation">
   <csml:simulationCondition>
    <csml:priority value="0"/>
    <csml:firing type="Boolean" value="true" firingStyle="and"/>
    <csml:delay type="Long" value="0.0" delayStyle="nodelay"/>
    <csml:calc calcStyle="speed"/>
    <csml:kinetic type="Double" kineticStyle="custom">
     <csml:parameter name="custom" value="m22*10"/>
    </csml:kinetic>
   </csml:simulationCondition>
   <csml:function>
    <csml:connector label="a21" name="a21" type="process" from="n13" to="n47" linestyle="straight" supportpath="false">
     <csml:firing type="Double" value="0.000001" connectorFiringStyle="threshold"/>
     <csml:kinetic/>
     <csml:graphics>
      <csml:figure>
       <csml:processConnector visible="true" depth="0" points="796.0 706.0 816.1583549120952 791.2148639465842" lineColor="0 0 0 255" lineWidth="1.0"/>
      </csml:figure>
      <csml:targetArrow>
       <csml:processConnectorArrow visible="true" depth="0" points="0.0 0.0 0.0 6.0 8.0 3.0" pointsInAbsoluteCoordinate="819.0777809321262 790.5242470386198 813.2389288920642 791.9054808545485 818.0000000000001 799.0" fillColor="0 0 0 255" outlineColor="0 0 0 255" outlineWidth="1.0"/>
      </csml:targetArrow>
     </csml:graphics>
    </csml:connector>
    <csml:connector label="a22" name="a22" type="process" from="n47" to="n14" linestyle="straight" supportpath="false">
     <csml:firing type="Double" value="1" connectorFiringStyle="threshold"/>
     <csml:kinetic/>
     <csml:graphics>
      <csml:figure>
       <csml:processConnector visible="true" depth="0" points="821.0 831.0 820.4697761756117 840.0138050146" lineColor="0 0 0 255" lineWidth="1.0"/>
      </csml:figure>
      <csml:targetArrow>
       <csml:processConnectorArrow visible="true" depth="0" points="0.0 0.0 0.0 6.0 8.0 3.0" pointsInAbsoluteCoordinate="823.4645992951367 840.1899710804545 817.4749530560867 839.8376389487456 820.0 848.0" fillColor="0 0 0 255" outlineColor="0 0 0 255" outlineWidth="1.0"/>
      </csml:targetArrow>
     </csml:graphics>
    </csml:connector>
   </csml:function>
   <csml:biological>
    <csml:effectList/>
   </csml:biological>
   <csml:graphics>
    <csml:figure>
     <csml:image visible="true" depth="0" location="806.0 799.0" size="32.0 32.0" fillColor="0 0 0 0" outlineColor="0 0 0 0" outlineWidth="0.0" filePath="system" fileFormat="svg" resourceID="10003" fileType="resourceFile"/>
    </csml:figure>
   </csml:graphics>
  </csml:process>
  <csml:process label="n48" name="n48" type="continuous" biolocation="CC_Cytoplasm" relationType="Type 0" edgeScore="1.0" bioprocess="ME_UnknownActivation">
   <csml:simulationCondition>
    <csml:priority value="0"/>
    <csml:firing type="Boolean" value="true" firingStyle="and"/>
    <csml:delay type="Long" value="0.0" delayStyle="nodelay"/>
    <csml:calc calcStyle="speed"/>
    <csml:kinetic type="Double" kineticStyle="custom">
     <csml:parameter name="custom" value="m24*10"/>
    </csml:kinetic>
   </csml:simulationCondition>
   <csml:function>
    <csml:connector label="a23" name="a23" type="process" from="n31" to="n48" linestyle="straight" supportpath="false">
     <csml:firing type="Double" value="0.000001" connectorFiringStyle="threshold"/>
     <csml:kinetic/>
     <csml:graphics>
      <csml:figure>
       <csml:processConnector visible="true" depth="0" points="656.0 833.0 654.7242859683402 847.0328543482584" lineColor="0 0 0 255" lineWidth="1.0"/>
      </csml:figure>
      <csml:targetArrow>
       <csml:processConnectorArrow visible="true" depth="0" points="0.0 0.0 0.0 6.0 8.0 3.0" pointsInAbsoluteCoordinate="657.7119655877433 847.304461586386 651.736606348937 846.7612471101309 654.0 855.0" fillColor="0 0 0 255" outlineColor="0 0 0 255" outlineWidth="1.0"/>
      </csml:targetArrow>
     </csml:graphics>
    </csml:connector>
    <csml:connector label="a24" name="a24" type="process" from="n48" to="n14" linestyle="straight" supportpath="false">
     <csml:firing type="Double" value="1" connectorFiringStyle="threshold"/>
     <csml:kinetic/>
     <csml:graphics>
      <csml:figure>
       <csml:processConnector visible="true" depth="0" points="668.0 871.0 783.0010573618868 869.1300641079368" lineColor="0 0 0 255" lineWidth="1.0"/>
      </csml:figure>
      <csml:targetArrow>
       <csml:processConnectorArrow visible="true" depth="0" points="0.0 0.0 0.0 6.0 8.0 3.0" pointsInAbsoluteCoordinate="782.9522833214105 866.1304606186444 783.0498314023631 872.1296675972294 791.0000000000001 869.0000000000001" fillColor="0 0 0 255" outlineColor="0 0 0 255" outlineWidth="1.0"/>
      </csml:targetArrow>
     </csml:graphics>
    </csml:connector>
   </csml:function>
   <csml:biological>
    <csml:effectList/>
   </csml:biological>
   <csml:graphics>
    <csml:figure>
     <csml:image visible="true" depth="0" location="636.0 855.0" size="32.0 32.0" fillColor="0 0 0 0" outlineColor="0 0 0 0" outlineWidth="0.0" filePath="system" fileFormat="svg" resourceID="10003" fileType="resourceFile"/>
    </csml:figure>
   </csml:graphics>
  </csml:process>
  <csml:process label="n49" name="n49" type="continuous" biolocation="CC_Cytoplasm" relationType="Type 0" edgeScore="1.0" bioprocess="ME_Binding">
   <csml:simulationCondition>
    <csml:priority value="0"/>
    <csml:firing type="Boolean" value="true" firingStyle="and"/>
    <csml:delay type="Long" value="0.0" delayStyle="nodelay"/>
    <csml:calc calcStyle="speed"/>
    <csml:kinetic type="Double" kineticStyle="custom">
     <csml:parameter name="custom" value="m23*m25/2500"/>
    </csml:kinetic>
   </csml:simulationCondition>
   <csml:function>
    <csml:connector label="a25" name="a25" type="process" from="n15" to="n49" linestyle="straight" supportpath="false">
     <csml:firing type="Double" value="0.000001" connectorFiringStyle="threshold"/>
     <csml:kinetic/>
     <csml:graphics>
      <csml:figure>
       <csml:processConnector visible="true" depth="0" points="710.0 986.0 793.0 986.0" lineColor="0 0 0 255" lineWidth="1.0"/>
      </csml:figure>
      <csml:targetArrow>
       <csml:processConnectorArrow visible="true" depth="0" points="0.0 0.0 0.0 6.0 8.0 3.0" pointsInAbsoluteCoordinate="793.0 983.0 793.0 989.0 801.0 986.0" fillColor="0 0 0 255" outlineColor="0 0 0 255" outlineWidth="1.0"/>
      </csml:targetArrow>
     </csml:graphics>
    </csml:connector>
    <csml:connector label="a26" name="a26" type="association" from="n14" to="n49" linestyle="straight" supportpath="false">
     <csml:firing type="Double" value="1" connectorFiringStyle="threshold"/>
     <csml:kinetic/>
     <csml:graphics>
      <csml:figure>
       <csml:associationConnector visible="true" depth="0" points="818.0 888.0 817.097553721736 962.0005948176521" lineColor="0 0 0 255" lineWidth="1.0" lineDash="3.0"/>
      </csml:figure>
      <csml:targetArrow>
       <csml:associationConnectorArrow visible="true" depth="0" points="0.0 0.0 0.0 6.0 8.0 3.0" pointsInAbsoluteCoordinate="820.0973306651165 962.0371774633031 814.0977767783555 961.9640121720012 817.0 970.0000000000001" fillColor="0 0 0 255" outlineColor="0 0 0 255" outlineWidth="1.0"/>
      </csml:targetArrow>
     </csml:graphics>
    </csml:connector>
    <csml:connector label="a27" name="a27" type="process" from="n49" to="n26" linestyle="straight" supportpath="false">
     <csml:firing type="Double" value="1" connectorFiringStyle="threshold"/>
     <csml:kinetic/>
     <csml:graphics>
      <csml:figure>
       <csml:processConnector visible="true" depth="0" points="821.0 1002.0 825.76 1018.32" lineColor="0 0 0 255" lineWidth="1.0"/>
      </csml:figure>
      <csml:targetArrow>
       <csml:processConnectorArrow visible="true" depth="0" points="0.0 0.0 0.0 6.0 8.0 3.0" pointsInAbsoluteCoordinate="828.64 1017.48 822.88 1019.16 828.0 1026.0" fillColor="0 0 0 255" outlineColor="0 0 0 255" outlineWidth="1.0"/>
      </csml:targetArrow>
     </csml:graphics>
    </csml:connector>
   </csml:function>
   <csml:biological>
    <csml:effectList/>
   </csml:biological>
   <csml:graphics>
    <csml:figure>
     <csml:image visible="true" depth="0" location="801.0 970.0" size="32.0 32.0" fillColor="0 0 0 0" outlineColor="0 0 0 0" outlineWidth="0.0" filePath="system" fileFormat="svg" resourceID="10005" fileType="resourceFile"/>
    </csml:figure>
   </csml:graphics>
  </csml:process>
  <csml:process label="n50" name="n50" type="continuous" biolocation="CC_Cytoplasm" relationType="Type 0" edgeScore="1.0" bioprocess="ME_UnknownActivation">
   <csml:simulationCondition>
    <csml:priority value="0"/>
    <csml:firing type="Boolean" value="true" firingStyle="and"/>
    <csml:delay type="Long" value="0.0" delayStyle="nodelay"/>
    <csml:calc calcStyle="speed"/>
    <csml:kinetic type="Double" kineticStyle="custom">
     <csml:parameter name="custom" value="m28*10"/>
    </csml:kinetic>
   </csml:simulationCondition>
   <csml:function>
    <csml:connector label="a28" name="a28" type="process" from="n32" to="n50" linestyle="straight" supportpath="false">
     <csml:firing type="Double" value="0.000001" connectorFiringStyle="threshold"/>
     <csml:kinetic/>
     <csml:graphics>
      <csml:figure>
       <csml:processConnector visible="true" depth="0" points="691.0 1104.0 691.771521808809 1131.0032633083144" lineColor="0 0 0 255" lineWidth="1.0"/>
      </csml:figure>
      <csml:targetArrow>
       <csml:processConnectorArrow visible="true" depth="0" points="0.0 0.0 0.0 6.0 8.0 3.0" pointsInAbsoluteCoordinate="694.7702980681911 1130.9175839866177 688.7727455494269 1131.088942630011 692.0 1139.0" fillColor="0 0 0 255" outlineColor="0 0 0 255" outlineWidth="1.0"/>
      </csml:targetArrow>
     </csml:graphics>
    </csml:connector>
    <csml:connector label="a29" name="a29" type="process" from="n50" to="n27" linestyle="straight" supportpath="false">
     <csml:firing type="Double" value="1" connectorFiringStyle="threshold"/>
     <csml:kinetic/>
     <csml:graphics>
      <csml:figure>
       <csml:processConnector visible="true" depth="0" points="708.0 1157.0 787.1016111744278 1169.7289949016322" lineColor="0 0 0 255" lineWidth="1.0"/>
      </csml:figure>
      <csml:targetArrow>
       <csml:processConnectorArrow visible="true" depth="0" points="0.0 0.0 0.0 6.0 8.0 3.0" pointsInAbsoluteCoordinate="787.5782380863158 1166.7670990920426 786.6249842625398 1172.6908907112218 794.9999999999999 1171.0" fillColor="0 0 0 255" outlineColor="0 0 0 255" outlineWidth="1.0"/>
      </csml:targetArrow>
     </csml:graphics>
    </csml:connector>
   </csml:function>
   <csml:biological>
    <csml:effectList/>
   </csml:biological>
   <csml:graphics>
    <csml:figure>
     <csml:image visible="true" depth="0" location="676.0 1139.0" size="32.0 32.0" fillColor="0 0 0 0" outlineColor="0 0 0 0" outlineWidth="0.0" filePath="system" fileFormat="svg" resourceID="10003" fileType="resourceFile"/>
    </csml:figure>
   </csml:graphics>
  </csml:process>
  <csml:process label="n51" name="DFF45 cleave" type="continuous" biolocation="CC_Cytoplasm" relationType="Type 0" edgeScore="1.0" bioprocess="ME_Cleavage">
   <csml:simulationCondition>
    <csml:priority value="0"/>
    <csml:firing type="Boolean" value="true" firingStyle="and"/>
    <csml:delay type="Long" value="0.0" delayStyle="nodelay"/>
    <csml:calc calcStyle="speed"/>
    <csml:kinetic type="Double" kineticStyle="custom">
     <csml:parameter name="custom" value="m31*10"/>
    </csml:kinetic>
   </csml:simulationCondition>
   <csml:function>
    <csml:connector label="a30" name="a30" type="process" from="n34" to="n51" linestyle="straight" supportpath="false">
     <csml:firing type="Double" value="0.000001" connectorFiringStyle="threshold"/>
     <csml:kinetic/>
     <csml:graphics>
      <csml:figure>
       <csml:processConnector visible="true" depth="0" points="820.0 1326.0 820.5795293350179 1337.0110573653399" lineColor="0 0 0 255" lineWidth="1.0"/>
      </csml:figure>
      <csml:targetArrow>
       <csml:processConnectorArrow visible="true" depth="0" points="0.0 0.0 0.0 6.0 8.0 3.0" pointsInAbsoluteCoordinate="823.5753828230155 1336.8533808659715 817.5836758470205 1337.1687338647082 821.0000000000001 1345.0" fillColor="0 0 0 255" outlineColor="0 0 0 255" outlineWidth="1.0"/>
      </csml:targetArrow>
     </csml:graphics>
    </csml:connector>
    <csml:connector label="a31" name="a31" type="process" from="n51" to="n19" linestyle="straight" supportpath="false">
     <csml:firing type="Double" value="1" connectorFiringStyle="threshold"/>
     <csml:kinetic/>
     <csml:graphics>
      <csml:figure>
       <csml:processConnector visible="true" depth="0" points="806.0 1370.0 767.9269205859564 1391.997779217003" lineColor="0 0 0 255" lineWidth="1.0"/>
      </csml:figure>
      <csml:targetArrow>
       <csml:processConnectorArrow visible="true" depth="0" points="0.0 0.0 0.0 6.0 8.0 3.0" pointsInAbsoluteCoordinate="769.4277533795803 1394.5953744367366 766.4260877923325 1389.4001839972693 761.0 1396.0" fillColor="0 0 0 255" outlineColor="0 0 0 255" outlineWidth="1.0"/>
      </csml:targetArrow>
     </csml:graphics>
    </csml:connector>
    <csml:connector label="a32" name="a32" type="process" from="n51" to="n20" linestyle="straight" supportpath="false">
     <csml:firing type="Double" value="1" connectorFiringStyle="threshold"/>
     <csml:kinetic/>
     <csml:graphics>
      <csml:figure>
       <csml:processConnector visible="true" depth="0" points="808.0 1377.0 766.2521958241872 1424.965562244551" lineColor="0 0 0 255" lineWidth="1.0"/>
      </csml:figure>
      <csml:targetArrow>
       <csml:processConnectorArrow visible="true" depth="0" points="0.0 0.0 0.0 6.0 8.0 3.0" pointsInAbsoluteCoordinate="768.5151099824807 1426.9351356786212 763.9892816658938 1422.9959888104809 761.0 1431.0000000000002" fillColor="0 0 0 255" outlineColor="0 0 0 255" outlineWidth="1.0"/>
      </csml:targetArrow>
     </csml:graphics>
    </csml:connector>
    <csml:connector label="a33" name="a33" type="process" from="n51" to="n18" linestyle="straight" supportpath="false">
     <csml:firing type="Double" value="1" connectorFiringStyle="threshold"/>
     <csml:kinetic/>
     <csml:graphics>
      <csml:figure>
       <csml:processConnector visible="true" depth="0" points="806.0 1359.0 769.900642450681 1353.256920389881" lineColor="0 0 0 255" lineWidth="1.0"/>
      </csml:figure>
      <csml:targetArrow>
       <csml:processConnectorArrow visible="true" depth="0" points="0.0 0.0 0.0 6.0 8.0 3.0" pointsInAbsoluteCoordinate="769.4292973044755 1356.2196613088863 770.3719875968864 1350.2941794708756 762.0 1352.0" fillColor="0 0 0 255" outlineColor="0 0 0 255" outlineWidth="1.0"/>
      </csml:targetArrow>
     </csml:graphics>
    </csml:connector>
    <csml:connector label="a34" name="a34" type="process" from="n51" to="n17" linestyle="straight" supportpath="false">
     <csml:firing type="Double" value="1" connectorFiringStyle="threshold"/>
     <csml:kinetic/>
     <csml:graphics>
      <csml:figure>
       <csml:processConnector visible="true" depth="0" points="822.0 1377.0 822.0 1401.0" lineColor="0 0 0 255" lineWidth="1.0"/>
      </csml:figure>
      <csml:targetArrow>
       <csml:processConnectorArrow visible="true" depth="0" points="0.0 0.0 0.0 6.0 8.0 3.0" pointsInAbsoluteCoordinate="825.0 1401.0 819.0 1401.0 822.0 1409.0" fillColor="0 0 0 255" outlineColor="0 0 0 255" outlineWidth="1.0"/>
      </csml:targetArrow>
     </csml:graphics>
    </csml:connector>
   </csml:function>
   <csml:biological>
    <csml:effectList/>
   </csml:biological>
   <csml:graphics>
    <csml:figure>
     <csml:image visible="true" depth="0" location="806.0 1345.0" size="32.0 32.0" fillColor="0 0 0 0" outlineColor="0 0 0 0" outlineWidth="0.0" filePath="system" fileFormat="svg" resourceID="10007" fileType="resourceFile"/>
    </csml:figure>
   </csml:graphics>
  </csml:process>
  <csml:process label="n52" name="n52" type="continuous" biolocation="CC_Cytoplasm" relationType="Type 0" edgeScore="1.0" bioprocess="ME_ProteinCleavage">
   <csml:simulationCondition>
    <csml:priority value="0"/>
    <csml:firing type="Boolean" value="true" firingStyle="and"/>
    <csml:delay type="Long" value="0.0" delayStyle="nodelay"/>
    <csml:calc calcStyle="speed"/>
    <csml:kinetic type="Double" kineticStyle="custom">
     <csml:parameter name="custom" value="m33/200"/>
    </csml:kinetic>
   </csml:simulationCondition>
   <csml:function>
    <csml:connector label="a35" name="a35" type="process" from="n18" to="n52" linestyle="straight" supportpath="false">
     <csml:firing type="Double" value="0.000001" connectorFiringStyle="threshold"/>
     <csml:kinetic/>
     <csml:graphics>
      <csml:figure>
       <csml:processConnector visible="true" depth="0" points="735.0 1353.0 715.7439751853265 1357.9923027297302" lineColor="0 0 0 255" lineWidth="1.0"/>
      </csml:figure>
      <csml:targetArrow>
       <csml:processConnectorArrow visible="true" depth="0" points="0.0 0.0 0.0 6.0 8.0 3.0" pointsInAbsoluteCoordinate="716.4968616616776 1360.8962934242277 714.9910887089752 1355.0883120352328 708.0 1360.0" fillColor="0 0 0 255" outlineColor="0 0 0 255" outlineWidth="1.0"/>
      </csml:targetArrow>
     </csml:graphics>
    </csml:connector>
   </csml:function>
   <csml:biological>
    <csml:effectList/>
   </csml:biological>
   <csml:graphics>
    <csml:figure>
     <csml:image visible="true" depth="0" location="676.0 1348.0" size="32.0 32.0" fillColor="0 0 0 0" outlineColor="0 0 0 0" outlineWidth="0.0" filePath="system" fileFormat="svg" resourceID="10012" fileType="resourceFile"/>
    </csml:figure>
   </csml:graphics>
  </csml:process>
  <csml:process label="n53" name="n53" type="continuous" biolocation="CC_Cytoplasm" relationType="Type 0" edgeScore="1.0" bioprocess="ME_ProteinCleavage">
   <csml:simulationCondition>
    <csml:priority value="0"/>
    <csml:firing type="Boolean" value="true" firingStyle="and"/>
    <csml:delay type="Long" value="0.0" delayStyle="nodelay"/>
    <csml:calc calcStyle="speed"/>
    <csml:kinetic type="Double" kineticStyle="custom">
     <csml:parameter name="custom" value="m34/200"/>
    </csml:kinetic>
   </csml:simulationCondition>
   <csml:function>
    <csml:connector label="a36" name="a36" type="process" from="n19" to="n53" linestyle="straight" supportpath="false">
     <csml:firing type="Double" value="0.000001" connectorFiringStyle="threshold"/>
     <csml:kinetic/>
     <csml:graphics>
      <csml:figure>
       <csml:processConnector visible="true" depth="0" points="735.0 1406.0 711.9628001084424 1408.2294064411185" lineColor="0 0 0 255" lineWidth="1.0"/>
      </csml:figure>
      <csml:targetArrow>
       <csml:processConnectorArrow visible="true" depth="0" points="0.0 0.0 0.0 6.0 8.0 3.0" pointsInAbsoluteCoordinate="712.251772693023 1411.2154564817845 711.6738275238619 1405.2433564004527 704.0 1409.0" fillColor="0 0 0 255" outlineColor="0 0 0 255" outlineWidth="1.0"/>
      </csml:targetArrow>
     </csml:graphics>
    </csml:connector>
   </csml:function>
   <csml:biological>
    <csml:effectList/>
   </csml:biological>
   <csml:graphics>
    <csml:figure>
     <csml:image visible="true" depth="0" location="672.0 1395.0" size="32.0 32.0" fillColor="0 0 0 0" outlineColor="0 0 0 0" outlineWidth="0.0" filePath="system" fileFormat="svg" resourceID="10012" fileType="resourceFile"/>
    </csml:figure>
   </csml:graphics>
  </csml:process>
  <csml:process label="n54" name="n54" type="continuous" biolocation="CC_Cytoplasm" relationType="Type 0" edgeScore="1.0" bioprocess="ME_ProteinCleavage">
   <csml:simulationCondition>
    <csml:priority value="0"/>
    <csml:firing type="Boolean" value="true" firingStyle="and"/>
    <csml:delay type="Long" value="0.0" delayStyle="nodelay"/>
    <csml:calc calcStyle="speed"/>
    <csml:kinetic type="Double" kineticStyle="custom">
     <csml:parameter name="custom" value="m35/200"/>
    </csml:kinetic>
   </csml:simulationCondition>
   <csml:function>
    <csml:connector label="a37" name="a37" type="process" from="n20" to="n54" linestyle="straight" supportpath="false">
     <csml:firing type="Double" value="0.000001" connectorFiringStyle="threshold"/>
     <csml:kinetic/>
     <csml:graphics>
      <csml:figure>
       <csml:processConnector visible="true" depth="0" points="735.0 1448.0 711.9628001084424 1450.2294064411185" lineColor="0 0 0 255" lineWidth="1.0"/>
      </csml:figure>
      <csml:targetArrow>
       <csml:processConnectorArrow visible="true" depth="0" points="0.0 0.0 0.0 6.0 8.0 3.0" pointsInAbsoluteCoordinate="712.251772693023 1453.2154564817845 711.6738275238619 1447.2433564004527 704.0 1451.0" fillColor="0 0 0 255" outlineColor="0 0 0 255" outlineWidth="1.0"/>
      </csml:targetArrow>
     </csml:graphics>
    </csml:connector>
   </csml:function>
   <csml:biological>
    <csml:effectList/>
   </csml:biological>
   <csml:graphics>
    <csml:figure>
     <csml:image visible="true" depth="0" location="672.0 1437.0" size="32.0 32.0" fillColor="0 0 0 0" outlineColor="0 0 0 0" outlineWidth="0.0" filePath="system" fileFormat="svg" resourceID="10012" fileType="resourceFile"/>
    </csml:figure>
   </csml:graphics>
  </csml:process>
  <csml:process label="n55" name="n55" type="continuous" biolocation="CC_Cytoplasm" relationType="Type 0" edgeScore="1.0" bioprocess="ME_Binding">
   <csml:simulationCondition>
    <csml:priority value="0"/>
    <csml:firing type="Boolean" value="true" firingStyle="and"/>
    <csml:delay type="Long" value="0.0" delayStyle="nodelay"/>
    <csml:calc calcStyle="speed"/>
    <csml:kinetic type="Double" kineticStyle="custom">
     <csml:parameter name="custom" value="m32/20"/>
    </csml:kinetic>
   </csml:simulationCondition>
   <csml:function>
    <csml:connector label="a38" name="a38" type="process" from="n17" to="n55" linestyle="straight" supportpath="false">
     <csml:firing type="Double" value="10" connectorFiringStyle="threshold"/>
     <csml:kinetic/>
     <csml:graphics>
      <csml:figure>
       <csml:processConnector visible="true" depth="0" points="822.0 1442.0 822.0 1463.0" lineColor="0 0 0 255" lineWidth="1.0"/>
      </csml:figure>
      <csml:targetArrow>
       <csml:processConnectorArrow visible="true" depth="0" points="0.0 0.0 0.0 6.0 8.0 3.0" pointsInAbsoluteCoordinate="825.0 1463.0 819.0 1463.0 822.0 1471.0" fillColor="0 0 0 255" outlineColor="0 0 0 255" outlineWidth="1.0"/>
      </csml:targetArrow>
     </csml:graphics>
    </csml:connector>
    <csml:connector label="a39" name="a39" type="process" from="n55" to="n21" linestyle="straight" supportpath="false">
     <csml:firing type="Double" value="1" connectorFiringStyle="threshold"/>
     <csml:kinetic/>
     <csml:graphics>
      <csml:figure>
       <csml:processConnector visible="true" depth="0" points="822.0 1487.0 822.9426902392719 1494.0701767945388" lineColor="0 0 0 255" lineWidth="1.0"/>
      </csml:figure>
      <csml:targetArrow>
       <csml:processConnectorArrow visible="true" depth="0" points="0.0 0.0 0.0 6.0 8.0 3.0" pointsInAbsoluteCoordinate="825.9163739413198 1493.673685634266 819.969006537224 1494.466667954812 824.0 1502.0" fillColor="0 0 0 255" outlineColor="0 0 0 255" outlineWidth="1.0"/>
      </csml:targetArrow>
     </csml:graphics>
    </csml:connector>
   </csml:function>
   <csml:biological>
    <csml:effectList/>
   </csml:biological>
   <csml:graphics>
    <csml:figure>
     <csml:image visible="true" depth="0" location="806.0 1471.0" size="32.0 32.0" fillColor="0 0 0 0" outlineColor="0 0 0 0" outlineWidth="0.0" filePath="system" fileFormat="svg" resourceID="10005" fileType="resourceFile"/>
    </csml:figure>
   </csml:graphics>
  </csml:process>
  <csml:process label="n56" name="DNA fragmentation" type="continuous" biolocation="CC_Nucleoplasm" relationType="Type 0" edgeScore="1.0" bioprocess="ME_DNACleavage">
   <csml:simulationCondition>
    <csml:priority value="0"/>
    <csml:firing type="Boolean" value="true" firingStyle="and"/>
    <csml:delay type="Long" value="0.0" delayStyle="nodelay"/>
    <csml:calc calcStyle="speed"/>
    <csml:kinetic type="Double" kineticStyle="custom">
     <csml:parameter name="custom" value="m38*10"/>
    </csml:kinetic>
   </csml:simulationCondition>
   <csml:function>
    <csml:connector label="a40" name="a40" type="process" from="n35" to="n56" linestyle="straight" supportpath="false">
     <csml:firing type="Double" value="0.000001" connectorFiringStyle="threshold"/>
     <csml:kinetic/>
     <csml:graphics>
      <csml:figure>
       <csml:processConnector visible="true" depth="0" points="821.0 1740.0 823.9762292989584 1763.0657770669277" lineColor="0 0 0 255" lineWidth="1.0"/>
      </csml:figure>
      <csml:targetArrow>
       <csml:processConnectorArrow visible="true" depth="0" points="0.0 0.0 0.0 6.0 8.0 3.0" pointsInAbsoluteCoordinate="826.9515628988605 1762.6818630540372 821.0008956990564 1763.4496910798184 825.0 1771.0" fillColor="0 0 0 255" outlineColor="0 0 0 255" outlineWidth="1.0"/>
      </csml:targetArrow>
     </csml:graphics>
    </csml:connector>
    <csml:connector label="a41" name="a41" type="process" from="n56" to="n23" linestyle="straight" supportpath="false">
     <csml:firing type="Double" value="1" connectorFiringStyle="threshold"/>
     <csml:kinetic/>
     <csml:graphics>
      <csml:figure>
       <csml:processConnector visible="true" depth="0" points="820.0 1803.0 816.0459984420344 1812.6025752122023" lineColor="0 0 0 255" lineWidth="1.0"/>
      </csml:figure>
      <csml:targetArrow>
       <csml:processConnectorArrow visible="true" depth="0" points="0.0 0.0 0.0 6.0 8.0 3.0" pointsInAbsoluteCoordinate="818.8200327374585 1813.7448246279653 813.2719641466102 1811.4603257964395 813.0 1820.0000000000002" fillColor="0 0 0 255" outlineColor="0 0 0 255" outlineWidth="1.0"/>
      </csml:targetArrow>
     </csml:graphics>
    </csml:connector>
   </csml:function>
   <csml:biological>
    <csml:effectList/>
   </csml:biological>
   <csml:graphics>
    <csml:figure>
     <csml:image visible="true" depth="0" location="811.0 1771.0" size="32.0 32.0" fillColor="0 0 0 0" outlineColor="0 0 0 0" outlineWidth="0.0" filePath="system" fileFormat="svg" resourceID="10056" fileType="resourceFile"/>
    </csml:figure>
   </csml:graphics>
  </csml:process>
  <csml:process label="n57" name="n57" type="continuous" biolocation="CC_ExtracellularSpace" csoclass="ProcessBiological" relationType="Type 0" edgeScore="1.0" bioprocess="ME_Binding">
   <csml:simulationCondition>
    <csml:priority value="0"/>
    <csml:firing type="Boolean" value="true" firingStyle="and"/>
    <csml:delay type="Long" value="0.0" delayStyle="nodelay"/>
    <csml:calc calcStyle="speed"/>
    <csml:kinetic type="Double" value="1" kineticStyle="connectorcustom"/>
   </csml:simulationCondition>
   <csml:function>
    <csml:connector label="a42" name="a42" type="process" from="n24" to="n57" linestyle="straight" supportpath="false">
     <csml:firing type="Double" value="0.000001" connectorFiringStyle="threshold"/>
     <csml:kinetic>
      <csml:parameter name="custom" value="3.0*m1"/>
     </csml:kinetic>
     <csml:graphics>
      <csml:figure>
       <csml:processConnector visible="true" depth="0" points="171.0 49.0 170.34749779421045 64.00755073315952" lineColor="0 0 0 255" lineWidth="1.0"/>
      </csml:figure>
      <csml:targetArrow>
       <csml:processConnectorArrow visible="true" depth="0" points="0.0 0.0 0.0 6.0 8.0 3.0" pointsInAbsoluteCoordinate="173.34466626927562 64.13786240598844 167.35032931914526 63.8772390603306 170.0 72.0" fillColor="0 0 0 255" outlineColor="0 0 0 255" outlineWidth="1.0"/>
      </csml:targetArrow>
     </csml:graphics>
    </csml:connector>
    <csml:connector label="a43" name="a43" type="process" from="n57" to="n25" linestyle="straight" supportpath="false">
     <csml:firing type="Double" value="1" connectorFiringStyle="threshold"/>
     <csml:kinetic>
      <csml:parameter name="custom" value="m1"/>
     </csml:kinetic>
     <csml:graphics>
      <csml:figure>
       <csml:processConnector visible="true" depth="0" points="171.0 88.0 171.0 89.0" lineColor="0 0 0 255" lineWidth="1.0"/>
      </csml:figure>
      <csml:targetArrow>
       <csml:processConnectorArrow visible="true" depth="0" points="0.0 0.0 0.0 6.0 8.0 3.0" pointsInAbsoluteCoordinate="174.0 89.0 168.0 89.0 171.0 97.0" fillColor="0 0 0 255" outlineColor="0 0 0 255" outlineWidth="1.0"/>
      </csml:targetArrow>
     </csml:graphics>
    </csml:connector>
   </csml:function>
   <csml:biological>
    <csml:effectList/>
   </csml:biological>
   <csml:graphics>
    <csml:figure>
     <csml:image visible="true" depth="0" location="154.0 56.0" size="32.0 32.0" fillColor="0 0 0 0" outlineColor="0 0 0 0" outlineWidth="0.0" filePath="system" fileFormat="svg" resourceID="10005" fileType="resourceFile"/>
    </csml:figure>
   </csml:graphics>
  </csml:process>
  <csml:process label="n58" name="n58" type="continuous" biolocation="CC_PlasmaMembrane" csoclass="ProcessBiological" relationType="Type 0" edgeScore="1.0" bioprocess="ME_Binding">
   <csml:simulationCondition>
    <csml:priority value="0"/>
    <csml:firing type="Boolean" value="true" firingStyle="and"/>
    <csml:delay type="Long" value="0.0" delayStyle="nodelay"/>
    <csml:calc calcStyle="speed"/>
    <csml:kinetic type="Double" kineticStyle="custom">
     <csml:parameter name="custom" value="m2/10"/>
    </csml:kinetic>
   </csml:simulationCondition>
   <csml:function>
    <csml:connector label="a44" name="a44" type="process" from="n25" to="n58" linestyle="straight" supportpath="false">
     <csml:firing type="Double" value="0.000001" connectorFiringStyle="threshold"/>
     <csml:kinetic/>
     <csml:graphics>
      <csml:figure>
       <csml:processConnector visible="true" depth="0" points="147.0 130.0 133.7075489304051 138.6400931952367" lineColor="0 0 0 255" lineWidth="1.0"/>
      </csml:figure>
      <csml:targetArrow>
       <csml:processConnectorArrow visible="true" depth="0" points="0.0 0.0 0.0 6.0 8.0 3.0" pointsInAbsoluteCoordinate="135.34251398219135 141.1554240441386 132.07258387861887 136.1247623463348 127.00000000000001 143.00000000000003" fillColor="0 0 0 255" outlineColor="0 0 0 255" outlineWidth="1.0"/>
      </csml:targetArrow>
     </csml:graphics>
    </csml:connector>
    <csml:connector label="a45" name="a45" type="process" from="n58" to="n0" linestyle="straight" supportpath="false">
     <csml:firing type="Double" value="1" connectorFiringStyle="threshold"/>
     <csml:kinetic/>
     <csml:graphics>
      <csml:figure>
       <csml:processConnector visible="true" depth="0" points="95.0 157.0 79.81741091138241 160.30056284535166" lineColor="0 0 0 255" lineWidth="1.0"/>
      </csml:figure>
      <csml:targetArrow>
       <csml:processConnectorArrow visible="true" depth="0" points="0.0 0.0 0.0 6.0 8.0 3.0" pointsInAbsoluteCoordinate="80.45469984437554 163.23209193712006 79.18012197838928 157.36903375358327 72.0 162.0" fillColor="0 0 0 255" outlineColor="0 0 0 255" outlineWidth="1.0"/>
      </csml:targetArrow>
     </csml:graphics>
    </csml:connector>
   </csml:function>
   <csml:biological>
    <csml:effectList/>
   </csml:biological>
   <csml:graphics>
    <csml:figure>
     <csml:image visible="true" depth="0" location="95.0 138.0" size="32.0 32.0" fillColor="0 0 0 0" outlineColor="0 0 0 0" outlineWidth="0.0" filePath="system" fileFormat="svg" resourceID="10005" fileType="resourceFile"/>
    </csml:figure>
   </csml:graphics>
  </csml:process>
  <csml:process label="n59" name="n59" type="continuous" biolocation="CC_Cytoplasm" relationType="Type 0" edgeScore="1.0" bioprocess="ME_Binding">
   <csml:simulationCondition>
    <csml:priority value="0"/>
    <csml:firing type="Boolean" value="true" firingStyle="and"/>
    <csml:delay type="Long" value="0.0" delayStyle="nodelay"/>
    <csml:calc calcStyle="speed"/>
    <csml:kinetic type="Double" kineticStyle="custom">
     <csml:parameter name="custom" value="m8*m25/2500"/>
    </csml:kinetic>
   </csml:simulationCondition>
   <csml:function>
    <csml:connector label="a46" name="a46" type="association" from="n5" to="n59" linestyle="straight" supportpath="false">
     <csml:firing type="Double" value="30" connectorFiringStyle="threshold"/>
     <csml:kinetic/>
     <csml:graphics>
      <csml:figure>
       <csml:associationConnector visible="true" depth="0" points="338.0 847.0 542.942189339533 1023.7747794303081" lineColor="0 0 0 255" lineWidth="1.0" lineDash="3.0"/>
      </csml:figure>
      <csml:targetArrow>
       <csml:associationConnectorArrow visible="true" depth="0" points="0.0 0.0 0.0 6.0 8.0 3.0" pointsInAbsoluteCoordinate="544.9016470531675 1021.5031004326329 540.9827316258985 1026.0464584279832 549.0 1029.0" fillColor="0 0 0 255" outlineColor="0 0 0 255" outlineWidth="1.0"/>
      </csml:targetArrow>
     </csml:graphics>
    </csml:connector>
    <csml:connector label="a47" name="a47" type="process" from="n15" to="n59" linestyle="straight" supportpath="false">
     <csml:firing type="Double" value="0.000001" connectorFiringStyle="threshold"/>
     <csml:kinetic/>
     <csml:graphics>
      <csml:figure>
       <csml:processConnector visible="true" depth="0" points="653.0 997.0 588.0750780227758 1031.265931043535" lineColor="0 0 0 255" lineWidth="1.0"/>
      </csml:figure>
      <csml:targetArrow>
       <csml:processConnectorArrow visible="true" depth="0" points="0.0 0.0 0.0 6.0 8.0 3.0" pointsInAbsoluteCoordinate="589.4753538814501 1033.919085302076 586.6748021641014 1028.6127767849941 581.0 1035.0" fillColor="0 0 0 255" outlineColor="0 0 0 255" outlineWidth="1.0"/>
      </csml:targetArrow>
     </csml:graphics>
    </csml:connector>
    <csml:connector label="a48" name="a48" type="process" from="n59" to="n33" linestyle="straight" supportpath="false">
     <csml:firing type="Double" value="1" connectorFiringStyle="threshold"/>
     <csml:kinetic/>
     <csml:graphics>
      <csml:figure>
       <csml:processConnector visible="true" depth="0" points="565.0 1059.0 565.0 1076.0" lineColor="0 0 0 255" lineWidth="1.0"/>
      </csml:figure>
      <csml:targetArrow>
       <csml:processConnectorArrow visible="true" depth="0" points="0.0 0.0 0.0 6.0 8.0 3.0" pointsInAbsoluteCoordinate="568.0 1076.0 562.0 1076.0 565.0 1084.0" fillColor="0 0 0 255" outlineColor="0 0 0 255" outlineWidth="1.0"/>
      </csml:targetArrow>
     </csml:graphics>
    </csml:connector>
   </csml:function>
   <csml:biological>
    <csml:effectList/>
   </csml:biological>
   <csml:graphics>
    <csml:figure>
     <csml:image visible="true" depth="0" location="549.0 1027.0" size="32.0 32.0" fillColor="0 0 0 0" outlineColor="0 0 0 0" outlineWidth="0.0" filePath="system" fileFormat="svg" resourceID="10005" fileType="resourceFile"/>
    </csml:figure>
   </csml:graphics>
  </csml:process>
  <csml:process label="n60" name="n60" type="continuous" biolocation="CC_Cytoplasm" relationType="Type 0" edgeScore="1.0" bioprocess="ME_UnknownActivation">
   <csml:simulationCondition>
    <csml:priority value="0"/>
    <csml:firing type="Boolean" value="true" firingStyle="and"/>
    <csml:delay type="Long" value="0.0" delayStyle="nodelay"/>
    <csml:calc calcStyle="speed"/>
    <csml:kinetic type="Double" kineticStyle="custom">
     <csml:parameter name="custom" value="m26*10"/>
    </csml:kinetic>
   </csml:simulationCondition>
   <csml:function>
    <csml:connector label="a49" name="a49" type="process" from="n26" to="n60" linestyle="straight" supportpath="false">
     <csml:firing type="Double" value="0.000001" connectorFiringStyle="threshold"/>
     <csml:kinetic/>
     <csml:graphics>
      <csml:figure>
       <csml:processConnector visible="true" depth="0" points="825.0 1085.0 824.9922778767136 1085.0617769862906" lineColor="0 0 0 255" lineWidth="1.0"/>
      </csml:figure>
      <csml:targetArrow>
       <csml:processConnectorArrow visible="true" depth="0" points="0.0 0.0 0.0 6.0 8.0 3.0" pointsInAbsoluteCoordinate="827.9691115068546 1085.4338811900582 822.0154442465725 1084.6896727825228 823.9999999999999 1093.0" fillColor="0 0 0 255" outlineColor="0 0 0 255" outlineWidth="1.0"/>
      </csml:targetArrow>
     </csml:graphics>
    </csml:connector>
    <csml:connector label="a50" name="a50" type="process" from="n60" to="n27" linestyle="straight" supportpath="false">
     <csml:firing type="Double" value="1" connectorFiringStyle="threshold"/>
     <csml:kinetic/>
     <csml:graphics>
      <csml:figure>
       <csml:processConnector visible="true" depth="0" points="821.0 1125.0 820.2756982067182 1146.0047520051712" lineColor="0 0 0 255" lineWidth="1.0"/>
      </csml:figure>
      <csml:targetArrow>
       <csml:processConnectorArrow visible="true" depth="0" points="0.0 0.0 0.0 6.0 8.0 3.0" pointsInAbsoluteCoordinate="823.273916204779 1146.1081388326907 817.2774802086575 1145.901365177652 820.0 1154.0" fillColor="0 0 0 255" outlineColor="0 0 0 255" outlineWidth="1.0"/>
      </csml:targetArrow>
     </csml:graphics>
    </csml:connector>
   </csml:function>
   <csml:biological>
    <csml:effectList/>
   </csml:biological>
   <csml:graphics>
    <csml:figure>
     <csml:image visible="true" depth="0" location="806.0 1093.0" size="32.0 32.0" fillColor="0 0 0 0" outlineColor="0 0 0 0" outlineWidth="0.0" filePath="system" fileFormat="svg" resourceID="10003" fileType="resourceFile"/>
    </csml:figure>
   </csml:graphics>
  </csml:process>
  <csml:process label="n61" name="n61" type="continuous" biolocation="CC_Cytoplasm" relationType="Type 0" edgeScore="1.0" bioprocess="ME_ProteinCleavage">
   <csml:simulationCondition>
    <csml:priority value="0"/>
    <csml:firing type="Boolean" value="true" firingStyle="and"/>
    <csml:delay type="Long" value="0.0" delayStyle="nodelay"/>
    <csml:calc calcStyle="speed"/>
    <csml:kinetic type="Double" kineticStyle="custom">
     <csml:parameter name="custom" value="m8/200"/>
    </csml:kinetic>
   </csml:simulationCondition>
   <csml:function>
    <csml:connector label="a51" name="a51" type="process" from="n5" to="n61" linestyle="straight" supportpath="false">
     <csml:firing type="Double" value="0.000001" connectorFiringStyle="threshold"/>
     <csml:kinetic/>
     <csml:graphics>
      <csml:figure>
       <csml:processConnector visible="true" depth="0" points="286.0 833.0 249.6721416644712 843.7332308718608" lineColor="0 0 0 255" lineWidth="1.0"/>
      </csml:figure>
      <csml:targetArrow>
       <csml:processConnectorArrow visible="true" depth="0" points="0.0 0.0 0.0 6.0 8.0 3.0" pointsInAbsoluteCoordinate="250.52218008752342 846.6102839960374 248.822103241419 840.856177747684 242.0 846.0" fillColor="0 0 0 255" outlineColor="0 0 0 255" outlineWidth="1.0"/>
      </csml:targetArrow>
     </csml:graphics>
    </csml:connector>
   </csml:function>
   <csml:biological>
    <csml:effectList/>
   </csml:biological>
   <csml:graphics>
    <csml:figure>
     <csml:image visible="true" depth="0" location="210.0 835.0" size="32.0 32.0" fillColor="0 0 0 0" outlineColor="0 0 0 0" outlineWidth="0.0" filePath="system" fileFormat="svg" resourceID="10012" fileType="resourceFile"/>
    </csml:figure>
   </csml:graphics>
  </csml:process>
  <csml:process label="n62" name="n62" type="continuous" biolocation="CC_Cytoplasm" relationType="Type 0" edgeScore="1.0" bioprocess="ME_Binding">
   <csml:simulationCondition>
    <csml:priority value="0"/>
    <csml:firing type="Boolean" value="true" firingStyle="and"/>
    <csml:delay type="Long" value="0.0" delayStyle="nodelay"/>
    <csml:calc calcStyle="speed"/>
    <csml:kinetic type="Double" kineticStyle="custom">
     <csml:parameter name="custom" value="m8*m5/80000"/>
    </csml:kinetic>
   </csml:simulationCondition>
   <csml:function>
    <csml:connector label="a52" name="a52" type="association" from="n5" to="n62" linestyle="straight" supportpath="false">
     <csml:firing type="Double" value="1" connectorFiringStyle="threshold"/>
     <csml:kinetic/>
     <csml:graphics>
      <csml:figure>
       <csml:associationConnector visible="true" depth="0" points="331.0 804.0 448.9475307725863 659.2026248238982" lineColor="0 0 0 255" lineWidth="1.0" lineDash="3.0"/>
      </csml:figure>
      <csml:targetArrow>
       <csml:associationConnectorArrow visible="true" depth="0" points="0.0 0.0 0.0 6.0 8.0 3.0" pointsInAbsoluteCoordinate="446.6215464636245 657.3079488636181 451.2735150815481 661.0973007841784 454.0 653.0000000000001" fillColor="0 0 0 255" outlineColor="0 0 0 255" outlineWidth="1.0"/>
      </csml:targetArrow>
     </csml:graphics>
    </csml:connector>
    <csml:connector label="a53" name="a53" type="process" from="n2" to="n62" linestyle="straight" supportpath="false">
     <csml:firing type="Double" value="0.000001" connectorFiringStyle="threshold"/>
     <csml:kinetic/>
     <csml:graphics>
      <csml:figure>
       <csml:processConnector visible="true" depth="0" points="437.0 327.0 464.241527258976 613.0360362192483" lineColor="0 0 0 255" lineWidth="1.0"/>
      </csml:figure>
      <csml:targetArrow>
       <csml:processConnectorArrow visible="true" depth="0" points="0.0 0.0 0.0 6.0 8.0 3.0" pointsInAbsoluteCoordinate="467.2280136767579 612.7516089413643 461.25504084119416 613.3204634971323 465.0 621.0" fillColor="0 0 0 255" outlineColor="0 0 0 255" outlineWidth="1.0"/>
      </csml:targetArrow>
     </csml:graphics>
    </csml:connector>
    <csml:connector label="a54" name="a54" type="process" from="n62" to="n29" linestyle="straight" supportpath="false">
     <csml:firing type="Double" value="1" connectorFiringStyle="threshold"/>
     <csml:kinetic/>
     <csml:graphics>
      <csml:figure>
       <csml:processConnector visible="true" depth="0" points="467.0 653.0 467.0 684.0" lineColor="0 0 0 255" lineWidth="1.0"/>
      </csml:figure>
      <csml:targetArrow>
       <csml:processConnectorArrow visible="true" depth="0" points="0.0 0.0 0.0 6.0 8.0 3.0" pointsInAbsoluteCoordinate="470.0 684.0 464.0 684.0 467.0 692.0" fillColor="0 0 0 255" outlineColor="0 0 0 255" outlineWidth="1.0"/>
      </csml:targetArrow>
     </csml:graphics>
    </csml:connector>
   </csml:function>
   <csml:biological>
    <csml:effectList/>
   </csml:biological>
   <csml:graphics>
    <csml:figure>
     <csml:image visible="true" depth="0" location="451.0 621.0" size="32.0 32.0" fillColor="0 0 0 0" outlineColor="0 0 0 0" outlineWidth="0.0" filePath="system" fileFormat="svg" resourceID="10005" fileType="resourceFile"/>
    </csml:figure>
   </csml:graphics>
  </csml:process>
  <csml:process label="n63" name="n63" type="continuous" biolocation="CC_Cytoplasm" relationType="Type 0" edgeScore="1.0" bioprocess="ME_Binding">
   <csml:simulationCondition>
    <csml:priority value="0"/>
    <csml:firing type="Boolean" value="true" firingStyle="and"/>
    <csml:delay type="Long" value="0.0" delayStyle="nodelay"/>
    <csml:calc calcStyle="speed"/>
    <csml:kinetic type="Double" kineticStyle="custom">
     <csml:parameter name="custom" value="m8*m6/80000"/>
    </csml:kinetic>
   </csml:simulationCondition>
   <csml:function>
    <csml:connector label="a55" name="a55" type="association" from="n5" to="n63" linestyle="straight" supportpath="false">
     <csml:firing type="Double" value="1" connectorFiringStyle="threshold"/>
     <csml:kinetic/>
     <csml:graphics>
      <csml:figure>
       <csml:associationConnector visible="true" depth="0" points="318.0 804.0 363.2286601643525 604.8014328931708" lineColor="0 0 0 255" lineWidth="1.0" lineDash="3.0"/>
      </csml:figure>
      <csml:targetArrow>
       <csml:associationConnectorArrow visible="true" depth="0" points="0.0 0.0 0.0 6.0 8.0 3.0" pointsInAbsoluteCoordinate="360.30312282941344 604.137180454803 366.15419749929157 605.4656853315386 365.0 597.0" fillColor="0 0 0 255" outlineColor="0 0 0 255" outlineWidth="1.0"/>
      </csml:targetArrow>
     </csml:graphics>
    </csml:connector>
    <csml:connector label="a56" name="a56" type="process" from="n3" to="n63" linestyle="straight" supportpath="false">
     <csml:firing type="Double" value="0.000001" connectorFiringStyle="threshold"/>
     <csml:kinetic/>
     <csml:graphics>
      <csml:figure>
       <csml:processConnector visible="true" depth="0" points="387.0 435.0 371.97724161074575 557.059911912691" lineColor="0 0 0 255" lineWidth="1.0"/>
      </csml:figure>
      <csml:targetArrow>
       <csml:processConnectorArrow visible="true" depth="0" points="0.0 0.0 0.0 6.0 8.0 3.0" pointsInAbsoluteCoordinate="374.95477464348664 557.4263775167205 368.99970857800486 556.6934463086612 371.0 565.0" fillColor="0 0 0 255" outlineColor="0 0 0 255" outlineWidth="1.0"/>
      </csml:targetArrow>
     </csml:graphics>
    </csml:connector>
    <csml:connector label="a57" name="a57" type="process" from="n63" to="n28" linestyle="straight" supportpath="false">
     <csml:firing type="Double" value="1" connectorFiringStyle="threshold"/>
     <csml:kinetic/>
     <csml:graphics>
      <csml:figure>
       <csml:processConnector visible="true" depth="0" points="370.0 597.0 370.0 612.0" lineColor="0 0 0 255" lineWidth="1.0"/>
      </csml:figure>
      <csml:targetArrow>
       <csml:processConnectorArrow visible="true" depth="0" points="0.0 0.0 0.0 6.0 8.0 3.0" pointsInAbsoluteCoordinate="373.0 612.0 367.0 612.0 370.0 620.0" fillColor="0 0 0 255" outlineColor="0 0 0 255" outlineWidth="1.0"/>
      </csml:targetArrow>
     </csml:graphics>
    </csml:connector>
   </csml:function>
   <csml:biological>
    <csml:effectList/>
   </csml:biological>
   <csml:graphics>
    <csml:figure>
     <csml:image visible="true" depth="0" location="353.0 565.0" size="32.0 32.0" fillColor="0 0 0 0" outlineColor="0 0 0 0" outlineWidth="0.0" filePath="system" fileFormat="svg" resourceID="10005" fileType="resourceFile"/>
    </csml:figure>
   </csml:graphics>
  </csml:process>
  <csml:process label="n64" name="n64" type="continuous" biolocation="CC_Cytoplasm" relationType="Type 0" edgeScore="1.0" bioprocess="ME_UnknownActivation">
   <csml:simulationCondition>
    <csml:priority value="0"/>
    <csml:firing type="Boolean" value="true" firingStyle="and"/>
    <csml:delay type="Long" value="0.0" delayStyle="nodelay"/>
    <csml:calc calcStyle="speed"/>
    <csml:kinetic type="Double" kineticStyle="custom">
     <csml:parameter name="custom" value="m10*10"/>
    </csml:kinetic>
   </csml:simulationCondition>
   <csml:function>
    <csml:connector label="a58" name="a58" type="process" from="n29" to="n64" linestyle="straight" supportpath="false">
     <csml:firing type="Double" value="0.000001" connectorFiringStyle="threshold"/>
     <csml:kinetic/>
     <csml:graphics>
      <csml:figure>
       <csml:processConnector visible="true" depth="0" points="469.0 748.0 470.3069630690813 763.0300752944345" lineColor="0 0 0 255" lineWidth="1.0"/>
      </csml:figure>
      <csml:targetArrow>
       <csml:processConnectorArrow visible="true" depth="0" points="0.0 0.0 0.0 6.0 8.0 3.0" pointsInAbsoluteCoordinate="473.29568483366836 762.77018644534 467.3182413044943 763.289964143529 471.00000000000006 771.0" fillColor="0 0 0 255" outlineColor="0 0 0 255" outlineWidth="1.0"/>
      </csml:targetArrow>
     </csml:graphics>
    </csml:connector>
    <csml:connector label="a59" name="a59" type="process" from="n64" to="n5" linestyle="straight" supportpath="false">
     <csml:firing type="Double" value="1" connectorFiringStyle="threshold"/>
     <csml:kinetic/>
     <csml:graphics>
      <csml:figure>
       <csml:processConnector visible="true" depth="0" points="456.0 791.0 348.7882246113671 816.1714603086356" lineColor="0 0 0 255" lineWidth="1.0"/>
      </csml:figure>
      <csml:targetArrow>
       <csml:processConnectorArrow visible="true" depth="0" points="0.0 0.0 0.0 6.0 8.0 3.0" pointsInAbsoluteCoordinate="349.4739269956288 819.0920445378982 348.10252222710545 813.2508760793729 341.0 818.0" fillColor="0 0 0 255" outlineColor="0 0 0 255" outlineWidth="1.0"/>
      </csml:targetArrow>
     </csml:graphics>
    </csml:connector>
   </csml:function>
   <csml:biological>
    <csml:effectList/>
   </csml:biological>
   <csml:graphics>
    <csml:figure>
     <csml:image visible="true" depth="0" location="456.0 771.0" size="32.0 32.0" fillColor="0 0 0 0" outlineColor="0 0 0 0" outlineWidth="0.0" filePath="system" fileFormat="svg" resourceID="10003" fileType="resourceFile"/>
    </csml:figure>
   </csml:graphics>
  </csml:process>
  <csml:process label="n65" name="n65" type="continuous" biolocation="CC_Cytoplasm" relationType="Type 0" edgeScore="1.0" bioprocess="ME_Cleavage">
   <csml:simulationCondition>
    <csml:priority value="0"/>
    <csml:firing type="Boolean" value="true" firingStyle="and"/>
    <csml:delay type="Long" value="0.0" delayStyle="nodelay"/>
    <csml:calc calcStyle="speed"/>
    <csml:kinetic type="Double" kineticStyle="custom">
     <csml:parameter name="custom" value="m12*10"/>
    </csml:kinetic>
   </csml:simulationCondition>
   <csml:function>
    <csml:connector label="a60" name="a60" type="process" from="n30" to="n65" linestyle="straight" supportpath="false">
     <csml:firing type="Double" value="0.000001" connectorFiringStyle="threshold"/>
     <csml:kinetic/>
     <csml:graphics>
      <csml:figure>
       <csml:processConnector visible="true" depth="0" points="225.0 989.0 252.64683975985554 1000.8486456113667" lineColor="0 0 0 255" lineWidth="1.0"/>
      </csml:figure>
      <csml:targetArrow>
       <csml:processConnectorArrow visible="true" depth="0" points="0.0 0.0 0.0 6.0 8.0 3.0" pointsInAbsoluteCoordinate="253.82859765559303 998.0912105213125 251.46508186411802 1003.6060807014209 260.0 1004.0" fillColor="0 0 0 255" outlineColor="0 0 0 255" outlineWidth="1.0"/>
      </csml:targetArrow>
     </csml:graphics>
    </csml:connector>
    <csml:connector label="a61" name="a61" type="process" from="n65" to="n7" linestyle="straight" supportpath="false">
     <csml:firing type="Double" value="1" connectorFiringStyle="threshold"/>
     <csml:kinetic/>
     <csml:graphics>
      <csml:figure>
       <csml:processConnector visible="true" depth="0" points="275.0 1027.0 274.5699763999033 1033.0203304013542" lineColor="0 0 0 255" lineWidth="1.0"/>
      </csml:figure>
      <csml:targetArrow>
       <csml:processConnectorArrow visible="true" depth="0" points="0.0 0.0 0.0 6.0 8.0 3.0" pointsInAbsoluteCoordinate="277.5623524993955 1033.2340715513178 271.57760030041106 1032.8065892513903 274.0 1041.0" fillColor="0 0 0 255" outlineColor="0 0 0 255" outlineWidth="1.0"/>
      </csml:targetArrow>
     </csml:graphics>
    </csml:connector>
   </csml:function>
   <csml:biological>
    <csml:effectList/>
   </csml:biological>
   <csml:graphics>
    <csml:figure>
     <csml:image visible="true" depth="0" location="260.0 995.0" size="32.0 32.0" fillColor="0 0 0 0" outlineColor="0 0 0 0" outlineWidth="0.0" filePath="system" fileFormat="svg" resourceID="10007" fileType="resourceFile"/>
    </csml:figure>
   </csml:graphics>
  </csml:process>
  <csml:process label="n66" name="n66" type="continuous" biolocation="CC_Cytoplasm" relationType="Type 0" edgeScore="1.0" bioprocess="ME_Binding">
   <csml:simulationCondition>
    <csml:priority value="0"/>
    <csml:firing type="Boolean" value="true" firingStyle="and"/>
    <csml:delay type="Long" value="0.0" delayStyle="nodelay"/>
    <csml:calc calcStyle="speed"/>
    <csml:kinetic type="Double" kineticStyle="custom">
     <csml:parameter name="custom" value="m23*m21/80000"/>
    </csml:kinetic>
   </csml:simulationCondition>
   <csml:function>
    <csml:connector label="a62" name="a62" type="process" from="n12" to="n66" linestyle="straight" supportpath="false">
     <csml:firing type="Double" value="0.000001" connectorFiringStyle="threshold"/>
     <csml:kinetic/>
     <csml:graphics>
      <csml:figure>
       <csml:processConnector visible="true" depth="0" points="647.0 608.0 650.7243017932818 716.0047520051713" lineColor="0 0 0 255" lineWidth="1.0"/>
      </csml:figure>
      <csml:targetArrow>
       <csml:processConnectorArrow visible="true" depth="0" points="0.0 0.0 0.0 6.0 8.0 3.0" pointsInAbsoluteCoordinate="653.7225197913426 715.901365177652 647.7260837952211 716.1081388326907 651.0000000000001 724.0" fillColor="0 0 0 255" outlineColor="0 0 0 255" outlineWidth="1.0"/>
      </csml:targetArrow>
     </csml:graphics>
    </csml:connector>
    <csml:connector label="a63" name="a63" type="association" from="n14" to="n66" linestyle="straight" supportpath="false">
     <csml:firing type="Double" value="1" connectorFiringStyle="threshold"/>
     <csml:kinetic/>
     <csml:graphics>
      <csml:figure>
       <csml:associationConnector visible="true" depth="0" points="792.0 848.0 674.3257896609113 756.8973855439314" lineColor="0 0 0 255" lineWidth="1.0" lineDash="3.0"/>
      </csml:figure>
      <csml:targetArrow>
       <csml:associationConnectorArrow visible="true" depth="0" points="0.0 0.0 0.0 6.0 8.0 3.0" pointsInAbsoluteCoordinate="672.489270081937 759.2695566667732 676.1623092398855 754.5252144210897 667.9999999999999 752.0000000000001" fillColor="0 0 0 255" outlineColor="0 0 0 255" outlineWidth="1.0"/>
      </csml:targetArrow>
     </csml:graphics>
    </csml:connector>
    <csml:connector label="a64" name="a64" type="process" from="n66" to="n31" linestyle="straight" supportpath="false">
     <csml:firing type="Double" value="1" connectorFiringStyle="threshold"/>
     <csml:kinetic/>
     <csml:graphics>
      <csml:figure>
       <csml:processConnector visible="true" depth="0" points="653.0 756.0 654.203970247832 768.0397024783201" lineColor="0 0 0 255" lineWidth="1.0"/>
      </csml:figure>
      <csml:targetArrow>
       <csml:processConnectorArrow visible="true" depth="0" points="0.0 0.0 0.0 6.0 8.0 3.0" pointsInAbsoluteCoordinate="657.189081818462 767.7411913212571 651.2188586772021 768.3382136353831 655.0 776.0" fillColor="0 0 0 255" outlineColor="0 0 0 255" outlineWidth="1.0"/>
      </csml:targetArrow>
     </csml:graphics>
    </csml:connector>
   </csml:function>
   <csml:biological>
    <csml:effectList/>
   </csml:biological>
   <csml:graphics>
    <csml:figure>
     <csml:image visible="true" depth="0" location="636.0 724.0" size="32.0 32.0" fillColor="0 0 0 0" outlineColor="0 0 0 0" outlineWidth="0.0" filePath="system" fileFormat="svg" resourceID="10005" fileType="resourceFile"/>
    </csml:figure>
   </csml:graphics>
  </csml:process>
  <csml:process label="n67" name="n67" type="continuous" biolocation="CC_Cytoplasm" relationType="Type 0" edgeScore="1.0" bioprocess="ME_Binding">
   <csml:simulationCondition>
    <csml:priority value="0"/>
    <csml:firing type="Boolean" value="true" firingStyle="and"/>
    <csml:delay type="Long" value="0.0" delayStyle="nodelay"/>
    <csml:calc calcStyle="speed"/>
    <csml:kinetic type="Double" kineticStyle="custom">
     <csml:parameter name="custom" value="m27*m25/80000"/>
    </csml:kinetic>
   </csml:simulationCondition>
   <csml:function>
    <csml:connector label="a65" name="a65" type="process" from="n15" to="n67" linestyle="straight" supportpath="false">
     <csml:firing type="Double" value="0.000001" connectorFiringStyle="threshold"/>
     <csml:kinetic/>
     <csml:graphics>
      <csml:figure>
       <csml:processConnector visible="true" depth="0" points="679.0 997.0 682.1910124672929 1005.5093665794476" lineColor="0 0 0 255" lineWidth="1.0"/>
      </csml:figure>
      <csml:targetArrow>
       <csml:processConnectorArrow visible="true" depth="0" points="0.0 0.0 0.0 6.0 8.0 3.0" pointsInAbsoluteCoordinate="685.0 1004.4559962546824 679.3820249345857 1006.5627369042128 685.0 1013.0" fillColor="0 0 0 255" outlineColor="0 0 0 255" outlineWidth="1.0"/>
      </csml:targetArrow>
     </csml:graphics>
    </csml:connector>
    <csml:connector label="a66" name="a66" type="association" from="n27" to="n67" linestyle="straight" supportpath="false">
     <csml:firing type="Double" value="1" connectorFiringStyle="threshold"/>
     <csml:kinetic/>
     <csml:graphics>
      <csml:figure>
       <csml:associationConnector visible="true" depth="0" points="801.0 1154.0 710.2875059439193 1051.003522373825" lineColor="0 0 0 255" lineWidth="1.0" lineDash="3.0"/>
      </csml:figure>
      <csml:targetArrow>
       <csml:associationConnectorArrow visible="true" depth="0" points="0.0 0.0 0.0 6.0 8.0 3.0" pointsInAbsoluteCoordinate="708.0361850537349 1052.9863371027948 712.5388268341037 1049.0207076448553 705.0 1045.0" fillColor="0 0 0 255" outlineColor="0 0 0 255" outlineWidth="1.0"/>
      </csml:targetArrow>
     </csml:graphics>
    </csml:connector>
    <csml:connector label="a67" name="a67" type="process" from="n67" to="n32" linestyle="straight" supportpath="false">
     <csml:firing type="Double" value="1" connectorFiringStyle="threshold"/>
     <csml:kinetic/>
     <csml:graphics>
      <csml:figure>
       <csml:processConnector visible="true" depth="0" points="691.0 1045.0 691.0 1059.0" lineColor="0 0 0 255" lineWidth="1.0"/>
      </csml:figure>
      <csml:targetArrow>
       <csml:processConnectorArrow visible="true" depth="0" points="0.0 0.0 0.0 6.0 8.0 3.0" pointsInAbsoluteCoordinate="694.0 1059.0 688.0 1059.0 691.0 1067.0" fillColor="0 0 0 255" outlineColor="0 0 0 255" outlineWidth="1.0"/>
      </csml:targetArrow>
     </csml:graphics>
    </csml:connector>
   </csml:function>
   <csml:biological>
    <csml:effectList/>
   </csml:biological>
   <csml:graphics>
    <csml:figure>
     <csml:image visible="true" depth="0" location="675.0 1013.0" size="32.0 32.0" fillColor="0 0 0 0" outlineColor="0 0 0 0" outlineWidth="0.0" filePath="system" fileFormat="svg" resourceID="10005" fileType="resourceFile"/>
    </csml:figure>
   </csml:graphics>
  </csml:process>
  <csml:process label="n68" name="n68" type="continuous" biolocation="CC_Cytoplasm" relationType="Type 0" edgeScore="1.0" bioprocess="ME_UnknownActivation">
   <csml:simulationCondition>
    <csml:priority value="0"/>
    <csml:firing type="Boolean" value="true" firingStyle="and"/>
    <csml:delay type="Long" value="0.0" delayStyle="nodelay"/>
    <csml:calc calcStyle="speed"/>
    <csml:kinetic type="Double" kineticStyle="custom">
     <csml:parameter name="custom" value="m29*10"/>
    </csml:kinetic>
   </csml:simulationCondition>
   <csml:function>
    <csml:connector label="a68" name="a68" type="process" from="n33" to="n68" linestyle="straight" supportpath="false">
     <csml:firing type="Double" value="0.000001" connectorFiringStyle="threshold"/>
     <csml:kinetic/>
     <csml:graphics>
      <csml:figure>
       <csml:processConnector visible="true" depth="0" points="573.0 1143.0 576.0597149997093 1155.2388599988374" lineColor="0 0 0 255" lineWidth="1.0"/>
      </csml:figure>
      <csml:targetArrow>
       <csml:processConnectorArrow visible="true" depth="0" points="0.0 0.0 0.0 6.0 8.0 3.0" pointsInAbsoluteCoordinate="578.9701425001452 1154.5112531237285 573.1492874992732 1155.9664668739465 577.9999999999999 1163.0000000000002" fillColor="0 0 0 255" outlineColor="0 0 0 255" outlineWidth="1.0"/>
      </csml:targetArrow>
     </csml:graphics>
    </csml:connector>
    <csml:connector label="a69" name="a69" type="process" from="n68" to="n27" linestyle="straight" supportpath="false">
     <csml:firing type="Double" value="1" connectorFiringStyle="threshold"/>
     <csml:kinetic/>
     <csml:graphics>
      <csml:figure>
       <csml:processConnector visible="true" depth="0" points="598.0 1179.0 787.0016485922743 1175.1624030742685" lineColor="0 0 0 255" lineWidth="1.0"/>
      </csml:figure>
      <csml:targetArrow>
       <csml:processConnectorArrow visible="true" depth="0" points="0.0 0.0 0.0 6.0 8.0 3.0" pointsInAbsoluteCoordinate="786.9407474394236 1172.1630212963714 787.062549745125 1178.1617848521657 795.0 1175.0" fillColor="0 0 0 255" outlineColor="0 0 0 255" outlineWidth="1.0"/>
      </csml:targetArrow>
     </csml:graphics>
    </csml:connector>
   </csml:function>
   <csml:biological>
    <csml:effectList/>
   </csml:biological>
   <csml:graphics>
    <csml:figure>
     <csml:image visible="true" depth="0" location="566.0 1163.0" size="32.0 32.0" fillColor="0 0 0 0" outlineColor="0 0 0 0" outlineWidth="0.0" filePath="system" fileFormat="svg" resourceID="10003" fileType="resourceFile"/>
    </csml:figure>
   </csml:graphics>
  </csml:process>
  <csml:process label="n69" name="n69" type="continuous" biolocation="CC_Cytoplasm" relationType="Type 0" edgeScore="1.0" bioprocess="ME_Binding">
   <csml:simulationCondition>
    <csml:priority value="0"/>
    <csml:firing type="Boolean" value="true" firingStyle="and"/>
    <csml:delay type="Long" value="0.0" delayStyle="nodelay"/>
    <csml:calc calcStyle="speed"/>
    <csml:kinetic type="Double" kineticStyle="custom">
     <csml:parameter name="custom" value="m27*m30/2500"/>
    </csml:kinetic>
   </csml:simulationCondition>
   <csml:function>
    <csml:connector label="a70" name="a70" type="process" from="n16" to="n69" linestyle="straight" supportpath="false">
     <csml:firing type="Double" value="0.000001" connectorFiringStyle="threshold"/>
     <csml:kinetic/>
     <csml:graphics>
      <csml:figure>
       <csml:processConnector visible="true" depth="0" points="915.0 1237.0 846.0 1237.0" lineColor="0 0 0 255" lineWidth="1.0"/>
      </csml:figure>
      <csml:targetArrow>
       <csml:processConnectorArrow visible="true" depth="0" points="0.0 0.0 0.0 6.0 8.0 3.0" pointsInAbsoluteCoordinate="846.0 1240.0 846.0 1234.0 838.0 1237.0" fillColor="0 0 0 255" outlineColor="0 0 0 255" outlineWidth="1.0"/>
      </csml:targetArrow>
     </csml:graphics>
    </csml:connector>
    <csml:connector label="a71" name="a71" type="association" from="n27" to="n69" linestyle="straight" supportpath="false">
     <csml:firing type="Double" value="1" connectorFiringStyle="threshold"/>
     <csml:kinetic/>
     <csml:graphics>
      <csml:figure>
       <csml:associationConnector visible="true" depth="0" points="820.0 1196.0 820.680255693209 1213.0063923302257" lineColor="0 0 0 255" lineWidth="1.0" lineDash="3.0"/>
      </csml:figure>
      <csml:targetArrow>
       <csml:associationConnectorArrow visible="true" depth="0" points="0.0 0.0 0.0 6.0 8.0 3.0" pointsInAbsoluteCoordinate="823.6778585693744 1212.886488215179 817.6826528170436 1213.1262964452724 821.0 1221.0" fillColor="0 0 0 255" outlineColor="0 0 0 255" outlineWidth="1.0"/>
      </csml:targetArrow>
     </csml:graphics>
    </csml:connector>
    <csml:connector label="a72" name="a72" type="process" from="n69" to="n34" linestyle="straight" supportpath="false">
     <csml:firing type="Double" value="1" connectorFiringStyle="threshold"/>
     <csml:kinetic/>
     <csml:graphics>
      <csml:figure>
       <csml:processConnector visible="true" depth="0" points="820.0 1253.0 819.6643638388299 1257.027633934041" lineColor="0 0 0 255" lineWidth="1.0"/>
      </csml:figure>
      <csml:targetArrow>
       <csml:processConnectorArrow visible="true" depth="0" points="0.0 0.0 0.0 6.0 8.0 3.0" pointsInAbsoluteCoordinate="822.6540011135645 1257.2767703736022 816.6747265640952 1256.7784974944798 819.0 1265.0" fillColor="0 0 0 255" outlineColor="0 0 0 255" outlineWidth="1.0"/>
      </csml:targetArrow>
     </csml:graphics>
    </csml:connector>
   </csml:function>
   <csml:biological>
    <csml:effectList/>
   </csml:biological>
   <csml:graphics>
    <csml:figure>
     <csml:image visible="true" depth="0" location="806.0 1221.0" size="32.0 32.0" fillColor="0 0 0 0" outlineColor="0 0 0 0" outlineWidth="0.0" filePath="system" fileFormat="svg" resourceID="10005" fileType="resourceFile"/>
    </csml:figure>
   </csml:graphics>
  </csml:process>
  <csml:process label="n70" name="n70" type="continuous" biolocation="CC_Cytoplasm" relationType="Type 0" edgeScore="1.0" bioprocess="ME_ProteinCleavage">
   <csml:simulationCondition>
    <csml:priority value="0"/>
    <csml:firing type="Boolean" value="true" firingStyle="and"/>
    <csml:delay type="Long" value="0.0" delayStyle="nodelay"/>
    <csml:calc calcStyle="speed"/>
    <csml:kinetic type="Double" kineticStyle="custom">
     <csml:parameter name="custom" value="m36/200"/>
    </csml:kinetic>
   </csml:simulationCondition>
   <csml:function>
    <csml:connector label="a73" name="a73" type="process" from="n21" to="n70" linestyle="straight" supportpath="false">
     <csml:firing type="Double" value="0.000001" connectorFiringStyle="threshold"/>
     <csml:kinetic/>
     <csml:graphics>
      <csml:figure>
       <csml:processConnector visible="true" depth="0" points="859.0 1519.0 860.0489301226111 1519.1165477914012" lineColor="0 0 0 255" lineWidth="1.0"/>
      </csml:figure>
      <csml:targetArrow>
       <csml:processConnectorArrow visible="true" depth="0" points="0.0 0.0 0.0 6.0 8.0 3.0" pointsInAbsoluteCoordinate="860.3802247008356 1516.1348965873804 859.7176355443866 1522.098198995422 868.0 1520.0" fillColor="0 0 0 255" outlineColor="0 0 0 255" outlineWidth="1.0"/>
      </csml:targetArrow>
     </csml:graphics>
    </csml:connector>
   </csml:function>
   <csml:biological>
    <csml:effectList/>
   </csml:biological>
   <csml:graphics>
    <csml:figure>
     <csml:image visible="true" depth="0" location="868.0 1505.0" size="32.0 32.0" fillColor="0 0 0 0" outlineColor="0 0 0 0" outlineWidth="0.0" filePath="system" fileFormat="svg" resourceID="10012" fileType="resourceFile"/>
    </csml:figure>
   </csml:graphics>
  </csml:process>
  <csml:process label="n71" name="n71" type="continuous" biolocation="CC_Nucleoplasm" relationType="Type 0" edgeScore="1.0" bioprocess="ME_Binding">
   <csml:simulationCondition>
    <csml:priority value="0"/>
    <csml:firing type="Boolean" value="true" firingStyle="and"/>
    <csml:delay type="Long" value="0.0" delayStyle="nodelay"/>
    <csml:calc calcStyle="speed"/>
    <csml:kinetic type="Double" kineticStyle="custom">
     <csml:parameter name="custom" value="m36*m37/2500"/>
    </csml:kinetic>
   </csml:simulationCondition>
   <csml:function>
    <csml:connector label="a74" name="a74" type="process" from="n22" to="n71" linestyle="straight" supportpath="false">
     <csml:firing type="Double" value="0.000001" connectorFiringStyle="threshold"/>
     <csml:kinetic/>
     <csml:graphics>
      <csml:figure>
       <csml:processConnector visible="true" depth="0" points="857.0 1650.0 850.9195959492894 1650.8686291501015" lineColor="0 0 0 255" lineWidth="1.0"/>
      </csml:figure>
      <csml:targetArrow>
       <csml:processConnectorArrow visible="true" depth="0" points="0.0 0.0 0.0 6.0 8.0 3.0" pointsInAbsoluteCoordinate="851.3438600180014 1653.838477631085 850.4953318805775 1647.898780669118 843.0000000000001 1652.0" fillColor="0 0 0 255" outlineColor="0 0 0 255" outlineWidth="1.0"/>
      </csml:targetArrow>
     </csml:graphics>
    </csml:connector>
    <csml:connector label="a75" name="a75" type="association" from="n21" to="n71" linestyle="straight" supportpath="false">
     <csml:firing type="Double" value="1" connectorFiringStyle="threshold"/>
     <csml:kinetic/>
     <csml:graphics>
      <csml:figure>
       <csml:associationConnector visible="true" depth="0" points="828.0 1547.0 827.0879067803329 1630.0004829897068" lineColor="0 0 0 255" lineWidth="1.0" lineDash="3.0"/>
      </csml:figure>
      <csml:targetArrow>
       <csml:associationConnectorArrow visible="true" depth="0" points="0.0 0.0 0.0 6.0 8.0 3.0" pointsInAbsoluteCoordinate="830.0877256591929 1630.0334480323318 824.0880879014729 1629.9675179470821 827.0 1638.0000000000002" fillColor="0 0 0 255" outlineColor="0 0 0 255" outlineWidth="1.0"/>
      </csml:targetArrow>
     </csml:graphics>
    </csml:connector>
    <csml:connector label="a76" name="a76" type="process" from="n71" to="n35" linestyle="straight" supportpath="false">
     <csml:firing type="Double" value="1" connectorFiringStyle="threshold"/>
     <csml:kinetic/>
     <csml:graphics>
      <csml:figure>
       <csml:processConnector visible="true" depth="0" points="825.0 1670.0 823.3151918984429 1680.1088486093429" lineColor="0 0 0 255" lineWidth="1.0"/>
      </csml:figure>
      <csml:targetArrow>
       <csml:processConnectorArrow visible="true" depth="0" points="0.0 0.0 0.0 6.0 8.0 3.0" pointsInAbsoluteCoordinate="826.2743736699393 1680.602045571259 820.3560101269464 1679.6156516474268 822.0 1688.0" fillColor="0 0 0 255" outlineColor="0 0 0 255" outlineWidth="1.0"/>
      </csml:targetArrow>
     </csml:graphics>
    </csml:connector>
   </csml:function>
   <csml:biological>
    <csml:effectList/>
   </csml:biological>
   <csml:graphics>
    <csml:figure>
     <csml:image visible="true" depth="0" location="811.0 1638.0" size="32.0 32.0" fillColor="0 0 0 0" outlineColor="0 0 0 0" outlineWidth="0.0" filePath="system" fileFormat="svg" resourceID="10005" fileType="resourceFile"/>
    </csml:figure>
   </csml:graphics>
  </csml:process>
  <csml:process label="n72" name="n72" type="continuous" biolocation="CC_Cytoplasm" relationType="Type 0" edgeScore="1.0" bioprocess="ME_ProteinCleavage">
   <csml:simulationCondition>
    <csml:priority value="0"/>
    <csml:firing type="Boolean" value="true" firingStyle="and"/>
    <csml:delay type="Long" value="0.0" delayStyle="nodelay"/>
    <csml:calc calcStyle="speed"/>
    <csml:kinetic type="Double" kineticStyle="custom">
     <csml:parameter name="custom" value="m27/200"/>
    </csml:kinetic>
   </csml:simulationCondition>
   <csml:function>
    <csml:connector label="a77" name="a77" type="process" from="n27" to="n72" linestyle="straight" supportpath="false">
     <csml:firing type="Double" value="0.000001" connectorFiringStyle="threshold"/>
     <csml:kinetic/>
     <csml:graphics>
      <csml:figure>
       <csml:processConnector visible="true" depth="0" points="844.0 1174.0 860.0069354152612 1173.3330443576974" lineColor="0 0 0 255" lineWidth="1.0"/>
      </csml:figure>
      <csml:targetArrow>
       <csml:processConnectorArrow visible="true" depth="0" points="0.0 0.0 0.0 6.0 8.0 3.0" pointsInAbsoluteCoordinate="859.8820437811246 1170.3356451384204 860.1318270493977 1176.3304435769746 868.0 1173.0" fillColor="0 0 0 255" outlineColor="0 0 0 255" outlineWidth="1.0"/>
      </csml:targetArrow>
     </csml:graphics>
    </csml:connector>
   </csml:function>
   <csml:biological>
    <csml:effectList/>
   </csml:biological>
   <csml:graphics>
    <csml:figure>
     <csml:image visible="true" depth="0" location="868.0 1157.0" size="32.0 32.0" fillColor="0 0 0 0" outlineColor="0 0 0 0" outlineWidth="0.0" filePath="system" fileFormat="svg" resourceID="10012" fileType="resourceFile"/>
    </csml:figure>
   </csml:graphics>
  </csml:process>
  <csml:process label="n73" name="n73" type="continuous" biolocation="CC_Cytoplasm" relationType="Type 0" edgeScore="1.0" bioprocess="ME_ProteinCleavage">
   <csml:simulationCondition>
    <csml:priority value="0"/>
    <csml:firing type="Boolean" value="true" firingStyle="and"/>
    <csml:delay type="Long" value="0.0" delayStyle="nodelay"/>
    <csml:calc calcStyle="speed"/>
    <csml:kinetic type="Double" kineticStyle="custom">
     <csml:parameter name="custom" value="m23/200"/>
    </csml:kinetic>
   </csml:simulationCondition>
   <csml:function>
    <csml:connector label="a78" name="a78" type="process" from="n14" to="n73" linestyle="straight" supportpath="false">
     <csml:firing type="Double" value="0.000001" connectorFiringStyle="threshold"/>
     <csml:kinetic/>
     <csml:graphics>
      <csml:figure>
       <csml:processConnector visible="true" depth="0" points="845.0 867.0 885.0017355461752 866.1666305094546" lineColor="0 0 0 255" lineWidth="1.0"/>
      </csml:figure>
      <csml:targetArrow>
       <csml:processConnectorArrow visible="true" depth="0" points="0.0 0.0 0.0 6.0 8.0 3.0" pointsInAbsoluteCoordinate="884.9392491051296 863.1672813392703 885.0642219872207 869.165979679639 893.0 865.9999999999999" fillColor="0 0 0 255" outlineColor="0 0 0 255" outlineWidth="1.0"/>
      </csml:targetArrow>
     </csml:graphics>
    </csml:connector>
   </csml:function>
   <csml:biological>
    <csml:effectList/>
   </csml:biological>
   <csml:graphics>
    <csml:figure>
     <csml:image visible="true" depth="0" location="893.0 849.0" size="32.0 32.0" fillColor="0 0 0 0" outlineColor="0 0 0 0" outlineWidth="0.0" filePath="system" fileFormat="svg" resourceID="10012" fileType="resourceFile"/>
    </csml:figure>
   </csml:graphics>
  </csml:process>
  <csml:process label="n74" name="n74" type="continuous" biolocation="CC_ExtracellularSpace" csoclass="ProcessBiological" relationType="Type 0" edgeScore="1.0" bioprocess="ME_ProteinCleavage">
   <csml:simulationCondition>
    <csml:priority value="0"/>
    <csml:firing type="Boolean" value="true" firingStyle="and"/>
    <csml:delay type="Long" value="0.0" delayStyle="nodelay"/>
    <csml:calc calcStyle="speed"/>
    <csml:kinetic type="Double" kineticStyle="custom">
     <csml:parameter name="custom" value="m1/200"/>
    </csml:kinetic>
   </csml:simulationCondition>
   <csml:function>
    <csml:connector label="a79" name="a79" type="process" from="n24" to="n74" linestyle="straight" supportpath="false">
     <csml:firing type="Double" value="0.000001" connectorFiringStyle="threshold"/>
     <csml:kinetic/>
     <csml:graphics>
      <csml:figure>
       <csml:processConnector visible="true" depth="0" points="201.0 30.0 245.0 30.0" lineColor="0 0 0 255" lineWidth="1.0"/>
      </csml:figure>
      <csml:targetArrow>
       <csml:processConnectorArrow visible="true" depth="0" points="0.0 0.0 0.0 6.0 8.0 3.0" pointsInAbsoluteCoordinate="245.0 27.0 245.0 33.0 253.0 30.0" fillColor="0 0 0 255" outlineColor="0 0 0 255" outlineWidth="1.0"/>
      </csml:targetArrow>
     </csml:graphics>
    </csml:connector>
   </csml:function>
   <csml:biological>
    <csml:effectList/>
   </csml:biological>
   <csml:graphics>
    <csml:figure>
     <csml:image visible="true" depth="0" location="253.0 14.0" size="32.0 32.0" fillColor="0 0 0 0" outlineColor="0 0 0 0" outlineWidth="0.0" filePath="system" fileFormat="svg" resourceID="10012" fileType="resourceFile"/>
    </csml:figure>
   </csml:graphics>
  </csml:process>
  <csml:process label="n75" name="n75" type="continuous" biolocation="CC_ExtracellularSpace" csoclass="ProcessBiological" relationType="Type 0" edgeScore="1.0" bioprocess="ME_ProteinCleavage">
   <csml:simulationCondition>
    <csml:priority value="0"/>
    <csml:firing type="Boolean" value="true" firingStyle="and"/>
    <csml:delay type="Long" value="0.0" delayStyle="nodelay"/>
    <csml:calc calcStyle="speed"/>
    <csml:kinetic type="Double" kineticStyle="custom">
     <csml:parameter name="custom" value="m2/200"/>
    </csml:kinetic>
   </csml:simulationCondition>
   <csml:function>
    <csml:connector label="a80" name="a80" type="process" from="n25" to="n75" linestyle="straight" supportpath="false">
     <csml:firing type="Double" value="0.000001" connectorFiringStyle="threshold"/>
     <csml:kinetic/>
     <csml:graphics>
      <csml:figure>
       <csml:processConnector visible="true" depth="0" points="207.0 113.0 245.0 113.0" lineColor="0 0 0 255" lineWidth="1.0"/>
      </csml:figure>
      <csml:targetArrow>
       <csml:processConnectorArrow visible="true" depth="0" points="0.0 0.0 0.0 6.0 8.0 3.0" pointsInAbsoluteCoordinate="245.0 110.0 245.0 116.0 253.0 113.0" fillColor="0 0 0 255" outlineColor="0 0 0 255" outlineWidth="1.0"/>
      </csml:targetArrow>
     </csml:graphics>
    </csml:connector>
   </csml:function>
   <csml:biological>
    <csml:effectList/>
   </csml:biological>
   <csml:graphics>
    <csml:figure>
     <csml:image visible="true" depth="0" location="253.0 97.0" size="32.0 32.0" fillColor="0 0 0 0" outlineColor="0 0 0 0" outlineWidth="0.0" filePath="system" fileFormat="svg" resourceID="10012" fileType="resourceFile"/>
    </csml:figure>
   </csml:graphics>
  </csml:process>
  <csml:process label="n76" name="n76" type="continuous" biolocation="CC_Cytoplasm" csoclass="ProcessBiological" relationType="Type 0" edgeScore="1.0" bioprocess="ME_ProteinCleavage">
   <csml:simulationCondition>
    <csml:priority value="0"/>
    <csml:firing type="Boolean" value="true" firingStyle="and"/>
    <csml:delay type="Long" value="0.0" delayStyle="nodelay"/>
    <csml:calc calcStyle="speed"/>
    <csml:kinetic type="Double" kineticStyle="custom">
     <csml:parameter name="custom" value="m5/200"/>
    </csml:kinetic>
   </csml:simulationCondition>
   <csml:function>
    <csml:connector label="a81" name="a81" type="process" from="n2" to="n76" linestyle="straight" supportpath="false">
     <csml:firing type="Double" value="0.000001" connectorFiringStyle="threshold"/>
     <csml:kinetic/>
     <csml:graphics>
      <csml:figure>
       <csml:processConnector visible="true" depth="0" points="445.0 299.0 481.1541441313553 320.86064528872646" lineColor="0 0 0 255" lineWidth="1.0"/>
      </csml:figure>
      <csml:targetArrow>
       <csml:processConnectorArrow visible="true" depth="0" points="0.0 0.0 0.0 6.0 8.0 3.0" pointsInAbsoluteCoordinate="482.7064021480829 318.29344933798467 479.6018861146277 323.4278412394682 488.0 325.0" fillColor="0 0 0 255" outlineColor="0 0 0 255" outlineWidth="1.0"/>
      </csml:targetArrow>
     </csml:graphics>
    </csml:connector>
   </csml:function>
   <csml:biological>
    <csml:effectList/>
   </csml:biological>
   <csml:graphics>
    <csml:figure>
     <csml:image visible="true" depth="0" location="488.0 319.0" size="32.0 32.0" fillColor="0 0 0 0" outlineColor="0 0 0 0" outlineWidth="0.0" filePath="system" fileFormat="svg" resourceID="10012" fileType="resourceFile"/>
    </csml:figure>
   </csml:graphics>
  </csml:process>
  <csml:process label="n77" name="n77" type="continuous" biolocation="CC_Cytoplasm" csoclass="ProcessBiological" relationType="Type 0" edgeScore="1.0" bioprocess="ME_ProteinCleavage">
   <csml:simulationCondition>
    <csml:priority value="0"/>
    <csml:firing type="Boolean" value="true" firingStyle="and"/>
    <csml:delay type="Long" value="0.0" delayStyle="nodelay"/>
    <csml:calc calcStyle="speed"/>
    <csml:kinetic type="Double" kineticStyle="custom">
     <csml:parameter name="custom" value="m4/200"/>
    </csml:kinetic>
   </csml:simulationCondition>
   <csml:function>
    <csml:connector label="a82" name="a82" type="process" from="n1" to="n77" linestyle="straight" supportpath="false">
     <csml:firing type="Double" value="0.000001" connectorFiringStyle="threshold"/>
     <csml:kinetic/>
     <csml:graphics>
      <csml:figure>
       <csml:processConnector visible="true" depth="0" points="336.0 285.0 336.0 299.0" lineColor="0 0 0 255" lineWidth="1.0"/>
      </csml:figure>
      <csml:targetArrow>
       <csml:processConnectorArrow visible="true" depth="0" points="0.0 0.0 0.0 6.0 8.0 3.0" pointsInAbsoluteCoordinate="339.0 299.0 333.0 299.0 336.0 307.0" fillColor="0 0 0 255" outlineColor="0 0 0 255" outlineWidth="1.0"/>
      </csml:targetArrow>
     </csml:graphics>
    </csml:connector>
   </csml:function>
   <csml:biological>
    <csml:effectList/>
   </csml:biological>
   <csml:graphics>
    <csml:figure>
     <csml:image visible="true" depth="0" location="320.0 291.0" size="32.0 32.0" fillColor="0 0 0 0" outlineColor="0 0 0 0" outlineWidth="0.0" filePath="system" fileFormat="svg" resourceID="10012" fileType="resourceFile"/>
    </csml:figure>
   </csml:graphics>
  </csml:process>
  <csml:process label="n78" name="n78" type="continuous" biolocation="CC_Cytoplasm" csoclass="ProcessBiological" relationType="Type 0" edgeScore="1.0" bioprocess="ME_ProteinCleavage">
   <csml:simulationCondition>
    <csml:priority value="0"/>
    <csml:firing type="Boolean" value="true" firingStyle="and"/>
    <csml:delay type="Long" value="0.0" delayStyle="nodelay"/>
    <csml:calc calcStyle="speed"/>
    <csml:kinetic type="Double" kineticStyle="custom">
     <csml:parameter name="custom" value="m3/200"/>
    </csml:kinetic>
   </csml:simulationCondition>
   <csml:function>
    <csml:connector label="a83" name="a83" type="process" from="n0" to="n78" linestyle="straight" supportpath="false">
     <csml:firing type="Double" value="0.000001" connectorFiringStyle="threshold"/>
     <csml:kinetic/>
     <csml:graphics>
      <csml:figure>
       <csml:processConnector visible="true" depth="0" points="57.0 196.0 114.44561764124136 311.8329667192244" lineColor="0 0 0 255" lineWidth="1.0"/>
      </csml:figure>
      <csml:targetArrow>
       <csml:processConnectorArrow visible="true" depth="0" points="0.0 0.0 0.0 6.0 8.0 3.0" pointsInAbsoluteCoordinate="117.13325512153222 310.5000733346899 111.7579801609505 313.16586010375886 118.0 319.0" fillColor="0 0 0 255" outlineColor="0 0 0 255" outlineWidth="1.0"/>
      </csml:targetArrow>
     </csml:graphics>
    </csml:connector>
   </csml:function>
   <csml:biological>
    <csml:effectList/>
   </csml:biological>
   <csml:graphics>
    <csml:figure>
     <csml:image visible="true" depth="0" location="110.0 319.0" size="32.0 32.0" fillColor="0 0 0 0" outlineColor="0 0 0 0" outlineWidth="0.0" filePath="system" fileFormat="svg" resourceID="10012" fileType="resourceFile"/>
    </csml:figure>
   </csml:graphics>
  </csml:process>
  <csml:process label="n79" name="n79" type="continuous" biolocation="CC_Cytoplasm" relationType="Type 0" edgeScore="1.0" bioprocess="ME_ProteinCleavage">
   <csml:simulationCondition>
    <csml:priority value="0"/>
    <csml:firing type="Boolean" value="true" firingStyle="and"/>
    <csml:delay type="Long" value="0.0" delayStyle="nodelay"/>
    <csml:calc calcStyle="speed"/>
    <csml:kinetic type="Double" kineticStyle="custom">
     <csml:parameter name="custom" value="m6/200"/>
    </csml:kinetic>
   </csml:simulationCondition>
   <csml:function>
    <csml:connector label="a84" name="a84" type="process" from="n3" to="n79" linestyle="straight" supportpath="false">
     <csml:firing type="Double" value="0.000001" connectorFiringStyle="threshold"/>
     <csml:kinetic/>
     <csml:graphics>
      <csml:figure>
       <csml:processConnector visible="true" depth="0" points="370.0 397.0 359.8094964814716 399.26455633745076" lineColor="0 0 0 255" lineWidth="1.0"/>
      </csml:figure>
      <csml:targetArrow>
       <csml:processConnectorArrow visible="true" depth="0" points="0.0 0.0 0.0 6.0 8.0 3.0" pointsInAbsoluteCoordinate="360.46028785492757 402.1931175180026 359.1587051080156 396.3359951568989 352.0 401.0" fillColor="0 0 0 255" outlineColor="0 0 0 255" outlineWidth="1.0"/>
      </csml:targetArrow>
     </csml:graphics>
    </csml:connector>
   </csml:function>
   <csml:biological>
    <csml:effectList/>
   </csml:biological>
   <csml:graphics>
    <csml:figure>
     <csml:image visible="true" depth="0" location="320.0 389.0" size="32.0 32.0" fillColor="0 0 0 0" outlineColor="0 0 0 0" outlineWidth="0.0" filePath="system" fileFormat="svg" resourceID="10012" fileType="resourceFile"/>
    </csml:figure>
   </csml:graphics>
  </csml:process>
  <csml:process label="n80" name="n80" type="continuous" biolocation="CC_Cytoplasm" relationType="Type 0" edgeScore="1.0" bioprocess="ME_ProteinCleavage">
   <csml:simulationCondition>
    <csml:priority value="0"/>
    <csml:firing type="Boolean" value="true" firingStyle="and"/>
    <csml:delay type="Long" value="0.0" delayStyle="nodelay"/>
    <csml:calc calcStyle="speed"/>
    <csml:kinetic type="Double" kineticStyle="custom">
     <csml:parameter name="custom" value="m7/200"/>
    </csml:kinetic>
   </csml:simulationCondition>
   <csml:function>
    <csml:connector label="a85" name="a85" type="process" from="n4" to="n80" linestyle="straight" supportpath="false">
     <csml:firing type="Double" value="0.000001" connectorFiringStyle="threshold"/>
     <csml:kinetic/>
     <csml:graphics>
      <csml:figure>
       <csml:processConnector visible="true" depth="0" points="171.0 249.0 161.65685424949237 258.34314575050763" lineColor="0 0 0 255" lineWidth="1.0"/>
      </csml:figure>
      <csml:targetArrow>
       <csml:processConnectorArrow visible="true" depth="0" points="0.0 0.0 0.0 6.0 8.0 3.0" pointsInAbsoluteCoordinate="163.778174593052 260.4644660940673 159.5355339059327 256.221825406948 155.99999999999997 264.00000000000006" fillColor="0 0 0 255" outlineColor="0 0 0 255" outlineWidth="1.0"/>
      </csml:targetArrow>
     </csml:graphics>
    </csml:connector>
   </csml:function>
   <csml:biological>
    <csml:effectList/>
   </csml:biological>
   <csml:graphics>
    <csml:figure>
     <csml:image visible="true" depth="0" location="124.0 263.0" size="32.0 32.0" fillColor="0 0 0 0" outlineColor="0 0 0 0" outlineWidth="0.0" filePath="system" fileFormat="svg" resourceID="10012" fileType="resourceFile"/>
    </csml:figure>
   </csml:graphics>
  </csml:process>
  <csml:process label="n81" name="n81" type="continuous" biolocation="CC_Cytoplasm" relationType="Type 0" edgeScore="1.0" bioprocess="ME_ProteinCleavage">
   <csml:simulationCondition>
    <csml:priority value="0"/>
    <csml:firing type="Boolean" value="true" firingStyle="and"/>
    <csml:delay type="Long" value="0.0" delayStyle="nodelay"/>
    <csml:calc calcStyle="speed"/>
    <csml:kinetic type="Double" kineticStyle="custom">
     <csml:parameter name="custom" value="m9/200"/>
    </csml:kinetic>
   </csml:simulationCondition>
   <csml:function>
    <csml:connector label="a86" name="a86" type="process" from="n28" to="n81" linestyle="straight" supportpath="false">
     <csml:firing type="Double" value="0.000001" connectorFiringStyle="threshold"/>
     <csml:kinetic/>
     <csml:graphics>
      <csml:figure>
       <csml:processConnector visible="true" depth="0" points="397.0 654.0 402.09302641879503 653.2164574740316" lineColor="0 0 0 255" lineWidth="1.0"/>
      </csml:figure>
      <csml:targetArrow>
       <csml:processConnectorArrow visible="true" depth="0" points="0.0 0.0 0.0 6.0 8.0 3.0" pointsInAbsoluteCoordinate="401.6368548660332 650.2513423810798 402.54919797155685 656.1815725669835 410.0 652.0000000000001" fillColor="0 0 0 255" outlineColor="0 0 0 255" outlineWidth="1.0"/>
      </csml:targetArrow>
     </csml:graphics>
    </csml:connector>
   </csml:function>
   <csml:biological>
    <csml:effectList/>
   </csml:biological>
   <csml:graphics>
    <csml:figure>
     <csml:image visible="true" depth="0" location="410.0 634.0" size="32.0 32.0" fillColor="0 0 0 0" outlineColor="0 0 0 0" outlineWidth="0.0" filePath="system" fileFormat="svg" resourceID="10012" fileType="resourceFile"/>
    </csml:figure>
   </csml:graphics>
  </csml:process>
  <csml:process label="n82" name="n82" type="continuous" biolocation="CC_Cytoplasm" relationType="Type 0" edgeScore="1.0" bioprocess="ME_ProteinCleavage">
   <csml:simulationCondition>
    <csml:priority value="0"/>
    <csml:firing type="Boolean" value="true" firingStyle="and"/>
    <csml:delay type="Long" value="0.0" delayStyle="nodelay"/>
    <csml:calc calcStyle="speed"/>
    <csml:kinetic type="Double" kineticStyle="custom">
     <csml:parameter name="custom" value="m10/200"/>
    </csml:kinetic>
   </csml:simulationCondition>
   <csml:function>
    <csml:connector label="a87" name="a87" type="process" from="n29" to="n82" linestyle="straight" supportpath="false">
     <csml:firing type="Double" value="0.000001" connectorFiringStyle="threshold"/>
     <csml:kinetic/>
     <csml:graphics>
      <csml:figure>
       <csml:processConnector visible="true" depth="0" points="484.0 722.0 496.03970247832007 723.203970247832" lineColor="0 0 0 255" lineWidth="1.0"/>
      </csml:figure>
      <csml:targetArrow>
       <csml:processConnectorArrow visible="true" depth="0" points="0.0 0.0 0.0 6.0 8.0 3.0" pointsInAbsoluteCoordinate="496.33821363538306 720.218858677202 495.7411913212571 726.1890818184619 504.0 723.9999999999999" fillColor="0 0 0 255" outlineColor="0 0 0 255" outlineWidth="1.0"/>
      </csml:targetArrow>
     </csml:graphics>
    </csml:connector>
   </csml:function>
   <csml:biological>
    <csml:effectList/>
   </csml:biological>
   <csml:graphics>
    <csml:figure>
     <csml:image visible="true" depth="0" location="504.0 709.0" size="32.0 32.0" fillColor="0 0 0 0" outlineColor="0 0 0 0" outlineWidth="0.0" filePath="system" fileFormat="svg" resourceID="10012" fileType="resourceFile"/>
    </csml:figure>
   </csml:graphics>
  </csml:process>
  <csml:process label="n83" name="n83" type="continuous" biolocation="CC_Cytoplasm" relationType="Type 0" edgeScore="1.0" bioprocess="ME_ProteinCleavage">
   <csml:simulationCondition>
    <csml:priority value="0"/>
    <csml:firing type="Boolean" value="true" firingStyle="and"/>
    <csml:delay type="Long" value="0.0" delayStyle="nodelay"/>
    <csml:calc calcStyle="speed"/>
    <csml:kinetic type="Double" kineticStyle="custom">
     <csml:parameter name="custom" value="m11/200"/>
    </csml:kinetic>
   </csml:simulationCondition>
   <csml:function>
    <csml:connector label="a88" name="a88" type="process" from="n6" to="n83" linestyle="straight" supportpath="false">
     <csml:firing type="Double" value="0.000001" connectorFiringStyle="threshold"/>
     <csml:kinetic/>
     <csml:graphics>
      <csml:figure>
       <csml:processConnector visible="true" depth="0" points="173.0 911.0 163.0 911.0" lineColor="0 0 0 255" lineWidth="1.0"/>
      </csml:figure>
      <csml:targetArrow>
       <csml:processConnectorArrow visible="true" depth="0" points="0.0 0.0 0.0 6.0 8.0 3.0" pointsInAbsoluteCoordinate="163.0 914.0 163.0 908.0 155.0 911.0" fillColor="0 0 0 255" outlineColor="0 0 0 255" outlineWidth="1.0"/>
      </csml:targetArrow>
     </csml:graphics>
    </csml:connector>
   </csml:function>
   <csml:biological>
    <csml:effectList/>
   </csml:biological>
   <csml:graphics>
    <csml:figure>
     <csml:image visible="true" depth="0" location="123.0 895.0" size="32.0 32.0" fillColor="0 0 0 0" outlineColor="0 0 0 0" outlineWidth="0.0" filePath="system" fileFormat="svg" resourceID="10012" fileType="resourceFile"/>
    </csml:figure>
   </csml:graphics>
  </csml:process>
  <csml:process label="n84" name="n84" type="continuous" biolocation="CC_Cytoplasm" relationType="Type 0" edgeScore="1.0" bioprocess="ME_ProteinCleavage">
   <csml:simulationCondition>
    <csml:priority value="0"/>
    <csml:firing type="Boolean" value="true" firingStyle="and"/>
    <csml:delay type="Long" value="0.0" delayStyle="nodelay"/>
    <csml:calc calcStyle="speed"/>
    <csml:kinetic type="Double" kineticStyle="custom">
     <csml:parameter name="custom" value="m12/200"/>
    </csml:kinetic>
   </csml:simulationCondition>
   <csml:function>
    <csml:connector label="a89" name="a89" type="process" from="n30" to="n84" linestyle="straight" supportpath="false">
     <csml:firing type="Double" value="0.000001" connectorFiringStyle="threshold"/>
     <csml:kinetic/>
     <csml:graphics>
      <csml:figure>
       <csml:processConnector visible="true" depth="0" points="225.0 970.0 300.0208213192853 964.5768080974011" lineColor="0 0 0 255" lineWidth="1.0"/>
      </csml:figure>
      <csml:targetArrow>
       <csml:processConnectorArrow visible="true" depth="0" points="0.0 0.0 0.0 6.0 8.0 3.0" pointsInAbsoluteCoordinate="299.8045182827599 961.584616092133 300.2371243558107 967.5690001026691 308.0 964.0" fillColor="0 0 0 255" outlineColor="0 0 0 255" outlineWidth="1.0"/>
      </csml:targetArrow>
     </csml:graphics>
    </csml:connector>
   </csml:function>
   <csml:biological>
    <csml:effectList/>
   </csml:biological>
   <csml:graphics>
    <csml:figure>
     <csml:image visible="true" depth="0" location="308.0 947.0" size="32.0 32.0" fillColor="0 0 0 0" outlineColor="0 0 0 0" outlineWidth="0.0" filePath="system" fileFormat="svg" resourceID="10012" fileType="resourceFile"/>
    </csml:figure>
   </csml:graphics>
  </csml:process>
  <csml:process label="n85" name="n85" type="continuous" biolocation="CC_Cytoplasm" csoclass="ProcessBiological" relationType="Type 0" edgeScore="1.0" bioprocess="ME_Translation">
   <csml:simulationCondition>
    <csml:priority value="0"/>
    <csml:firing type="Boolean" value="true" firingStyle="and"/>
    <csml:delay type="Long" value="0.0" delayStyle="nodelay"/>
    <csml:calc calcStyle="speed"/>
    <csml:kinetic type="Double" value="0.5" kineticStyle="custom">
     <csml:parameter name="custom" value="0.5"/>
    </csml:kinetic>
   </csml:simulationCondition>
   <csml:function>
    <csml:connector label="a90" name="a90" type="process" from="n85" to="n2" linestyle="straight" supportpath="false">
     <csml:firing type="Double" value="1" connectorFiringStyle="threshold"/>
     <csml:kinetic/>
     <csml:graphics>
      <csml:figure>
       <csml:processConnector visible="true" depth="0" points="501.0 294.0 452.9987247947636 293.1428343713351" lineColor="0 0 0 255" lineWidth="1.0"/>
      </csml:figure>
      <csml:targetArrow>
       <csml:processConnectorArrow visible="true" depth="0" points="0.0 0.0 0.0 6.0 8.0 3.0" pointsInAbsoluteCoordinate="452.9451619055129 296.1423561693714 453.05228768401423 290.1433125732987 445.0 293.0" fillColor="0 0 0 255" outlineColor="0 0 0 255" outlineWidth="1.0"/>
      </csml:targetArrow>
     </csml:graphics>
    </csml:connector>
   </csml:function>
   <csml:biological>
    <csml:effectList/>
   </csml:biological>
   <csml:graphics>
    <csml:figure>
     <csml:image visible="true" depth="0" location="501.0 278.0" size="32.0 32.0" fillColor="0 0 0 0" outlineColor="0 0 0 0" outlineWidth="0.0" filePath="system" fileFormat="svg" resourceID="10031" fileType="resourceFile"/>
    </csml:figure>
   </csml:graphics>
  </csml:process>
  <csml:process label="n86" name="n86" type="continuous" biolocation="CC_Cytoplasm" relationType="Type 0" edgeScore="1.0" bioprocess="ME_Translation">
   <csml:simulationCondition>
    <csml:priority value="0"/>
    <csml:firing type="Boolean" value="true" firingStyle="and"/>
    <csml:delay type="Long" value="0.0" delayStyle="nodelay"/>
    <csml:calc calcStyle="speed"/>
    <csml:kinetic type="Double" value="0.5" kineticStyle="custom">
     <csml:parameter name="custom" value="0.5"/>
    </csml:kinetic>
   </csml:simulationCondition>
   <csml:function>
    <csml:connector label="a91" name="a91" type="process" from="n86" to="n6" linestyle="straight" supportpath="false">
     <csml:firing type="Double" value="1" connectorFiringStyle="threshold"/>
     <csml:kinetic/>
     <csml:graphics>
      <csml:figure>
       <csml:processConnector visible="true" depth="0" points="195.0 877.0 200.42229123600035 887.8445824720006" lineColor="0 0 0 255" lineWidth="1.0"/>
      </csml:figure>
      <csml:targetArrow>
       <csml:processConnectorArrow visible="true" depth="0" points="0.0 0.0 0.0 6.0 8.0 3.0" pointsInAbsoluteCoordinate="203.1055728090001 886.5029416855008 197.73900966300062 889.1862232585005 204.00000000000003 895.0" fillColor="0 0 0 255" outlineColor="0 0 0 255" outlineWidth="1.0"/>
      </csml:targetArrow>
     </csml:graphics>
    </csml:connector>
   </csml:function>
   <csml:biological>
    <csml:effectList/>
   </csml:biological>
   <csml:graphics>
    <csml:figure>
     <csml:image visible="true" depth="0" location="171.0 845.0" size="32.0 32.0" fillColor="0 0 0 0" outlineColor="0 0 0 0" outlineWidth="0.0" filePath="system" fileFormat="svg" resourceID="10031" fileType="resourceFile"/>
    </csml:figure>
   </csml:graphics>
  </csml:process>
  <csml:process label="n87" name="n87" type="continuous" biolocation="CC_Cytoplasm" relationType="Type 0" edgeScore="1.0" bioprocess="ME_ProteinCleavage">
   <csml:simulationCondition>
    <csml:priority value="0"/>
    <csml:firing type="Boolean" value="true" firingStyle="and"/>
    <csml:delay type="Long" value="0.0" delayStyle="nodelay"/>
    <csml:calc calcStyle="speed"/>
    <csml:kinetic type="Double" kineticStyle="custom">
     <csml:parameter name="custom" value="m13/200"/>
    </csml:kinetic>
   </csml:simulationCondition>
   <csml:function>
    <csml:connector label="a92" name="a92" type="process" from="n7" to="n87" linestyle="straight" supportpath="false">
     <csml:firing type="Double" value="0.000001" connectorFiringStyle="threshold"/>
     <csml:kinetic/>
     <csml:graphics>
      <csml:figure>
       <csml:processConnector visible="true" depth="0" points="299.0 1057.0 300.04893012261107 1057.1165477914012" lineColor="0 0 0 255" lineWidth="1.0"/>
      </csml:figure>
      <csml:targetArrow>
       <csml:processConnectorArrow visible="true" depth="0" points="0.0 0.0 0.0 6.0 8.0 3.0" pointsInAbsoluteCoordinate="300.3802247008356 1054.1348965873804 299.7176355443865 1060.098198995422 308.0 1058.0" fillColor="0 0 0 255" outlineColor="0 0 0 255" outlineWidth="1.0"/>
      </csml:targetArrow>
     </csml:graphics>
    </csml:connector>
   </csml:function>
   <csml:biological>
    <csml:effectList/>
   </csml:biological>
   <csml:graphics>
    <csml:figure>
     <csml:image visible="true" depth="0" location="308.0 1045.0" size="32.0 32.0" fillColor="0 0 0 0" outlineColor="0 0 0 0" outlineWidth="0.0" filePath="system" fileFormat="svg" resourceID="10012" fileType="resourceFile"/>
    </csml:figure>
   </csml:graphics>
  </csml:process>
  <csml:process label="n88" name="n88" type="continuous" biolocation="CC_Cytoplasm" relationType="Type 0" edgeScore="1.0" bioprocess="ME_UnknownActivation">
   <csml:simulationCondition>
    <csml:priority value="0"/>
    <csml:firing type="Boolean" value="true" firingStyle="and"/>
    <csml:delay type="Long" value="0.0" delayStyle="nodelay"/>
    <csml:calc calcStyle="speed"/>
    <csml:kinetic type="Double" value="0.5" kineticStyle="custom">
     <csml:parameter name="custom" value="0.5"/>
    </csml:kinetic>
   </csml:simulationCondition>
   <csml:function>
    <csml:connector label="a93" name="a93" type="process" from="n88" to="n9" linestyle="straight" supportpath="false">
     <csml:firing type="Double" value="1" connectorFiringStyle="threshold"/>
     <csml:kinetic/>
     <csml:graphics>
      <csml:figure>
       <csml:processConnector visible="true" depth="0" points="773.0 347.0 787.0328543482584 345.72428596834015" lineColor="0 0 0 255" lineWidth="1.0"/>
      </csml:figure>
      <csml:targetArrow>
       <csml:processConnectorArrow visible="true" depth="0" points="0.0 0.0 0.0 6.0 8.0 3.0" pointsInAbsoluteCoordinate="786.7612471101309 342.736606348937 787.304461586386 348.71196558774324 795.0 345.0" fillColor="0 0 0 255" outlineColor="0 0 0 255" outlineWidth="1.0"/>
      </csml:targetArrow>
     </csml:graphics>
    </csml:connector>
   </csml:function>
   <csml:biological>
    <csml:effectList/>
   </csml:biological>
   <csml:graphics>
    <csml:figure>
     <csml:image visible="true" depth="0" location="741.0 333.0" size="32.0 32.0" fillColor="0 0 0 0" outlineColor="0 0 0 0" outlineWidth="0.0" filePath="system" fileFormat="svg" resourceID="10003" fileType="resourceFile"/>
    </csml:figure>
   </csml:graphics>
  </csml:process>
  <csml:process label="n89" name="n89" type="continuous" biolocation="CC_Cytoplasm" relationType="Type 0" edgeScore="1.0" bioprocess="ME_MetabolicReaction">
   <csml:simulationCondition>
    <csml:priority value="0"/>
    <csml:firing type="Boolean" value="true" firingStyle="and"/>
    <csml:delay type="Long" value="0.0" delayStyle="nodelay"/>
    <csml:calc calcStyle="speed"/>
    <csml:kinetic type="Double" value="0.5" kineticStyle="custom">
     <csml:parameter name="custom" value="0.5"/>
    </csml:kinetic>
   </csml:simulationCondition>
   <csml:function>
    <csml:connector label="a94" name="a94" type="process" from="n89" to="n10" linestyle="straight" supportpath="false">
     <csml:firing type="Double" value="1" connectorFiringStyle="threshold"/>
     <csml:kinetic/>
     <csml:graphics>
      <csml:figure>
       <csml:processConnector visible="true" depth="0" points="939.0 310.0 941.8276107112843 329.08637230116904" lineColor="0 0 0 255" lineWidth="1.0"/>
      </csml:figure>
      <csml:targetArrow>
       <csml:processConnectorArrow visible="true" depth="0" points="0.0 0.0 0.0 6.0 8.0 3.0" pointsInAbsoluteCoordinate="944.7952210983459 328.64672631790063 938.8600003242227 329.5260182844374 943.0 337.0" fillColor="0 0 0 255" outlineColor="0 0 0 255" outlineWidth="1.0"/>
      </csml:targetArrow>
     </csml:graphics>
    </csml:connector>
   </csml:function>
   <csml:biological>
    <csml:effectList/>
   </csml:biological>
   <csml:graphics>
    <csml:figure>
     <csml:image visible="true" depth="0" location="921.0 278.0" size="32.0 32.0" fillColor="0 0 0 0" outlineColor="0 0 0 0" outlineWidth="0.0" filePath="system" fileFormat="svg" resourceID="10079" fileType="resourceFile"/>
    </csml:figure>
   </csml:graphics>
  </csml:process>
  <csml:process label="n90" name="n90" type="continuous" biolocation="CC_Cytoplasm" relationType="Type 0" edgeScore="1.0" bioprocess="undef">
   <csml:simulationCondition>
    <csml:priority value="0"/>
    <csml:firing type="Boolean" value="true" firingStyle="and"/>
    <csml:delay type="Long" value="0.0" delayStyle="nodelay"/>
    <csml:calc calcStyle="speed"/>
    <csml:kinetic type="Double" kineticStyle="custom">
     <csml:parameter name="custom" value="m16/200"/>
    </csml:kinetic>
   </csml:simulationCondition>
   <csml:function>
    <csml:connector label="a95" name="a95" type="process" from="n8" to="n90" linestyle="straight" supportpath="false">
     <csml:firing type="Double" value="0.000001" connectorFiringStyle="threshold"/>
     <csml:kinetic/>
     <csml:graphics>
      <csml:figure>
       <csml:processConnector visible="true" depth="0" points="734.0 386.0 766.0224055208923 388.4016804140669" lineColor="0 0 0 255" lineWidth="1.0"/>
      </csml:figure>
      <csml:targetArrow>
       <csml:processConnectorArrow visible="true" depth="0" points="0.0 0.0 0.0 6.0 8.0 3.0" pointsInAbsoluteCoordinate="766.2467753656173 385.4100824844015 765.7980356761675 391.3932783437323 774.0 388.99999999999994" fillColor="0 0 0 255" outlineColor="0 0 0 255" outlineWidth="1.0"/>
      </csml:targetArrow>
     </csml:graphics>
    </csml:connector>
   </csml:function>
   <csml:biological>
    <csml:effectList/>
   </csml:biological>
   <csml:graphics>
    <csml:figure>
     <csml:continuousProcess label="u186" name="u186" visible="true" depth="0" location="774.0 377.5" size="12.0 23.0" fillColor="0 0 0 0" outlineColor="0 0 0 255" outlineWidth="1.0"/>
    </csml:figure>
   </csml:graphics>
  </csml:process>
  <csml:process label="n91" name="n91" type="continuous" biolocation="CC_Cytoplasm" relationType="Type 0" edgeScore="1.0" bioprocess="ME_ProteinCleavage">
   <csml:simulationCondition>
    <csml:priority value="0"/>
    <csml:firing type="Boolean" value="true" firingStyle="and"/>
    <csml:delay type="Long" value="0.0" delayStyle="nodelay"/>
    <csml:calc calcStyle="speed"/>
    <csml:kinetic type="Double" kineticStyle="custom">
     <csml:parameter name="custom" value="m17/200"/>
    </csml:kinetic>
   </csml:simulationCondition>
   <csml:function>
    <csml:connector label="a96" name="a96" type="process" from="n9" to="n91" linestyle="straight" supportpath="false">
     <csml:firing type="Double" value="0.000001" connectorFiringStyle="threshold"/>
     <csml:kinetic/>
     <csml:graphics>
      <csml:figure>
       <csml:processConnector visible="true" depth="0" points="803.0 318.0 801.0347134725422 302.93280328948975" lineColor="0 0 0 255" lineWidth="1.0"/>
      </csml:figure>
      <csml:targetArrow>
       <csml:processConnectorArrow visible="true" depth="0" points="0.0 0.0 0.0 6.0 8.0 3.0" pointsInAbsoluteCoordinate="798.0599122389835 303.32082084169303 804.0095147061008 302.5447857372864 800.0000000000001 294.99999999999994" fillColor="0 0 0 255" outlineColor="0 0 0 255" outlineWidth="1.0"/>
      </csml:targetArrow>
     </csml:graphics>
    </csml:connector>
   </csml:function>
   <csml:biological>
    <csml:effectList/>
   </csml:biological>
   <csml:graphics>
    <csml:figure>
     <csml:image visible="true" depth="0" location="782.0 263.0" size="32.0 32.0" fillColor="0 0 0 0" outlineColor="0 0 0 0" outlineWidth="0.0" filePath="system" fileFormat="svg" resourceID="10012" fileType="resourceFile"/>
    </csml:figure>
   </csml:graphics>
  </csml:process>
  <csml:process label="n92" name="n92" type="continuous" biolocation="CC_Cytoplasm" relationType="Type 0" edgeScore="1.0" bioprocess="undef">
   <csml:simulationCondition>
    <csml:priority value="0"/>
    <csml:firing type="Boolean" value="true" firingStyle="and"/>
    <csml:delay type="Long" value="0.0" delayStyle="nodelay"/>
    <csml:calc calcStyle="speed"/>
    <csml:kinetic type="Double" kineticStyle="custom">
     <csml:parameter name="custom" value="m18/200"/>
    </csml:kinetic>
   </csml:simulationCondition>
   <csml:function>
    <csml:connector label="a97" name="a97" type="process" from="n10" to="n92" linestyle="straight" supportpath="false">
     <csml:firing type="Double" value="0.000001" connectorFiringStyle="threshold"/>
     <csml:kinetic/>
     <csml:graphics>
      <csml:figure>
       <csml:processConnector visible="true" depth="0" points="950.0 343.0 1008.0328543482584 337.72428596834015" lineColor="0 0 0 255" lineWidth="1.0"/>
      </csml:figure>
      <csml:targetArrow>
       <csml:processConnectorArrow visible="true" depth="0" points="0.0 0.0 0.0 6.0 8.0 3.0" pointsInAbsoluteCoordinate="1007.7612471101309 334.736606348937 1008.304461586386 340.71196558774324 1016.0 337.0" fillColor="0 0 0 255" outlineColor="0 0 0 255" outlineWidth="1.0"/>
      </csml:targetArrow>
     </csml:graphics>
    </csml:connector>
   </csml:function>
   <csml:biological>
    <csml:effectList/>
   </csml:biological>
   <csml:graphics>
    <csml:figure>
     <csml:continuousProcess label="u190" name="u190" visible="true" depth="0" location="1016.0 324.5" size="12.0 23.0" fillColor="0 0 0 0" outlineColor="0 0 0 255" outlineWidth="1.0"/>
    </csml:figure>
   </csml:graphics>
  </csml:process>
  <csml:process label="n93" name="n93" type="continuous" biolocation="CC_Cytoplasm" relationType="Type 0" edgeScore="1.0" bioprocess="ME_ProteinCleavage">
   <csml:simulationCondition>
    <csml:priority value="0"/>
    <csml:firing type="Boolean" value="true" firingStyle="and"/>
    <csml:delay type="Long" value="0.0" delayStyle="nodelay"/>
    <csml:calc calcStyle="speed"/>
    <csml:kinetic type="Double" kineticStyle="custom">
     <csml:parameter name="custom" value="m20/200"/>
    </csml:kinetic>
   </csml:simulationCondition>
   <csml:function>
    <csml:connector label="a98" name="a98" type="process" from="n11" to="n93" linestyle="straight" supportpath="false">
     <csml:firing type="Double" value="0.000001" connectorFiringStyle="threshold"/>
     <csml:kinetic/>
     <csml:graphics>
      <csml:figure>
       <csml:processConnector visible="true" depth="0" points="860.0 528.0 874.0082516783176 528.6367387126508" lineColor="0 0 0 255" lineWidth="1.0"/>
      </csml:figure>
      <csml:targetArrow>
       <csml:processConnectorArrow visible="true" depth="0" points="0.0 0.0 0.0 6.0 8.0 3.0" pointsInAbsoluteCoordinate="874.1444746610736 525.6398330920199 873.8720286955617 531.6336443332817 882.0 529.0" fillColor="0 0 0 255" outlineColor="0 0 0 255" outlineWidth="1.0"/>
      </csml:targetArrow>
     </csml:graphics>
    </csml:connector>
   </csml:function>
   <csml:biological>
    <csml:effectList/>
   </csml:biological>
   <csml:graphics>
    <csml:figure>
     <csml:image visible="true" depth="0" location="882.0 513.0" size="32.0 32.0" fillColor="0 0 0 0" outlineColor="0 0 0 0" outlineWidth="0.0" filePath="system" fileFormat="svg" resourceID="10012" fileType="resourceFile"/>
    </csml:figure>
   </csml:graphics>
  </csml:process>
  <csml:process label="n94" name="n94" type="continuous" biolocation="CC_Cytoplasm" relationType="Type 0" edgeScore="1.0" bioprocess="ME_ProteinCleavage">
   <csml:simulationCondition>
    <csml:priority value="0"/>
    <csml:firing type="Boolean" value="true" firingStyle="and"/>
    <csml:delay type="Long" value="0.0" delayStyle="nodelay"/>
    <csml:calc calcStyle="speed"/>
    <csml:kinetic type="Double" kineticStyle="custom">
     <csml:parameter name="custom" value="m22/200"/>
    </csml:kinetic>
   </csml:simulationCondition>
   <csml:function>
    <csml:connector label="a99" name="a99" type="process" from="n13" to="n94" linestyle="straight" supportpath="false">
     <csml:firing type="Double" value="0.000001" connectorFiringStyle="threshold"/>
     <csml:kinetic/>
     <csml:graphics>
      <csml:figure>
       <csml:processConnector visible="true" depth="0" points="832.0 668.0 892.054795165417 675.0652700194609" lineColor="0 0 0 255" lineWidth="1.0"/>
      </csml:figure>
      <csml:targetArrow>
       <csml:processConnectorArrow visible="true" depth="0" points="0.0 0.0 0.0 6.0 8.0 3.0" pointsInAbsoluteCoordinate="892.4053189081192 672.0858182064923 891.7042714227148 678.0447218324296 900.0 676.0000000000001" fillColor="0 0 0 255" outlineColor="0 0 0 255" outlineWidth="1.0"/>
      </csml:targetArrow>
     </csml:graphics>
    </csml:connector>
   </csml:function>
   <csml:biological>
    <csml:effectList/>
   </csml:biological>
   <csml:graphics>
    <csml:figure>
     <csml:image visible="true" depth="0" location="900.0 662.0" size="32.0 32.0" fillColor="0 0 0 0" outlineColor="0 0 0 0" outlineWidth="0.0" filePath="system" fileFormat="svg" resourceID="10012" fileType="resourceFile"/>
    </csml:figure>
   </csml:graphics>
  </csml:process>
  <csml:process label="n95" name="n95" type="continuous" biolocation="CC_Cytoplasm" relationType="Type 0" edgeScore="1.0" bioprocess="ME_ProteinCleavage">
   <csml:simulationCondition>
    <csml:priority value="0"/>
    <csml:firing type="Boolean" value="true" firingStyle="and"/>
    <csml:delay type="Long" value="0.0" delayStyle="nodelay"/>
    <csml:calc calcStyle="speed"/>
    <csml:kinetic type="Double" kineticStyle="custom">
     <csml:parameter name="custom" value="m24/200"/>
    </csml:kinetic>
   </csml:simulationCondition>
   <csml:function>
    <csml:connector label="a100" name="a100" type="process" from="n31" to="n95" linestyle="straight" supportpath="false">
     <csml:firing type="Double" value="0.000001" connectorFiringStyle="threshold"/>
     <csml:kinetic/>
     <csml:graphics>
      <csml:figure>
       <csml:processConnector visible="true" depth="0" points="627.0 804.0 604.0 804.0" lineColor="0 0 0 255" lineWidth="1.0"/>
      </csml:figure>
      <csml:targetArrow>
       <csml:processConnectorArrow visible="true" depth="0" points="0.0 0.0 0.0 6.0 8.0 3.0" pointsInAbsoluteCoordinate="604.0 807.0 604.0 801.0 596.0 804.0" fillColor="0 0 0 255" outlineColor="0 0 0 255" outlineWidth="1.0"/>
      </csml:targetArrow>
     </csml:graphics>
    </csml:connector>
   </csml:function>
   <csml:biological>
    <csml:effectList/>
   </csml:biological>
   <csml:graphics>
    <csml:figure>
[truncated: 45,244 more chars]
