# Supplementary material for: An efficient grid layout algorithm for biological networks utilizing various biological attributes
Source: BMC Bioinformatics. 2007 Mar 6;8:76. doi: 10.1186/1471-2105-8-76 (PMC1821340; doi:10.1186/1471-2105-8-76)
Supplement: Additional file 2 — Biopathway model files. Endothelial cell model, Fas-induced apoptosis pathway model and ASE cell fate simulation model are included. [file 1471-2105-8-76-S2.zip › models/endothelial_cell.gon]

<?xml version="1.0" encoding="WINDOWS-31J"?>
<csml:model
 xmlns:csml="http://www.csml.org/csml/version1" majorVersion="1" minorVersion="9">
 <csml:unitdefs/>
 <csml:net>
  <csml:entity label="e1" name="Macrophages" type="continuous" biolocation="CC_ExtracellularSpace" codelinkProbeID="" extension="" accession="">
   <csml:parameter label="m1" type="Double" initialValue="10" minimumValue="0" maximumValue="infinite" unit="unit"/>
   <csml:graphics>
    <csml:figure>
     <csml:continuousEntity visible="true" depth="0" location="605.0 143.0" size="22.0 22.0" fillColor="0 0 0 0" outlineColor="0 0 0 255" outlineWidth="1.0"/>
    </csml:figure>
    <csml:text name="name" visible="false" depth="0" location="501.0 123.0" fillColor="0 0 0 0" outlineColor="0 0 0 0" outlineWidth="0.0" textColor="0 0 0 255" fontName="Dialog" fontSize="16" arrangement="Top Left" spacing="-2.0"/>
   </csml:graphics>
  </csml:entity>
  <csml:entity label="e2" name="IL-1" type="continuous" biolocation="CC_Cytoplasm" codelinkProbeID="" extension="" accession="">
   <csml:parameter label="m2" type="Double" initialValue="0" minimumValue="0" maximumValue="infinite" unit="unit"/>
   <csml:graphics>
    <csml:figure>
     <csml:image visible="true" depth="0" location="439.375 405.375" size="45.25 29.25" fillColor="0 0 0 0" outlineColor="0 0 0 0" outlineWidth="0.0" filePath="resources/images/gonparts/entity/img/ligand1_0000ff.png" fileFormat="img" fileType="resourceFile"/>
    </csml:figure>
   </csml:graphics>
  </csml:entity>
  <csml:entity label="e3" name="IL-1R" type="continuous" biolocation="CC_PlasmaMembrane" codelinkProbeID="" extension="" accession="">
   <csml:parameter label="m3" type="Double" initialValue="100" minimumValue="0" maximumValue="infinite" unit="unit"/>
   <csml:graphics>
    <csml:figure>
     <csml:image visible="true" depth="0" location="436.375 548.875" size="51.25 78.25" fillColor="0 0 0 0" outlineColor="0 0 0 0" outlineWidth="0.0" filePath="resources/images/gonparts/entity/img/receptor1_0000ff.png" fileFormat="img" fileType="resourceFile"/>
    </csml:figure>
   </csml:graphics>
  </csml:entity>
  <csml:entity label="e4" name="IL-1_IL-1R" type="continuous" biolocation="CC_PlasmaMembrane" codelinkProbeID="" extension="" accession="">
   <csml:parameter label="m4" type="Double" initialValue="0" minimumValue="0" maximumValue="infinite" unit="unit"/>
   <csml:graphics>
    <csml:figure>
     <csml:image visible="true" depth="0" location="604.5 538.75" size="51.0 98.5" fillColor="0 0 0 0" outlineColor="0 0 0 0" outlineWidth="0.0" filePath="resources/images/gonparts/entity/img/ligand1_receptor1_0000ff.png" fileFormat="img" fileType="resourceFile"/>
    </csml:figure>
   </csml:graphics>
  </csml:entity>
  <csml:entity label="e5" name="CD-40L" type="continuous" biolocation="CC_Cytoplasm" codelinkProbeID="" extension="" accession="">
   <csml:parameter label="m5" type="Double" initialValue="0" minimumValue="0" maximumValue="infinite" unit="unit"/>
   <csml:graphics>
    <csml:figure>
     <csml:image visible="true" depth="0" location="817.375 405.375" size="45.25 29.25" fillColor="0 0 0 0" outlineColor="0 0 0 0" outlineWidth="0.0" filePath="resources/images/gonparts/entity/img/ligand1_008000.png" fileFormat="img" fileType="resourceFile"/>
    </csml:figure>
   </csml:graphics>
  </csml:entity>
  <csml:entity label="e6" name="CD-40" type="continuous" biolocation="CC_PlasmaMembrane" codelinkProbeID="" extension="" accession="">
   <csml:parameter label="m6" type="Double" initialValue="100" minimumValue="0" maximumValue="infinite" unit="unit"/>
   <csml:graphics>
    <csml:figure>
     <csml:image visible="true" depth="0" location="856.375 562.875" size="51.25 78.25" fillColor="0 0 0 0" outlineColor="0 0 0 0" outlineWidth="0.0" filePath="resources/images/gonparts/entity/img/receptor1_008000.png" fileFormat="img" fileType="resourceFile"/>
    </csml:figure>
   </csml:graphics>
  </csml:entity>
  <csml:entity label="e7" name="CD40_CD40L" type="continuous" biolocation="CC_PlasmaMembrane" codelinkProbeID="" extension="" accession="">
   <csml:parameter label="m7" type="Double" initialValue="0" minimumValue="0" maximumValue="infinite" unit="unit"/>
   <csml:graphics>
    <csml:figure>
     <csml:image visible="true" depth="0" location="1038.5 552.75" size="51.0 98.5" fillColor="0 0 0 0" outlineColor="0 0 0 0" outlineWidth="0.0" filePath="resources/images/gonparts/entity/img/ligand1_receptor1_008000.png" fileFormat="img" fileType="resourceFile"/>
    </csml:figure>
   </csml:graphics>
  </csml:entity>
  <csml:entity label="e8" name="T-cells" type="continuous" biolocation="CC_ExtracellularSpace" codelinkProbeID="" extension="" accession="">
   <csml:parameter label="m8" type="Double" initialValue="0" minimumValue="0" maximumValue="infinite" unit="unit"/>
   <csml:graphics>
    <csml:figure>
     <csml:continuousEntity visible="true" depth="0" location="2579.0 218.0" size="22.0 22.0" fillColor="0 0 0 0" outlineColor="0 0 0 255" outlineWidth="1.0"/>
    </csml:figure>
    <csml:text name="name" visible="false" depth="0" location="2525.0 198.0" fillColor="0 0 0 0" outlineColor="0 0 0 0" outlineWidth="0.0" textColor="0 0 0 255" fontName="Dialog" fontSize="16" arrangement="Top Left" spacing="-2.0"/>
   </csml:graphics>
  </csml:entity>
  <csml:entity label="e10" name="Pathogens" type="continuous" biolocation="CC_ExtracellularSpace" codelinkProbeID="" extension="" accession="">
   <csml:parameter label="m10" type="Double" initialValue="0" minimumValue="0" maximumValue="infinite" unit="unit"/>
   <csml:graphics>
    <csml:figure>
     <csml:continuousEntity visible="true" depth="0" location="2705.0 218.0" size="22.0 22.0" fillColor="0 0 0 0" outlineColor="0 0 0 255" outlineWidth="1.0"/>
    </csml:figure>
    <csml:text name="name" visible="false" depth="0" location="2624.0 198.0" fillColor="0 0 0 0" outlineColor="0 0 0 0" outlineWidth="0.0" textColor="0 0 0 255" fontName="Dialog" fontSize="16" arrangement="Top Left" spacing="-2.0"/>
   </csml:graphics>
  </csml:entity>
  <csml:entity label="e11" name="TNF-��" type="continuous" biolocation="CC_Cytoplasm" codelinkProbeID="" extension="" accession="">
   <csml:parameter label="m11" type="Double" initialValue="0" minimumValue="0" maximumValue="infinite" unit="unit"/>
   <csml:graphics>
    <csml:figure>
     <csml:image visible="true" depth="0" location="900.0 223.25" size="48.0 29.5" fillColor="0 0 0 0" outlineColor="0 0 0 0" outlineWidth="0.0" filePath="resources/images/gonparts/entity/img/protein1_ff0000.png" fileFormat="img" fileType="resourceFile"/>
    </csml:figure>
   </csml:graphics>
  </csml:entity>
  <csml:entity label="e12" name="TNF-��(trimer)" type="continuous" biolocation="CC_ExtracellularSpace" codelinkProbeID="" extension="" accession="">
   <csml:parameter label="m12" type="Double" initialValue="0" minimumValue="0" maximumValue="infinite" unit="unit"/>
   <csml:graphics>
    <csml:figure>
     <csml:image visible="true" depth="0" location="1260.25 413.125" size="83.5 41.75" fillColor="0 0 0 0" outlineColor="0 0 0 0" outlineWidth="0.0" filePath="resources/images/gonparts/entity/img/trimer1_ff0000.png" fileFormat="img" fileType="resourceFile"/>
    </csml:figure>
   </csml:graphics>
  </csml:entity>
  <csml:entity label="e13" name="TNFR2" type="continuous" biolocation="CC_PlasmaMembrane" codelinkProbeID="" extension="" accession="">
   <csml:parameter label="m13" type="Double" initialValue="100" minimumValue="0" maximumValue="infinite" unit="unit"/>
   <csml:graphics>
    <csml:figure>
     <csml:image visible="true" depth="0" location="1276.375 562.875" size="51.25 78.25" fillColor="0 0 0 0" outlineColor="0 0 0 0" outlineWidth="0.0" filePath="resources/images/gonparts/entity/img/receptor1_ff0000.png" fileFormat="img" fileType="resourceFile"/>
    </csml:figure>
   </csml:graphics>
  </csml:entity>
  <csml:entity label="e14" name="TNFR1_SODD" type="continuous" biolocation="CC_PlasmaMembrane" codelinkProbeID="" extension="" accession="">
   <csml:parameter label="m14" type="Double" initialValue="100" minimumValue="0" maximumValue="infinite" unit="unit"/>
   <csml:graphics>
    <csml:figure>
     <csml:image visible="true" depth="0" location="1654.375 562.875" size="51.25 78.25" fillColor="0 0 0 0" outlineColor="0 0 0 0" outlineWidth="0.0" filePath="resources/images/gonparts/entity/img/receptor1_ff00ff.png" fileFormat="img" fileType="resourceFile"/>
    </csml:figure>
   </csml:graphics>
  </csml:entity>
  <csml:entity label="e15" name="TNF-��(trimer)_TNFR2(trimer)" type="continuous" biolocation="CC_PlasmaMembrane" codelinkProbeID="" extension="" accession="">
   <csml:parameter label="m15" type="Double" initialValue="0" minimumValue="0" maximumValue="infinite" unit="unit"/>
   <csml:graphics>
    <csml:figure>
     <csml:image visible="true" depth="0" location="1486.5 552.75" size="51.0 98.5" fillColor="0 0 0 0" outlineColor="0 0 0 0" outlineWidth="0.0" filePath="resources/images/gonparts/entity/img/ligand1_receptor1_ff0000.png" fileFormat="img" fileType="resourceFile"/>
    </csml:figure>
   </csml:graphics>
  </csml:entity>
  <csml:entity label="e16" name="TNF-��(trimer)_TNFR1(trimer)" type="continuous" biolocation="CC_PlasmaMembrane" codelinkProbeID="" extension="" accession="">
   <csml:parameter label="m16" type="Double" initialValue="0" minimumValue="0" maximumValue="infinite" unit="unit"/>
   <csml:graphics>
    <csml:figure>
     <csml:image visible="true" depth="0" location="1892.5 552.75" size="51.0 98.5" fillColor="0 0 0 0" outlineColor="0 0 0 0" outlineWidth="0.0" filePath="resources/images/gonparts/entity/img/ligand1_receptor1_ff00ff.png" fileFormat="img" fileType="resourceFile"/>
    </csml:figure>
   </csml:graphics>
  </csml:entity>
  <csml:entity label="e17" name="MEKK-1" type="continuous" biolocation="CC_Cytoplasm" codelinkProbeID="" extension="" accession="">
   <csml:parameter label="m17" type="Double" initialValue="100" minimumValue="0" maximumValue="infinite" unit="unit"/>
   <csml:graphics>
    <csml:figure>
     <csml:image visible="true" depth="0" location="636.0 1245.25" size="48.0 29.5" fillColor="0 0 0 0" outlineColor="0 0 0 0" outlineWidth="0.0" filePath="resources/images/gonparts/entity/img/protein1_800080.png" fileFormat="img" fileType="resourceFile"/>
    </csml:figure>
   </csml:graphics>
  </csml:entity>
  <csml:entity label="e18" name="MEKK-1{p}" type="continuous" biolocation="CC_Cytoplasm" codelinkProbeID="" extension="" accession="">
   <csml:parameter label="m18" type="Double" initialValue="0" minimumValue="0" maximumValue="infinite" unit="unit"/>
   <csml:graphics>
    <csml:figure>
     <csml:image visible="true" depth="0" location="991.75 1238.75" size="56.5 42.5" fillColor="0 0 0 0" outlineColor="0 0 0 0" outlineWidth="0.0" filePath="resources/images/gonparts/entity/img/protein1_800080(modified_ffff00).png" fileFormat="img" fileType="resourceFile"/>
    </csml:figure>
   </csml:graphics>
  </csml:entity>
  <csml:entity label="e20" name="MEKK-3{p}" type="continuous" biolocation="CC_Cytoplasm" codelinkProbeID="" extension="" accession="">
   <csml:parameter label="m20" type="Double" initialValue="0" minimumValue="0" maximumValue="infinite" unit="unit"/>
   <csml:graphics>
    <csml:figure>
     <csml:image visible="true" depth="0" location="1189.75 1448.75" size="56.5 42.5" fillColor="0 0 0 0" outlineColor="0 0 0 0" outlineWidth="0.0" filePath="resources/images/gonparts/entity/img/protein1_008080(modified_ffff00).png" fileFormat="img" fileType="resourceFile"/>
    </csml:figure>
   </csml:graphics>
  </csml:entity>
  <csml:entity label="e21" name="c-Jun" type="continuous" biolocation="CC_Cytoplasm" codelinkProbeID="" extension="" accession="">
   <csml:parameter label="m21" type="Double" initialValue="100" minimumValue="0" maximumValue="infinite" unit="unit"/>
   <csml:graphics>
    <csml:figure>
     <csml:continuousEntity visible="true" depth="0" location="1487.0 1585.0" size="22.0 22.0" fillColor="0 0 0 0" outlineColor="0 0 0 255" outlineWidth="1.0"/>
    </csml:figure>
   </csml:graphics>
  </csml:entity>
  <csml:entity label="e22" name="ATF2" type="continuous" biolocation="CC_Cytoplasm" codelinkProbeID="" extension="" accession="">
   <csml:parameter label="m22" type="Double" initialValue="10" minimumValue="0" maximumValue="infinite" unit="unit"/>
   <csml:graphics>
    <csml:figure>
     <csml:continuousEntity visible="true" depth="0" location="1487.0 1697.0" size="22.0 22.0" fillColor="0 0 0 0" outlineColor="0 0 0 255" outlineWidth="1.0"/>
    </csml:figure>
   </csml:graphics>
  </csml:entity>
  <csml:entity label="e23" name="FosB" type="continuous" biolocation="CC_Cytoplasm" codelinkProbeID="" extension="" accession="">
   <csml:parameter label="m23" type="Double" initialValue="10" minimumValue="0" maximumValue="infinite" unit="unit"/>
   <csml:graphics>
    <csml:figure>
     <csml:continuousEntity visible="true" depth="0" location="1487.0 1809.0" size="22.0 22.0" fillColor="0 0 0 0" outlineColor="0 0 0 255" outlineWidth="1.0"/>
    </csml:figure>
   </csml:graphics>
  </csml:entity>
  <csml:entity label="e24" name="cFos" type="continuous" biolocation="CC_Cytoplasm" codelinkProbeID="" extension="" accession="">
   <csml:parameter label="m24" type="Double" initialValue="10" minimumValue="0" maximumValue="infinite" unit="unit"/>
   <csml:graphics>
    <csml:figure>
     <csml:continuousEntity visible="true" depth="0" location="1487.0 1907.0" size="22.0 22.0" fillColor="0 0 0 0" outlineColor="0 0 0 255" outlineWidth="1.0"/>
    </csml:figure>
   </csml:graphics>
  </csml:entity>
  <csml:entity label="e25" name="c-Jun_ATF2" type="continuous" biolocation="CC_Cytoplasm" codelinkProbeID="" extension="" accession="">
   <csml:parameter label="m25" type="Double" initialValue="0" minimumValue="0" maximumValue="infinite" unit="unit"/>
   <csml:graphics>
    <csml:figure>
     <csml:continuousEntity visible="true" depth="0" location="1795.0 1697.0" size="22.0 22.0" fillColor="0 0 0 0" outlineColor="0 0 0 255" outlineWidth="1.0"/>
    </csml:figure>
   </csml:graphics>
  </csml:entity>
  <csml:entity label="e26" name="c-Jun_FosB" type="continuous" biolocation="CC_Cytoplasm" codelinkProbeID="" extension="" accession="">
   <csml:parameter label="m26" type="Double" initialValue="0" minimumValue="0" maximumValue="infinite" unit="unit"/>
   <csml:graphics>
    <csml:figure>
     <csml:continuousEntity visible="true" depth="0" location="1795.0 1809.0" size="22.0 22.0" fillColor="0 0 0 0" outlineColor="0 0 0 255" outlineWidth="1.0"/>
    </csml:figure>
   </csml:graphics>
  </csml:entity>
  <csml:entity label="e27" name="c-Jun_cFos" type="continuous" biolocation="CC_Cytoplasm" codelinkProbeID="" extension="" accession="">
   <csml:parameter label="m27" type="Double" initialValue="0" minimumValue="0" maximumValue="infinite" unit="unit"/>
   <csml:graphics>
    <csml:figure>
     <csml:continuousEntity visible="true" depth="0" location="1795.0 1907.0" size="22.0 22.0" fillColor="0 0 0 0" outlineColor="0 0 0 255" outlineWidth="1.0"/>
    </csml:figure>
   </csml:graphics>
  </csml:entity>
  <csml:entity label="e28" name="MAP2Ks" type="continuous" biolocation="CC_Cytoplasm" codelinkProbeID="" extension="" accession="">
   <csml:parameter label="m28" type="Double" initialValue="100" minimumValue="0" maximumValue="infinite" unit="unit"/>
   <csml:graphics>
    <csml:figure>
     <csml:continuousEntity visible="true" depth="0" location="1361.0 1361.0" size="22.0 22.0" fillColor="0 0 0 0" outlineColor="0 0 0 255" outlineWidth="1.0"/>
    </csml:figure>
   </csml:graphics>
  </csml:entity>
  <csml:entity label="e29" name="MAP2Ks{p}" type="continuous" biolocation="CC_Cytoplasm" codelinkProbeID="" extension="" accession="">
   <csml:parameter label="m29" type="Double" initialValue="0" minimumValue="0" maximumValue="infinite" unit="unit"/>
   <csml:graphics>
    <csml:figure>
     <csml:continuousEntity visible="true" depth="0" location="1585.0 1361.0" size="22.0 22.0" fillColor="0 0 0 0" outlineColor="0 0 0 255" outlineWidth="1.0"/>
    </csml:figure>
   </csml:graphics>
  </csml:entity>
  <csml:entity label="e30" name="JNK1orJNK2" type="continuous" biolocation="CC_Cytoplasm" codelinkProbeID="" extension="" accession="">
   <csml:parameter label="m30" type="Double" initialValue="100" minimumValue="0" maximumValue="infinite" unit="unit"/>
   <csml:graphics>
    <csml:figure>
     <csml:continuousEntity visible="true" depth="0" location="1683.0 1473.0" size="22.0 22.0" fillColor="0 0 0 0" outlineColor="0 0 0 255" outlineWidth="1.0"/>
    </csml:figure>
   </csml:graphics>
  </csml:entity>
  <csml:entity label="e31" name="JNK1{p}orJNK2{p}" type="continuous" biolocation="CC_Cytoplasm" codelinkProbeID="" extension="" accession="">
   <csml:parameter label="m31" type="Double" initialValue="0" minimumValue="0" maximumValue="infinite" unit="unit"/>
   <csml:graphics>
    <csml:figure>
     <csml:continuousEntity visible="true" depth="0" location="1921.0 1473.0" size="22.0 22.0" fillColor="0 0 0 0" outlineColor="0 0 0 255" outlineWidth="1.0"/>
    </csml:figure>
   </csml:graphics>
  </csml:entity>
  <csml:entity label="e32" name="c-Jun{p}_ATF2" type="continuous" biolocation="CC_Cytoplasm" codelinkProbeID="" extension="" accession="">
   <csml:parameter label="m32" type="Double" initialValue="0" minimumValue="0" maximumValue="infinite" unit="unit"/>
   <csml:graphics>
    <csml:figure>
     <csml:continuousEntity visible="true" depth="0" location="2187.0 1697.0" size="22.0 22.0" fillColor="0 0 0 0" outlineColor="0 0 0 255" outlineWidth="1.0"/>
    </csml:figure>
   </csml:graphics>
  </csml:entity>
  <csml:entity label="e33" name="c-Jun{p}_FosB" type="continuous" biolocation="CC_Cytoplasm" codelinkProbeID="" extension="" accession="">
   <csml:parameter label="m33" type="Double" initialValue="0" minimumValue="0" maximumValue="infinite" unit="unit"/>
   <csml:graphics>
    <csml:figure>
     <csml:continuousEntity visible="true" depth="0" location="2187.0 1809.0" size="22.0 22.0" fillColor="0 0 0 0" outlineColor="0 0 0 255" outlineWidth="1.0"/>
    </csml:figure>
   </csml:graphics>
  </csml:entity>
  <csml:entity label="e34" name="c-Jun{p}_cFos" type="continuous" biolocation="CC_Cytoplasm" codelinkProbeID="" extension="" accession="">
   <csml:parameter label="m34" type="Double" initialValue="0" minimumValue="0" maximumValue="infinite" unit="unit"/>
   <csml:graphics>
    <csml:figure>
     <csml:continuousEntity visible="true" depth="0" location="2187.0 1907.0" size="22.0 22.0" fillColor="0 0 0 0" outlineColor="0 0 0 255" outlineWidth="1.0"/>
    </csml:figure>
   </csml:graphics>
  </csml:entity>
  <csml:entity label="e35" name="c-Jun{p}_ATF2" type="continuous" biolocation="CC_Cytoplasm" codelinkProbeID="" extension="" accession="">
   <csml:parameter label="m35" type="Double" initialValue="0" minimumValue="0" maximumValue="infinite" unit="unit"/>
   <csml:graphics>
    <csml:figure>
     <csml:continuousEntity visible="true" depth="0" location="2677.0 1739.0" size="22.0 22.0" fillColor="0 0 0 0" outlineColor="0 0 0 255" outlineWidth="1.0"/>
    </csml:figure>
   </csml:graphics>
  </csml:entity>
  <csml:entity label="e36" name="c-Jun{p}FosB" type="continuous" biolocation="CC_Cytoplasm" codelinkProbeID="" extension="" accession="">
   <csml:parameter label="m36" type="Double" initialValue="0" minimumValue="0" maximumValue="infinite" unit="unit"/>
   <csml:graphics>
    <csml:figure>
     <csml:continuousEntity visible="true" depth="0" location="2677.0 1851.0" size="22.0 22.0" fillColor="0 0 0 0" outlineColor="0 0 0 255" outlineWidth="1.0"/>
    </csml:figure>
   </csml:graphics>
  </csml:entity>
  <csml:entity label="e37" name="c-Jun{p}_cFos" type="continuous" biolocation="CC_Cytoplasm" codelinkProbeID="" extension="" accession="">
   <csml:parameter label="m37" type="Double" initialValue="0" minimumValue="0" maximumValue="infinite" unit="unit"/>
   <csml:graphics>
    <csml:figure>
     <csml:continuousEntity visible="true" depth="0" location="2677.0 1949.0" size="22.0 22.0" fillColor="0 0 0 0" outlineColor="0 0 0 255" outlineWidth="1.0"/>
    </csml:figure>
   </csml:graphics>
  </csml:entity>
  <csml:entity label="e39" name="VCAM-1(mRNA)" type="continuous" biolocation="CC_Nucleoplasm" codelinkProbeID="" extension="" accession="">
   <csml:parameter label="m39" type="Double" initialValue="0" minimumValue="0" maximumValue="infinite" unit="unit"/>
   <csml:graphics>
    <csml:figure>
     <csml:image visible="true" depth="0" location="3229.5 2131.5" size="205.0 21.0" fillColor="0 0 0 0" outlineColor="0 0 0 0" outlineWidth="0.0" filePath="resources/images/gonparts/entity/img/mRNA1_008000.png" fileFormat="img" fileType="resourceFile"/>
    </csml:figure>
   </csml:graphics>
  </csml:entity>
  <csml:entity label="e40" name="ICAM-1(mRNA)" type="continuous" biolocation="CC_Nucleoplasm" codelinkProbeID="" extension="" accession="">
   <csml:parameter label="m40" type="Double" initialValue="0" minimumValue="0" maximumValue="infinite" unit="unit"/>
   <csml:graphics>
    <csml:figure>
     <csml:image visible="true" depth="0" location="3229.5 2243.5" size="205.0 21.0" fillColor="0 0 0 0" outlineColor="0 0 0 0" outlineWidth="0.0" filePath="resources/images/gonparts/entity/img/mRNA1_008080.png" fileFormat="img" fileType="resourceFile"/>
    </csml:figure>
   </csml:graphics>
  </csml:entity>
  <csml:entity label="e41" name="E-selectin" type="continuous" biolocation="CC_PlasmaMembrane" codelinkProbeID="" extension="" accession="">
   <csml:parameter label="m41" type="Double" initialValue="0" minimumValue="0" maximumValue="infinite" unit="unit"/>
   <csml:logging value="true"/>
   <csml:graphics>
    <csml:figure>
     <csml:image visible="true" depth="0" location="3253.125 531.625" size="45.75 112.75000000000001" fillColor="0 0 0 0" outlineColor="0 0 0 0" outlineWidth="0.0" filePath="resources/images/gonparts/entity/img/receptor2_0000ff.png" fileFormat="img" fileType="resourceFile"/>
    </csml:figure>
   </csml:graphics>
  </csml:entity>
  <csml:entity label="e42" name="VCAM(integrin-ligands)" type="continuous" biolocation="CC_PlasmaMembrane" codelinkProbeID="" extension="" accession="">
   <csml:parameter label="m42" type="Double" initialValue="0" minimumValue="0" maximumValue="infinite" unit="unit"/>
   <csml:logging value="true"/>
   <csml:graphics>
    <csml:figure>
     <csml:image visible="true" depth="0" location="3449.125 531.625" size="45.75 112.75" fillColor="0 0 0 0" outlineColor="0 0 0 0" outlineWidth="0.0" filePath="resources/images/gonparts/entity/img/receptor2_008000.png" fileFormat="img" fileType="resourceFile"/>
    </csml:figure>
   </csml:graphics>
  </csml:entity>
  <csml:entity label="e43" name="ICAM-1(integrin-ligands)" type="continuous" biolocation="CC_PlasmaMembrane" codelinkProbeID="" extension="" accession="">
   <csml:parameter label="m43" type="Double" initialValue="0" minimumValue="0" maximumValue="infinite" unit="unit"/>
   <csml:logging value="true"/>
   <csml:graphics>
    <csml:figure>
     <csml:image visible="true" depth="0" location="3645.125 531.625" size="45.75 112.75" fillColor="0 0 0 0" outlineColor="0 0 0 0" outlineWidth="0.0" filePath="resources/images/gonparts/entity/img/receptor2_008080.png" fileFormat="img" fileType="resourceFile"/>
    </csml:figure>
   </csml:graphics>
  </csml:entity>
  <csml:entity label="e44" name="TNF-��" type="continuous" biolocation="CC_ExtracellularSpace" codelinkProbeID="" extension="" accession="">
   <csml:parameter label="m44" type="Double" initialValue="0" minimumValue="0" maximumValue="infinite" unit="unit"/>
   <csml:graphics>
    <csml:figure>
     <csml:image visible="true" depth="0" location="2510.0 368.25" size="48.0 29.5" fillColor="0 0 0 0" outlineColor="0 0 0 0" outlineWidth="0.0" filePath="resources/images/gonparts/entity/img/protein1_00ffff.png" fileFormat="img" fileType="resourceFile"/>
    </csml:figure>
   </csml:graphics>
  </csml:entity>
  <csml:entity label="e9" name="p50" type="continuous" biolocation="CC_Cytoplasm" codelinkProbeID="" extension="" accession="">
   <csml:parameter label="m9" type="Double" initialValue="10" minimumValue="0" maximumValue="infinite" unit="unit"/>
   <csml:graphics>
    <csml:figure>
     <csml:continuousEntity visible="true" depth="0" location="1487.0 2103.0" size="22.0 22.0" fillColor="0 0 0 0" outlineColor="0 0 0 255" outlineWidth="1.0"/>
    </csml:figure>
   </csml:graphics>
  </csml:entity>
  <csml:entity label="e45" name="p65" type="continuous" biolocation="CC_Cytoplasm" codelinkProbeID="" extension="" accession="">
   <csml:parameter label="m45" type="Double" initialValue="10" minimumValue="0" maximumValue="infinite" unit="unit"/>
   <csml:graphics>
    <csml:figure>
     <csml:continuousEntity visible="true" depth="0" location="1487.0 2299.0" size="22.0 22.0" fillColor="0 0 0 0" outlineColor="0 0 0 255" outlineWidth="1.0"/>
    </csml:figure>
   </csml:graphics>
  </csml:entity>
  <csml:entity label="e46" name="c-Rel" type="continuous" biolocation="CC_Cytoplasm" codelinkProbeID="" extension="" accession="">
   <csml:parameter label="m46" type="Double" initialValue="10" minimumValue="0" maximumValue="infinite" unit="unit"/>
   <csml:graphics>
    <csml:figure>
     <csml:continuousEntity visible="true" depth="0" location="1487.0 2481.0" size="22.0 22.0" fillColor="0 0 0 0" outlineColor="0 0 0 255" outlineWidth="1.0"/>
    </csml:figure>
   </csml:graphics>
  </csml:entity>
  <csml:entity label="e47" name="p50_p50" type="continuous" biolocation="CC_Cytoplasm" codelinkProbeID="" extension="" accession="">
   <csml:parameter label="m47" type="Double" initialValue="10" minimumValue="0" maximumValue="infinite" unit="unit"/>
   <csml:graphics>
    <csml:figure>
     <csml:continuousEntity visible="true" depth="0" location="1767.0 2103.0" size="22.0 22.0" fillColor="0 0 0 0" outlineColor="0 0 0 255" outlineWidth="1.0"/>
    </csml:figure>
   </csml:graphics>
  </csml:entity>
  <csml:entity label="e48" name="p50_p65" type="continuous" biolocation="CC_Cytoplasm" codelinkProbeID="" extension="" accession="">
   <csml:parameter label="m48" type="Double" initialValue="10" minimumValue="0" maximumValue="infinite" unit="unit"/>
   <csml:graphics>
    <csml:figure>
     <csml:continuousEntity visible="true" depth="0" location="1767.0 2215.0" size="22.0 22.0" fillColor="0 0 0 0" outlineColor="0 0 0 255" outlineWidth="1.0"/>
    </csml:figure>
   </csml:graphics>
  </csml:entity>
  <csml:entity label="e49" name="p50_c-Rel" type="continuous" biolocation="CC_Cytoplasm" codelinkProbeID="" extension="" accession="">
   <csml:parameter label="m49" type="Double" initialValue="10" minimumValue="0" maximumValue="infinite" unit="unit"/>
   <csml:graphics>
    <csml:figure>
     <csml:continuousEntity visible="true" depth="0" location="1767.0 2341.0" size="22.0 22.0" fillColor="0 0 0 0" outlineColor="0 0 0 255" outlineWidth="1.0"/>
    </csml:figure>
   </csml:graphics>
  </csml:entity>
  <csml:entity label="e50" name="p65_p65" type="continuous" biolocation="CC_Cytoplasm" codelinkProbeID="" extension="" accession="">
   <csml:parameter label="m50" type="Double" initialValue="10" minimumValue="0" maximumValue="infinite" unit="unit"/>
   <csml:graphics>
    <csml:figure>
     <csml:continuousEntity visible="true" depth="0" location="1767.0 2453.0" size="22.0 22.0" fillColor="0 0 0 0" outlineColor="0 0 0 255" outlineWidth="1.0"/>
    </csml:figure>
   </csml:graphics>
  </csml:entity>
  <csml:entity label="e51" name="p65_c-Rel" type="continuous" biolocation="CC_Cytoplasm" codelinkProbeID="" extension="" accession="">
   <csml:parameter label="m51" type="Double" initialValue="10" minimumValue="0" maximumValue="infinite" unit="unit"/>
   <csml:graphics>
    <csml:figure>
     <csml:continuousEntity visible="true" depth="0" location="1767.0 2565.0" size="22.0 22.0" fillColor="0 0 0 0" outlineColor="0 0 0 255" outlineWidth="1.0"/>
    </csml:figure>
   </csml:graphics>
  </csml:entity>
  <csml:entity label="e52" name="c-Rel_c-Rel" type="continuous" biolocation="CC_Cytoplasm" codelinkProbeID="" extension="" accession="">
   <csml:parameter label="m52" type="Double" initialValue="10" minimumValue="0" maximumValue="infinite" unit="unit"/>
   <csml:graphics>
    <csml:figure>
     <csml:continuousEntity visible="true" depth="0" location="1767.0 2663.0" size="22.0 22.0" fillColor="0 0 0 0" outlineColor="0 0 0 255" outlineWidth="1.0"/>
    </csml:figure>
   </csml:graphics>
  </csml:entity>
  <csml:entity label="e53" name="p65_p65" type="continuous" biolocation="CC_Nucleoplasm" codelinkProbeID="" extension="" accession="">
   <csml:parameter label="m53" type="Double" initialValue="0" minimumValue="0" maximumValue="infinite" unit="unit"/>
   <csml:graphics>
    <csml:figure>
     <csml:continuousEntity visible="true" depth="0" location="2607.0 2495.0" size="22.0 22.0" fillColor="0 0 0 0" outlineColor="0 0 0 255" outlineWidth="1.0"/>
    </csml:figure>
   </csml:graphics>
  </csml:entity>
  <csml:entity label="e54" name="p50_p65" type="continuous" biolocation="CC_Nucleoplasm" codelinkProbeID="" extension="" accession="">
   <csml:parameter label="m54" type="Double" initialValue="0" minimumValue="0" maximumValue="infinite" unit="unit"/>
   <csml:graphics>
    <csml:figure>
     <csml:continuousEntity visible="true" depth="0" location="2607.0 2257.0" size="22.0 22.0" fillColor="0 0 0 0" outlineColor="0 0 0 255" outlineWidth="1.0"/>
    </csml:figure>
   </csml:graphics>
  </csml:entity>
  <csml:entity label="e55" name="p65_c-Rel" type="continuous" biolocation="CC_Nucleoplasm" codelinkProbeID="" extension="" accession="">
   <csml:parameter label="m55" type="Double" initialValue="0" minimumValue="0" maximumValue="infinite" unit="unit"/>
   <csml:graphics>
    <csml:figure>
     <csml:continuousEntity visible="true" depth="0" location="2607.0 2607.0" size="22.0 22.0" fillColor="0 0 0 0" outlineColor="0 0 0 255" outlineWidth="1.0"/>
    </csml:figure>
   </csml:graphics>
  </csml:entity>
  <csml:entity label="e56" name="c-Rel_c-Rel" type="continuous" biolocation="CC_Nucleoplasm" codelinkProbeID="" extension="" accession="">
   <csml:parameter label="m56" type="Double" initialValue="0" minimumValue="0" maximumValue="infinite" unit="unit"/>
   <csml:graphics>
    <csml:figure>
     <csml:continuousEntity visible="true" depth="0" location="2607.0 2705.0" size="22.0 22.0" fillColor="0 0 0 0" outlineColor="0 0 0 255" outlineWidth="1.0"/>
    </csml:figure>
   </csml:graphics>
  </csml:entity>
  <csml:entity label="e57" name="p50_c-Rel" type="continuous" biolocation="CC_Nucleoplasm" codelinkProbeID="" extension="" accession="">
   <csml:parameter label="m57" type="Double" initialValue="0" minimumValue="0" maximumValue="infinite" unit="unit"/>
   <csml:graphics>
    <csml:figure>
     <csml:continuousEntity visible="true" depth="0" location="2607.0 2383.0" size="22.0 22.0" fillColor="0 0 0 0" outlineColor="0 0 0 255" outlineWidth="1.0"/>
    </csml:figure>
   </csml:graphics>
  </csml:entity>
  <csml:entity label="e58" name="p50_p50" type="continuous" biolocation="CC_Nucleoplasm" codelinkProbeID="" extension="" accession="">
   <csml:parameter label="m58" type="Double" initialValue="0" minimumValue="0" maximumValue="infinite" unit="unit"/>
   <csml:graphics>
    <csml:figure>
     <csml:continuousEntity visible="true" depth="0" location="2607.0 2145.0" size="22.0 22.0" fillColor="0 0 0 0" outlineColor="0 0 0 255" outlineWidth="1.0"/>
    </csml:figure>
   </csml:graphics>
  </csml:entity>
  <csml:entity label="e59" name="IKK" type="continuous" biolocation="CC_Cytoplasm" codelinkProbeID="" extension="" accession="">
   <csml:parameter label="m59" type="Double" initialValue="100" minimumValue="0" maximumValue="infinite" unit="unit"/>
   <csml:graphics>
    <csml:figure>
     <csml:image visible="true" depth="0" location="1432.0 2911.25" size="48.0 29.5" fillColor="0 0 0 0" outlineColor="0 0 0 0" outlineWidth="0.0" filePath="resources/images/gonparts/entity/img/protein1_008000.png" fileFormat="img" fileType="resourceFile"/>
    </csml:figure>
   </csml:graphics>
  </csml:entity>
  <csml:entity label="e60" name="IKK{p}" type="continuous" biolocation="CC_Cytoplasm" codelinkProbeID="" extension="" accession="">
   <csml:parameter label="m60" type="Double" initialValue="0" minimumValue="0" maximumValue="infinite" unit="unit"/>
   <csml:graphics>
    <csml:figure>
     <csml:image visible="true" depth="0" location="1777.75 2904.75" size="56.5 42.5" fillColor="0 0 0 0" outlineColor="0 0 0 0" outlineWidth="0.0" filePath="resources/images/gonparts/entity/img/protein1_008000(modified_ffff00).png" fileFormat="img" fileType="resourceFile"/>
    </csml:figure>
   </csml:graphics>
  </csml:entity>
  <csml:entity label="e62" name="MEKK-?{p}" type="continuous" biolocation="CC_Cytoplasm" codelinkProbeID="" extension="" accession="">
   <csml:parameter label="m62" type="Double" initialValue="0" minimumValue="0" maximumValue="infinite" unit="unit"/>
   <csml:graphics>
    <csml:figure>
     <csml:continuousEntity visible="true" depth="0" location="1277.0 1683.0" size="22.0 22.0" fillColor="0 0 0 0" outlineColor="0 0 0 255" outlineWidth="1.0"/>
    </csml:figure>
   </csml:graphics>
  </csml:entity>
  <csml:entity label="e63" name="I��B-��,I��B-��" type="continuous" biolocation="CC_Cytoplasm" codelinkProbeID="" extension="" accession="">
   <csml:parameter label="m63" type="Double" initialValue="100" minimumValue="0" maximumValue="infinite" unit="unit"/>
   <csml:graphics>
    <csml:figure>
     <csml:image visible="true" depth="0" location="1866.0 3079.25" size="48.0 29.5" fillColor="0 0 0 0" outlineColor="0 0 0 0" outlineWidth="0.0" filePath="resources/images/gonparts/entity/img/protein1_ff00ff.png" fileFormat="img" fileType="resourceFile"/>
    </csml:figure>
   </csml:graphics>
  </csml:entity>
  <csml:entity label="e65" name="I��B-��{p,Ub},I��B-��{p,Ub}" type="continuous" biolocation="CC_Cytoplasm" codelinkProbeID="" extension="" accession="">
   <csml:parameter label="m65" type="Double" initialValue="0" minimumValue="0" maximumValue="infinite" unit="unit"/>
   <csml:logging value="true"/>
   <csml:graphics>
    <csml:figure>
     <csml:image visible="true" depth="0" location="2407.75 3072.75" size="56.5 42.5" fillColor="0 0 0 0" outlineColor="0 0 0 0" outlineWidth="0.0" filePath="resources/images/gonparts/entity/img/protein1_ff00ff(modified_0000ff).png" fileFormat="img" fileType="resourceFile"/>
    </csml:figure>
   </csml:graphics>
  </csml:entity>
  <csml:entity label="e66" name="Unknown" type="continuous" biolocation="CC_Nucleoplasm" codelinkProbeID="" extension="" accession="">
   <csml:parameter label="m66" type="Double" initialValue="0" minimumValue="0" maximumValue="infinite" unit="unit"/>
   <csml:graphics>
    <csml:figure>
     <csml:image visible="true" depth="0" location="3215.5 2509.5" size="205.0 21.0" fillColor="0 0 0 0" outlineColor="0 0 0 0" outlineWidth="0.0" filePath="resources/images/gonparts/entity/img/mRNA1_ff0000.png" fileFormat="img" fileType="resourceFile"/>
    </csml:figure>
   </csml:graphics>
  </csml:entity>
  <csml:entity label="e67" name="Unknown" type="continuous" biolocation="CC_Nucleoplasm" codelinkProbeID="" extension="" accession="">
   <csml:parameter label="m67" type="Double" initialValue="0" minimumValue="0" maximumValue="infinite" unit="unit"/>
   <csml:graphics>
    <csml:figure>
     <csml:image visible="true" depth="0" location="3215.5 2621.5" size="205.0 21.0" fillColor="0 0 0 0" outlineColor="0 0 0 0" outlineWidth="0.0" filePath="resources/images/gonparts/entity/img/mRNA1_ff0000.png" fileFormat="img" fileType="resourceFile"/>
    </csml:figure>
   </csml:graphics>
  </csml:entity>
  <csml:entity label="e68" name="Unknown" type="continuous" biolocation="CC_Nucleoplasm" codelinkProbeID="" extension="" accession="">
   <csml:parameter label="m68" type="Double" initialValue="0" minimumValue="0" maximumValue="infinite" unit="unit"/>
   <csml:graphics>
    <csml:figure>
     <csml:image visible="true" depth="0" location="3215.5 2733.5" size="205.0 21.0" fillColor="0 0 0 0" outlineColor="0 0 0 0" outlineWidth="0.0" filePath="resources/images/gonparts/entity/img/mRNA1_ff0000.png" fileFormat="img" fileType="resourceFile"/>
    </csml:figure>
   </csml:graphics>
  </csml:entity>
  <csml:entity label="e69" name="SODD" type="continuous" biolocation="CC_Cytoplasm" codelinkProbeID="" extension="" accession="">
   <csml:parameter label="m69" type="Double" initialValue="0" minimumValue="0" maximumValue="infinite" unit="unit"/>
   <csml:graphics>
    <csml:figure>
     <csml:continuousEntity visible="true" depth="0" location="1585.0 773.0" size="22.0 22.0" fillColor="0 0 0 0" outlineColor="0 0 0 255" outlineWidth="1.0"/>
    </csml:figure>
   </csml:graphics>
  </csml:entity>
  <csml:entity label="e70" name="TRADD" type="continuous" biolocation="CC_Cytoplasm" codelinkProbeID="" extension="" accession="">
   <csml:parameter label="m70" type="Double" initialValue="100" minimumValue="0" maximumValue="infinite" unit="unit"/>
   <csml:graphics>
    <csml:figure>
     <csml:continuousEntity visible="true" depth="0" location="1977.0 773.0" size="22.0 22.0" fillColor="0 0 0 0" outlineColor="0 0 0 255" outlineWidth="1.0"/>
    </csml:figure>
   </csml:graphics>
  </csml:entity>
  <csml:entity label="e71" name="TRAF2" type="continuous" biolocation="CC_Cytoplasm" codelinkProbeID="" extension="" accession="">
   <csml:parameter label="m71" type="Double" initialValue="100" minimumValue="0" maximumValue="infinite" unit="unit"/>
   <csml:graphics>
    <csml:figure>
     <csml:continuousEntity visible="true" depth="0" location="2422.0 741.0" size="22.0 22.0" fillColor="0 0 0 0" outlineColor="0 0 0 255" outlineWidth="1.0"/>
    </csml:figure>
   </csml:graphics>
  </csml:entity>
  <csml:entity label="e72" name="TNFR1" type="continuous" biolocation="CC_Cytoplasm" codelinkProbeID="" extension="" accession="">
   <csml:parameter label="m72" type="Double" initialValue="0" minimumValue="0" maximumValue="infinite" unit="unit"/>
   <csml:graphics>
    <csml:figure>
     <csml:image visible="true" depth="0" location="1780.375 744.875" size="51.25 78.25" fillColor="0 0 0 0" outlineColor="0 0 0 0" outlineWidth="0.0" filePath="resources/images/gonparts/entity/img/receptor1_ff00ff.png" fileFormat="img" fileType="resourceFile"/>
    </csml:figure>
   </csml:graphics>
  </csml:entity>
  <csml:entity label="e73" name="TNF-��(trimer)_TNFR1(trimer)_TRADD" type="continuous" biolocation="CC_PlasmaMembrane" codelinkProbeID="" extension="" accession="">
   <csml:parameter label="m73" type="Double" initialValue="0" minimumValue="0" maximumValue="infinite" unit="unit"/>
   <csml:graphics>
    <csml:figure>
     <csml:image visible="true" depth="0" location="2018.5 566.75" size="51.0 98.5" fillColor="0 0 0 0" outlineColor="0 0 0 0" outlineWidth="0.0" filePath="resources/images/gonparts/entity/img/ligand1_receptor1_ff00ff.png" fileFormat="img" fileType="resourceFile"/>
    </csml:figure>
   </csml:graphics>
  </csml:entity>
  <csml:entity label="e75" name="RIP" type="continuous" biolocation="CC_Cytoplasm" codelinkProbeID="" extension="" accession="">
   <csml:parameter label="m75" type="Double" initialValue="100" minimumValue="0" maximumValue="infinite" unit="unit"/>
   <csml:graphics>
    <csml:figure>
     <csml:continuousEntity visible="true" depth="0" location="2159.0 745.0" size="22.0 22.0" fillColor="0 0 0 0" outlineColor="0 0 0 255" outlineWidth="1.0"/>
    </csml:figure>
   </csml:graphics>
  </csml:entity>
  <csml:entity label="e76" name="FADD" type="continuous" biolocation="CC_Cytoplasm" codelinkProbeID="" extension="" accession="">
   <csml:parameter label="m76" type="Double" initialValue="100" minimumValue="0" maximumValue="infinite" unit="unit"/>
   <csml:graphics>
    <csml:figure>
     <csml:continuousEntity visible="true" depth="0" location="2777.0 762.0" size="22.0 22.0" fillColor="0 0 0 0" outlineColor="0 0 0 255" outlineWidth="1.0"/>
    </csml:figure>
   </csml:graphics>
  </csml:entity>
  <csml:entity label="e77" name="TNF-��(trimer)_TNFR1(trimer)_TRADD_FADD" type="continuous" biolocation="CC_PlasmaMembrane" codelinkProbeID="" extension="" accession="">
   <csml:parameter label="m77" type="Double" initialValue="0" minimumValue="0" maximumValue="infinite" unit="unit"/>
   <csml:graphics>
    <csml:figure>
     <csml:image visible="true" depth="0" location="2860.5 555.75" size="51.0 98.5" fillColor="0 0 0 0" outlineColor="0 0 0 0" outlineWidth="0.0" filePath="resources/images/gonparts/entity/img/ligand1_receptor1_ff00ff.png" fileFormat="img" fileType="resourceFile"/>
    </csml:figure>
    <csml:text name="name" visible="false" depth="0" location="2609.0 541.25" fillColor="0 0 0 0" outlineColor="0 0 0 0" outlineWidth="0.0" textColor="0 0 0 255" fontName="Dialog" fontSize="12" arrangement="None" spacing="-2.0" offsets="-148.5 -55.25"/>
   </csml:graphics>
  </csml:entity>
  <csml:entity label="e78" name="TRAF2{Ub}" type="continuous" biolocation="CC_Cytoplasm" codelinkProbeID="" extension="" accession="">
   <csml:parameter label="m78" type="Double" initialValue="0" minimumValue="0" maximumValue="infinite" unit="unit"/>
   <csml:graphics>
    <csml:figure>
     <csml:continuousEntity visible="true" depth="0" location="2282.0 895.0" size="22.0 22.0" fillColor="0 0 0 0" outlineColor="0 0 0 255" outlineWidth="1.0"/>
    </csml:figure>
   </csml:graphics>
  </csml:entity>
  <csml:entity label="e79" name="Unknow(E2)" type="continuous" biolocation="CC_Cytoplasm" codelinkProbeID="" extension="" accession="">
   <csml:parameter label="m79" type="Double" initialValue="0" minimumValue="0" maximumValue="infinite" unit="unit"/>
   <csml:graphics>
    <csml:figure>
     <csml:continuousEntity visible="true" depth="0" location="2422.0 839.0" size="22.0 22.0" fillColor="0 0 0 0" outlineColor="0 0 0 255" outlineWidth="1.0"/>
    </csml:figure>
   </csml:graphics>
  </csml:entity>
  <csml:entity label="e80" name="TNF-��(trimer)_TNFR1(trimer)_TRADD_RIP" type="continuous" biolocation="CC_PlasmaMembrane" codelinkProbeID="" extension="" accession="">
   <csml:parameter label="m80" type="Double" initialValue="0" minimumValue="0" maximumValue="infinite" unit="unit"/>
   <csml:graphics>
    <csml:figure>
     <csml:image visible="true" depth="0" location="2272.5 552.75" size="51.0 98.5" fillColor="0 0 0 0" outlineColor="0 0 0 0" outlineWidth="0.0" filePath="resources/images/gonparts/entity/img/ligand1_receptor1_ff00ff.png" fileFormat="img" fileType="resourceFile"/>
    </csml:figure>
   </csml:graphics>
  </csml:entity>
  <csml:entity label="e83" name="TNFR1" type="continuous" biolocation="CC_GolgiApparatus" codelinkProbeID="" extension="" accession="">
   <csml:parameter label="m83" type="Double" initialValue="100" minimumValue="0" maximumValue="infinite" unit="unit"/>
   <csml:graphics>
    <csml:figure>
     <csml:image visible="true" depth="0" location="2256.375 1150.875" size="51.25 78.25" fillColor="0 0 0 0" outlineColor="0 0 0 0" outlineWidth="0.0" filePath="resources/images/gonparts/entity/img/receptor1_ff00ff.png" fileFormat="img" fileType="resourceFile"/>
    </csml:figure>
   </csml:graphics>
  </csml:entity>
  <csml:entity label="e84" name="TNF-��(trimer)" type="continuous" biolocation="CC_MitochondrialIntermembraneSpace" codelinkProbeID="" extension="" accession="">
   <csml:parameter label="m84" type="Double" initialValue="0" minimumValue="0" maximumValue="infinite" unit="unit"/>
   <csml:graphics>
    <csml:figure>
     <csml:image visible="true" depth="0" location="798.5 2009.5" size="83.0 41.0" fillColor="0 0 0 0" outlineColor="0 0 0 0" outlineWidth="0.0" filePath="resources/images/gonparts/entity/img/trimer1_ff0000.png" fileFormat="img" fileType="resourceFile"/>
    </csml:figure>
   </csml:graphics>
  </csml:entity>
  <csml:entity label="e85" name="TNF-��(trimer)" type="continuous" biolocation="CC_GolgiApparatus" codelinkProbeID="" extension="" accession="">
   <csml:parameter label="m85" type="Double" initialValue="0" minimumValue="0" maximumValue="infinite" unit="unit"/>
   <csml:graphics>
    <csml:figure>
     <csml:image visible="true" depth="0" location="1974.5 1197.5" size="83.0 41.0" fillColor="0 0 0 0" outlineColor="0 0 0 0" outlineWidth="0.0" filePath="resources/images/gonparts/entity/img/trimer1_ff0000.png" fileFormat="img" fileType="resourceFile"/>
    </csml:figure>
   </csml:graphics>
  </csml:entity>
  <csml:entity label="e86" name="TNFR1" type="continuous" biolocation="CC_GolgiApparatus" codelinkProbeID="" extension="" accession="">
   <csml:parameter label="m86" type="Double" initialValue="100" minimumValue="0" maximumValue="infinite" unit="unit"/>
   <csml:graphics>
    <csml:figure>
     <csml:image visible="true" depth="0" location="2536.375 1150.875" size="51.25 78.25" fillColor="0 0 0 0" outlineColor="0 0 0 0" outlineWidth="0.0" filePath="resources/images/gonparts/entity/img/receptor1_ff00ff.png" fileFormat="img" fileType="resourceFile"/>
    </csml:figure>
   </csml:graphics>
  </csml:entity>
  <csml:entity label="e87" name="Unknown" type="continuous" biolocation="CC_GolgiApparatus" codelinkProbeID="" extension="" accession="">
   <csml:parameter label="m87" type="Double" initialValue="0" minimumValue="0" maximumValue="infinite" unit="unit"/>
   <csml:graphics>
    <csml:figure>
     <csml:continuousEntity visible="true" depth="0" location="2411.0 1235.0" size="22.0 22.0" fillColor="0 0 0 0" outlineColor="0 0 0 255" outlineWidth="1.0"/>
    </csml:figure>
   </csml:graphics>
  </csml:entity>
  <csml:entity label="e88" name="Pathogens" type="continuous" biolocation="CC_ExtracellularSpace" codelinkProbeID="" extension="" accession="">
   <csml:parameter label="m88" type="Double" initialValue="0" minimumValue="0" maximumValue="infinite" unit="unit"/>
   <csml:graphics>
    <csml:figure>
     <csml:continuousEntity visible="true" depth="0" location="1949.0 143.0" size="22.0 22.0" fillColor="0 0 0 0" outlineColor="0 0 0 255" outlineWidth="1.0"/>
    </csml:figure>
    <csml:text name="name" visible="false" depth="0" location="1868.0 123.0" fillColor="0 0 0 0" outlineColor="0 0 0 0" outlineWidth="0.0" textColor="0 0 0 255" fontName="Dialog" fontSize="16" arrangement="Top Left" spacing="-2.0"/>
   </csml:graphics>
  </csml:entity>
  <csml:entity label="e89" name="protease(unknown)" type="continuous" biolocation="CC_ExtracellularSpace" codelinkProbeID="" extension="" accession="">
   <csml:comment><![CDATA[TACE like]]>
   </csml:comment>
   <csml:parameter label="m89" type="Double" initialValue="0" minimumValue="0" maximumValue="infinite" unit="unit"/>
   <csml:graphics>
    <csml:figure>
     <csml:continuousEntity visible="true" depth="0" location="1949.0 255.0" size="22.0 22.0" fillColor="0 0 0 0" outlineColor="0 0 0 255" outlineWidth="1.0"/>
    </csml:figure>
   </csml:graphics>
  </csml:entity>
  <csml:entity label="e90" name="sTNFR2" type="continuous" biolocation="CC_ExtracellularSpace" codelinkProbeID="" extension="" accession="">
   <csml:parameter label="m90" type="Double" initialValue="0" minimumValue="0" maximumValue="infinite" unit="unit"/>
   <csml:graphics>
    <csml:figure>
     <csml:image visible="true" depth="0" location="1500.375 170.875" size="51.25 78.25" fillColor="0 0 0 0" outlineColor="0 0 0 0" outlineWidth="0.0" filePath="resources/images/gonparts/entity/img/receptor1_ff0000.png" fileFormat="img" fileType="resourceFile"/>
    </csml:figure>
   </csml:graphics>
  </csml:entity>
  <csml:entity label="e91" name="sTNFR1" type="continuous" biolocation="CC_ExtracellularSpace" codelinkProbeID="" extension="" accession="">
   <csml:parameter label="m91" type="Double" initialValue="0" minimumValue="0" maximumValue="infinite" unit="unit"/>
   <csml:graphics>
    <csml:figure>
     <csml:image visible="true" depth="0" location="1654.375 170.875" size="51.25 78.25" fillColor="0 0 0 0" outlineColor="0 0 0 0" outlineWidth="0.0" filePath="resources/images/gonparts/entity/img/receptor1_ff00ff.png" fileFormat="img" fileType="resourceFile"/>
    </csml:figure>
   </csml:graphics>
  </csml:entity>
  <csml:entity label="e92" name="TAPI" type="continuous" biolocation="CC_ExtracellularSpace" codelinkProbeID="" extension="" accession="">
   <csml:comment><![CDATA[TACE protease inhibitor]]>
   </csml:comment>
   <csml:parameter label="m92" type="Double" initialValue="0" minimumValue="0" maximumValue="infinite" unit="unit"/>
   <csml:graphics>
    <csml:figure>
     <csml:continuousEntity visible="true" depth="0" location="1823.0 185.0" size="22.0 22.0" fillColor="0 0 0 0" outlineColor="0 0 0 255" outlineWidth="1.0"/>
    </csml:figure>
   </csml:graphics>
  </csml:entity>
  <csml:entity label="e93" name="sTNFR2_TNF��" type="continuous" biolocation="CC_ExtracellularSpace" codelinkProbeID="" extension="" accession="">
   <csml:parameter label="m93" type="Double" initialValue="0" minimumValue="0" maximumValue="infinite" unit="unit"/>
   <csml:graphics>
    <csml:figure>
     <csml:image visible="true" depth="0" location="1192.5 160.75" size="51.0 98.5" fillColor="0 0 0 0" outlineColor="0 0 0 0" outlineWidth="0.0" filePath="resources/images/gonparts/entity/img/ligand1_receptor1_ff0000.png" fileFormat="img" fileType="resourceFile"/>
    </csml:figure>
   </csml:graphics>
  </csml:entity>
  <csml:entity label="e94" name="sTNFR1_TNF��" type="continuous" biolocation="CC_ExtracellularSpace" codelinkProbeID="" extension="" accession="">
   <csml:parameter label="m94" type="Double" initialValue="0" minimumValue="0" maximumValue="infinite" unit="unit"/>
   <csml:graphics>
    <csml:figure>
     <csml:image visible="true" depth="0" location="1360.5 160.75" size="51.0 98.5" fillColor="0 0 0 0" outlineColor="0 0 0 0" outlineWidth="0.0" filePath="resources/images/gonparts/entity/img/ligand1_receptor1_ff00ff.png" fileFormat="img" fileType="resourceFile"/>
    </csml:figure>
   </csml:graphics>
  </csml:entity>
  <csml:entity label="e95" name="TNF-��(trimer)_TNFR2(trimer)" type="continuous" biolocation="CC_Cytoplasm" codelinkProbeID="" extension="" accession="">
   <csml:parameter label="m95" type="Double" initialValue="0" minimumValue="0" maximumValue="infinite" unit="unit"/>
   <csml:graphics>
    <csml:figure>
     <csml:image visible="true" depth="0" location="1220.5 832.75" size="51.0 98.5" fillColor="0 0 0 0" outlineColor="0 0 0 0" outlineWidth="0.0" filePath="resources/images/gonparts/entity/img/ligand1_receptor1_ff0000.png" fileFormat="img" fileType="resourceFile"/>
    </csml:figure>
   </csml:graphics>
  </csml:entity>
  <csml:entity label="e96" name="TNF binding protein" type="continuous" biolocation="CC_MitochondrialIntermembraneSpace" codelinkProbeID="" extension="" accession="">
   <csml:parameter label="m96" type="Double" initialValue="0" minimumValue="0" maximumValue="infinite" unit="unit"/>
   <csml:graphics>
    <csml:figure>
     <csml:continuousEntity visible="true" depth="0" location="829.0 2145.0" size="22.0 22.0" fillColor="0 0 0 0" outlineColor="0 0 0 255" outlineWidth="1.0"/>
    </csml:figure>
    <csml:text name="name" visible="false" depth="0" location="461.0 1621.0" fillColor="0 0 0 0" outlineColor="0 0 0 0" outlineWidth="0.0" textColor="0 0 0 255" fontName="Dialog" fontSize="16" arrangement="Top Left" spacing="-2.0"/>
   </csml:graphics>
  </csml:entity>
  <csml:entity label="e97" name="Leucocytes" type="continuous" biolocation="CC_ExtracellularSpace" codelinkProbeID="" extension="" accession="">
   <csml:parameter label="m97" type="Double" initialValue="10" minimumValue="0" maximumValue="infinite" unit="unit"/>
   <csml:graphics>
    <csml:figure>
     <csml:continuousEntity visible="true" depth="0" location="2985.0 185.0" size="22.0 22.0" fillColor="0 0 0 0" outlineColor="0 0 0 255" outlineWidth="1.0"/>
    </csml:figure>
    <csml:text name="name" visible="false" depth="0" location="2900.0 165.0" fillColor="0 0 0 0" outlineColor="0 0 0 0" outlineWidth="0.0" textColor="0 0 0 255" fontName="Dialog" fontSize="16" arrangement="Top Left" spacing="-2.0"/>
   </csml:graphics>
  </csml:entity>
  <csml:entity label="e98" name="Unknown" type="continuous" biolocation="CC_PlasmaMembrane" codelinkProbeID="" extension="" accession="">
   <csml:parameter label="m98" type="Double" initialValue="0" minimumValue="0" maximumValue="infinite" unit="unit"/>
   <csml:graphics>
    <csml:figure>
     <csml:continuousEntity visible="true" depth="0" location="3097.0 633.0" size="22.0 22.0" fillColor="0 0 0 0" outlineColor="0 0 0 255" outlineWidth="1.0"/>
    </csml:figure>
   </csml:graphics>
  </csml:entity>
  <csml:entity label="e99" name="Chemokines" type="continuous" biolocation="CC_PlasmaMembrane" codelinkProbeID="" extension="" accession="">
   <csml:parameter label="m99" type="Double" initialValue="0" minimumValue="0" maximumValue="infinite" unit="unit"/>
   <csml:graphics>
    <csml:figure>
     <csml:continuousEntity visible="true" depth="0" location="3111.0 507.0" size="22.0 22.0" fillColor="0 0 0 0" outlineColor="0 0 0 255" outlineWidth="1.0"/>
    </csml:figure>
    <csml:text name="name" visible="false" depth="0" location="3015.0 487.0" fillColor="0 0 0 0" outlineColor="0 0 0 0" outlineWidth="0.0" textColor="0 0 0 255" fontName="Dialog" fontSize="16" arrangement="Top Left" spacing="-2.0"/>
   </csml:graphics>
  </csml:entity>
  <csml:entity label="e100" name="Leucocytes rolling on the EC surface" type="continuous" biolocation="CC_ExtracellularSpace" codelinkProbeID="" extension="" accession="">
   <csml:parameter label="m100" type="Double" initialValue="0" minimumValue="0" maximumValue="infinite" unit="unit"/>
   <csml:graphics>
    <csml:figure>
     <csml:continuousEntity visible="true" depth="0" location="3461.0 143.0" size="22.0 22.0" fillColor="0 0 0 0" outlineColor="0 0 0 255" outlineWidth="1.0"/>
    </csml:figure>
    <csml:text name="name" visible="false" depth="0" location="3177.0 123.0" fillColor="0 0 0 0" outlineColor="0 0 0 0" outlineWidth="0.0" textColor="0 0 0 255" fontName="Dialog" fontSize="16" arrangement="Top Left" spacing="-2.0"/>
   </csml:graphics>
  </csml:entity>
  <csml:entity label="e101" name="Spreading leucocytes" type="continuous" biolocation="CC_ExtracellularSpace" codelinkProbeID="" extension="" accession="">
   <csml:parameter label="m101" type="Double" initialValue="0" minimumValue="0" maximumValue="infinite" unit="unit"/>
   <csml:graphics>
    <csml:figure>
     <csml:continuousEntity visible="true" depth="0" location="3713.0 255.0" size="22.0 22.0" fillColor="0 0 0 0" outlineColor="0 0 0 255" outlineWidth="1.0"/>
    </csml:figure>
    <csml:text name="name" visible="false" depth="0" location="3548.0 235.0" fillColor="0 0 0 0" outlineColor="0 0 0 0" outlineWidth="0.0" textColor="0 0 0 255" fontName="Dialog" fontSize="16" arrangement="Top Left" spacing="-2.0"/>
   </csml:graphics>
  </csml:entity>
  <csml:entity label="e102" name="Extravasated leucocytes" type="continuous" biolocation="CC_ExtracellularSpace" codelinkProbeID="" extension="" accession="">
   <csml:parameter label="m102" type="Double" initialValue="0" minimumValue="0" maximumValue="infinite" unit="unit"/>
   <csml:graphics>
    <csml:figure>
     <csml:continuousEntity visible="true" depth="0" location="4069.0 3409.0" size="22.0 22.0" fillColor="0 0 0 0" outlineColor="0 0 0 255" outlineWidth="1.0"/>
    </csml:figure>
    <csml:text name="name" visible="false" depth="0" location="3849.0 3455.0" fillColor="0 0 0 0" outlineColor="0 0 0 0" outlineWidth="0.0" textColor="0 0 0 255" fontName="Dialog" fontSize="16" arrangement="Top Left" spacing="-2.0"/>
   </csml:graphics>
  </csml:entity>
  <csml:entity label="e103" name="Leucocytes crawling on the EC surface" type="continuous" biolocation="CC_ExtracellularSpace" codelinkProbeID="" extension="" accession="">
   <csml:parameter label="m103" type="Double" initialValue="0" minimumValue="0" maximumValue="infinite" unit="unit"/>
   <csml:graphics>
    <csml:figure>
     <csml:continuousEntity visible="true" depth="0" location="3993.0 563.0" size="22.0 22.0" fillColor="0 0 0 0" outlineColor="0 0 0 255" outlineWidth="1.0"/>
    </csml:figure>
    <csml:text name="name" visible="false" depth="0" location="3695.0 543.0" fillColor="0 0 0 0" outlineColor="0 0 0 0" outlineWidth="0.0" textColor="0 0 0 255" fontName="Dialog" fontSize="16" arrangement="Top Left" spacing="-2.0"/>
   </csml:graphics>
  </csml:entity>
  <csml:entity label="e38" name="E-selectin(mRNA)" type="continuous" biolocation="CC_Nucleoplasm" codelinkProbeID="" extension="" accession="">
   <csml:parameter label="m38" type="Double" initialValue="0" minimumValue="0" maximumValue="infinite" unit="unit"/>
   <csml:graphics>
    <csml:figure>
     <csml:image visible="true" depth="0" location="3229.5 2033.5" size="205.0 21.0" fillColor="0 0 0 0" outlineColor="0 0 0 0" outlineWidth="0.0" filePath="resources/images/gonparts/entity/img/mRNA1_0000ff.png" fileFormat="img" fileType="resourceFile"/>
    </csml:figure>
   </csml:graphics>
  </csml:entity>
  <csml:entity label="e104" name="IFN-��" type="continuous" biolocation="CC_ExtracellularSpace" codelinkProbeID="" extension="" accession="">
   <csml:parameter label="m104" type="Double" initialValue="0" minimumValue="0" maximumValue="infinite" unit="unit"/>
   <csml:graphics>
    <csml:figure>
     <csml:image visible="true" depth="0" location="2622.0 368.25" size="48.0 29.5" fillColor="0 0 0 0" outlineColor="0 0 0 0" outlineWidth="0.0" filePath="resources/images/gonparts/entity/img/protein1_00ffff.png" fileFormat="img" fileType="resourceFile"/>
    </csml:figure>
   </csml:graphics>
  </csml:entity>
  <csml:entity label="e105" name="IL-4" type="continuous" biolocation="CC_ExtracellularSpace" codelinkProbeID="" extension="" accession="">
   <csml:parameter label="m105" type="Double" initialValue="0" minimumValue="0" maximumValue="infinite" unit="unit"/>
   <csml:graphics>
    <csml:figure>
     <csml:image visible="true" depth="0" location="2706.0 354.25" size="48.0 29.5" fillColor="0 0 0 0" outlineColor="0 0 0 0" outlineWidth="0.0" filePath="resources/images/gonparts/entity/img/protein1_00ffff.png" fileFormat="img" fileType="resourceFile"/>
    </csml:figure>
    <csml:text name="name" visible="false" depth="0" location="2677.0 339.75" fillColor="0 0 0 0" outlineColor="0 0 0 0" outlineWidth="0.0" textColor="0 0 0 255" fontName="Dialog" fontSize="12" arrangement="None" spacing="-2.0" offsets="-40.0 -20.75"/>
   </csml:graphics>
  </csml:entity>
  <csml:entity label="e108" name="Shear force" type="continuous" biolocation="CC_ExtracellularSpace" codelinkProbeID="" extension="" accession="">
   <csml:parameter label="m108" type="Double" initialValue="0" minimumValue="0" maximumValue="infinite" unit="unit"/>
   <csml:graphics>
    <csml:figure>
     <csml:continuousEntity visible="true" depth="0" location="3251.0 241.0" size="22.0 22.0" fillColor="0 0 0 0" outlineColor="0 0 0 255" outlineWidth="1.0"/>
    </csml:figure>
    <csml:text name="name" visible="false" depth="0" location="3162.0 221.0" fillColor="0 0 0 0" outlineColor="0 0 0 0" outlineWidth="0.0" textColor="0 0 0 255" fontName="Dialog" fontSize="16" arrangement="Top Left" spacing="-2.0"/>
   </csml:graphics>
  </csml:entity>
  <csml:entity label="e106" name="TNF-��(trimer)_TNFR1(trimer)_TRADD_RIP_TRAF2" type="continuous" biolocation="CC_PlasmaMembrane" codelinkProbeID="" extension="" accession="">
   <csml:parameter label="m106" type="Double" initialValue="0" minimumValue="0" maximumValue="infinite" unit="unit"/>
   <csml:graphics>
    <csml:figure>
     <csml:image visible="true" depth="0" location="2449.5 562.75" size="51.0 98.5" fillColor="0 0 0 0" outlineColor="0 0 0 0" outlineWidth="0.0" filePath="resources/images/gonparts/entity/img/ligand1_receptor1_ff00ff.png" fileFormat="img" fileType="resourceFile"/>
    </csml:figure>
   </csml:graphics>
  </csml:entity>
  <csml:entity label="e61" name="MEKKs" type="continuous" biolocation="CC_Cytoplasm" codelinkProbeID="" extension="" accession="">
   <csml:parameter label="m61" type="Double" initialValue="100" minimumValue="0" maximumValue="infinite" unit="unit"/>
   <csml:graphics>
    <csml:figure>
     <csml:continuousEntity visible="true" depth="0" location="955.0 1683.0" size="22.0 22.0" fillColor="0 0 0 0" outlineColor="0 0 0 255" outlineWidth="1.0"/>
    </csml:figure>
    <csml:text name="name" visible="false" depth="0" location="901.0 1663.0" fillColor="0 0 0 0" outlineColor="0 0 0 0" outlineWidth="0.0" textColor="0 0 0 255" fontName="Times New Roman" fontSize="16" arrangement="Top Left" spacing="-2.0"/>
   </csml:graphics>
  </csml:entity>
  <csml:entity label="e107" name="I��B-��" type="continuous" biolocation="CC_Cytoplasm" codelinkProbeID="" extension="" accession="">
   <csml:parameter label="m107" type="Double" initialValue="100" minimumValue="0" maximumValue="infinite" unit="unit"/>
   <csml:graphics>
    <csml:figure>
     <csml:image visible="true" depth="0" location="1878.0 3222.25" size="48.0 29.5" fillColor="0 0 0 0" outlineColor="0 0 0 0" outlineWidth="0.0" filePath="resources/images/gonparts/entity/img/protein1_ff00ff.png" fileFormat="img" fileType="resourceFile"/>
    </csml:figure>
   </csml:graphics>
  </csml:entity>
  <csml:entity label="e64" name="I��B-��{p},I��B-��{p}" type="continuous" biolocation="CC_Cytoplasm" codelinkProbeID="" extension="" accession="">
   <csml:parameter label="m64" type="Double" initialValue="0" minimumValue="0" maximumValue="infinite" unit="unit"/>
   <csml:graphics>
    <csml:figure>
     <csml:image visible="true" depth="0" location="2085.75 3072.75" size="56.5 42.5" fillColor="0 0 0 0" outlineColor="0 0 0 0" outlineWidth="0.0" filePath="resources/images/gonparts/entity/img/protein1_ff00ff(modified_ffff00).png" fileFormat="img" fileType="resourceFile"/>
    </csml:figure>
   </csml:graphics>
  </csml:entity>
  <csml:entity label="e109" name="I��B-��{p}" type="continuous" biolocation="CC_Cytoplasm" codelinkProbeID="" extension="" accession="">
   <csml:parameter label="m109" type="Double" initialValue="0" minimumValue="0" maximumValue="infinite" unit="unit"/>
   <csml:graphics>
    <csml:figure>
     <csml:image visible="true" depth="0" location="2083.75 3215.75" size="56.5 42.5" fillColor="0 0 0 0" outlineColor="0 0 0 0" outlineWidth="0.0" filePath="resources/images/gonparts/entity/img/protein1_ff00ff(modified_ffff00).png" fileFormat="img" fileType="resourceFile"/>
    </csml:figure>
   </csml:graphics>
  </csml:entity>
  <csml:entity label="e110" name="I��B-��{p,Ub}" type="continuous" biolocation="CC_Cytoplasm" codelinkProbeID="" extension="" accession="">
   <csml:parameter label="m110" type="Double" initialValue="0" minimumValue="0" maximumValue="infinite" unit="unit"/>
   <csml:logging value="true"/>
   <csml:graphics>
    <csml:figure>
     <csml:image visible="true" depth="0" location="2405.75 3215.75" size="56.5 42.5" fillColor="0 0 0 0" outlineColor="0 0 0 0" outlineWidth="0.0" filePath="resources/images/gonparts/entity/img/protein1_ff00ff(modified_0000ff).png" fileFormat="img" fileType="resourceFile"/>
    </csml:figure>
   </csml:graphics>
  </csml:entity>
  <csml:entity label="e111" name="I��B{p,Ub}" type="continuous" biolocation="CC_Cytoplasm" codelinkProbeID="" extension="" accession="">
   <csml:parameter label="m111" type="Double" initialValue="0" minimumValue="0" maximumValue="infinite" unit="unit"/>
   <csml:logging value="true"/>
   <csml:graphics>
    <csml:figure>
     <csml:image visible="true" depth="0" location="2545.75 3355.75" size="56.5 42.5" fillColor="0 0 0 0" outlineColor="0 0 0 0" outlineWidth="0.0" filePath="resources/images/gonparts/entity/img/protein1_ff00ff(modified_0000ff).png" fileFormat="img" fileType="resourceFile"/>
    </csml:figure>
   </csml:graphics>
  </csml:entity>
  <csml:entity label="e112" name="I��B{p}" type="continuous" biolocation="CC_Cytoplasm" codelinkProbeID="" extension="" accession="">
   <csml:parameter label="m112" type="Double" initialValue="0" minimumValue="0" maximumValue="infinite" unit="unit"/>
   <csml:graphics>
    <csml:figure>
     <csml:image visible="true" depth="0" location="2223.75 3355.75" size="56.5 42.5" fillColor="0 0 0 0" outlineColor="0 0 0 0" outlineWidth="0.0" filePath="resources/images/gonparts/entity/img/protein1_ff00ff(modified_ffff00).png" fileFormat="img" fileType="resourceFile"/>
    </csml:figure>
   </csml:graphics>
  </csml:entity>
  <csml:entity label="e113" name="I��B" type="continuous" biolocation="CC_Cytoplasm" codelinkProbeID="" extension="" accession="">
   <csml:parameter label="m113" type="Double" initialValue="100" minimumValue="0" maximumValue="infinite" unit="unit"/>
   <csml:graphics>
    <csml:figure>
     <csml:image visible="true" depth="0" location="2018.0 3362.25" size="48.0 29.5" fillColor="0 0 0 0" outlineColor="0 0 0 0" outlineWidth="0.0" filePath="resources/images/gonparts/entity/img/protein1_ff00ff.png" fileFormat="img" fileType="resourceFile"/>
    </csml:figure>
   </csml:graphics>
  </csml:entity>
  <csml:entity label="e81" name="TNF-��(trimer)_TNFR1(trimer)_TRADD_RIP_TRAF2_Caveolin-1" type="continuous" biolocation="CC_PlasmaMembrane" codelinkProbeID="" extension="" accession="">
   <csml:parameter label="m81" type="Double" initialValue="0" minimumValue="0" maximumValue="infinite" unit="unit"/>
   <csml:graphics>
    <csml:figure>
     <csml:image visible="true" depth="0" location="2662.5 580.75" size="51.0 98.5" fillColor="0 0 0 0" outlineColor="0 0 0 0" outlineWidth="0.0" filePath="resources/images/gonparts/entity/img/ligand1_receptor1_ff00ff.png" fileFormat="img" fileType="resourceFile"/>
    </csml:figure>
    <csml:text name="name" visible="false" depth="0" location="2325.5 566.25" fillColor="0 0 0 0" outlineColor="0 0 0 0" outlineWidth="0.0" textColor="0 0 0 255" fontName="Dialog" fontSize="12" arrangement="None" spacing="-2.0" offsets="-184.5 -55.25"/>
   </csml:graphics>
  </csml:entity>
  <csml:entity label="e82" name="Caveolin-1" type="continuous" biolocation="CC_PlasmaMembrane" codelinkProbeID="" extension="" accession="">
   <csml:parameter label="m82" type="Double" initialValue="100" minimumValue="0" maximumValue="infinite" unit="unit"/>
   <csml:graphics>
    <csml:figure>
     <csml:continuousEntity visible="true" depth="0" location="2579.0 605.0" size="22.0 22.0" fillColor="0 0 0 0" outlineColor="0 0 0 255" outlineWidth="1.0"/>
    </csml:figure>
   </csml:graphics>
  </csml:entity>
  <csml:entity label="e19" name="MEKK-3" type="continuous" biolocation="CC_Cytoplasm" codelinkProbeID="" extension="" accession="">
   <csml:parameter label="m19" type="Double" initialValue="100" minimumValue="0" maximumValue="infinite" unit="unit"/>
   <csml:graphics>
    <csml:figure>
     <csml:image visible="true" depth="0" location="844.0 1455.25" size="48.0 29.5" fillColor="0 0 0 0" outlineColor="0 0 0 0" outlineWidth="0.0" filePath="resources/images/gonparts/entity/img/protein1_008080.png" fileFormat="img" fileType="resourceFile"/>
    </csml:figure>
   </csml:graphics>
  </csml:entity>
  <csml:process label="p1" name="Releasing of cytokines" type="continuous" biolocation="CC_Cytoplasm" relationType="Type 0" edgeScore="1.0" bioprocess="undef">
   <csml:simulationCondition>
    <csml:priority value="0"/>
    <csml:firing type="Boolean" value="true" firingStyle="and"/>
    <csml:delay type="Long" value="0.0" delayStyle="nodelay"/>
    <csml:calc calcStyle="speed"/>
    <csml:kinetic type="Double" value="1" kineticStyle="custom">
     <csml:parameter name="custom" value="1"/>
    </csml:kinetic>
   </csml:simulationCondition>
   <csml:function>
    <csml:connector label="c2" name="2" type="association" from="e1" to="p1" linestyle="straight" supportpath="false">
     <csml:firing type="Double" value="0" connectorFiringStyle="threshold"/>
     <csml:kinetic/>
     <csml:graphics>
      <csml:figure>
       <csml:associationConnector visible="true" depth="0" points="616.0 165.0 616.0 210.0" lineColor="0 0 0 255" lineWidth="1.0" lineDash="4.0 4.0"/>
      </csml:figure>
      <csml:text name="name" visible="false" depth="0" location="600.0 169.0" fillColor="0 0 0 0" outlineColor="0 0 0 0" outlineWidth="0.0" textColor="0 0 0 255" fontName="Dialog" fontSize="12" arrangement="None" spacing="2.0" offsets="-11.0 -10.0"/>
      <csml:targetArrow>
       <csml:associationConnectorArrow visible="true" depth="0" points="0.0 0.0 0.0 6.0 8.0 3.0" pointsInAbsoluteCoordinate="619.0 210.0 613.0 210.0 616.0 218.0" fillColor="0 0 0 255" outlineColor="0 0 0 255" outlineWidth="1.0"/>
      </csml:targetArrow>
     </csml:graphics>
    </csml:connector>
    <csml:connector label="c337" name="c337" type="process" from="p1" to="e98" linestyle="straight" supportpath="false">
     <csml:firing type="Double" value="0" connectorFiringStyle="threshold"/>
     <csml:kinetic/>
     <csml:graphics>
      <csml:figure>
       <csml:processConnector visible="true" depth="0" points="627.0 226.0 3089.111104450696 640.6713439074857" lineColor="0 0 0 255" lineWidth="1.0"/>
      </csml:figure>
      <csml:targetArrow>
       <csml:processConnectorArrow visible="true" depth="0" points="0.0 0.0 0.0 6.0 8.0 3.0" pointsInAbsoluteCoordinate="3089.609350485389 637.7130080764969 3088.6128584160033 643.6296797384747 3096.9999999999995 642.0000000000001" fillColor="0 0 0 255" outlineColor="0 0 0 255" outlineWidth="1.0"/>
      </csml:targetArrow>
     </csml:graphics>
    </csml:connector>
    <csml:connector label="c34" name="2" type="process" from="p1" to="e11" linestyle="straight" supportpath="false">
     <csml:firing type="Double" value="0" connectorFiringStyle="threshold"/>
     <csml:kinetic/>
     <csml:graphics>
      <csml:figure>
       <csml:processConnector visible="true" depth="0" points="627.0 225.0 892.0077173537799 236.64869087269363" lineColor="0 0 0 255" lineWidth="1.0"/>
      </csml:figure>
      <csml:targetArrow>
       <csml:processConnectorArrow visible="true" depth="0" points="0.0 0.0 0.0 6.0 8.0 3.0" pointsInAbsoluteCoordinate="892.1394582765198 233.6515848803611 891.87597643104 239.6457968650262 900.0 237.00000000000003" fillColor="0 0 0 255" outlineColor="0 0 0 255" outlineWidth="1.0"/>
      </csml:targetArrow>
     </csml:graphics>
    </csml:connector>
    <csml:connector label="c1" name="2" type="process" from="p1" to="e2" linestyle="straight" supportpath="false">
     <csml:firing type="Double" value="0" connectorFiringStyle="threshold"/>
     <csml:kinetic/>
     <csml:graphics>
      <csml:figure>
       <csml:processConnector visible="true" depth="0" points="611.0 230.0 477.9536619419501 398.71818231999083" lineColor="0 0 0 255" lineWidth="1.0"/>
      </csml:figure>
      <csml:targetArrow>
       <csml:processConnectorArrow visible="true" depth="0" points="0.0 0.0 0.0 6.0 8.0 3.0" pointsInAbsoluteCoordinate="480.3093435719535 400.5758055482221 475.5979803119466 396.86055909175957 473.0 404.99999999999994" fillColor="0 0 0 255" outlineColor="0 0 0 255" outlineWidth="1.0"/>
      </csml:targetArrow>
     </csml:graphics>
    </csml:connector>
    <csml:connector label="c9" name="c9" type="process" from="p1" to="e5" linestyle="straight" supportpath="false">
     <csml:firing type="Double" value="0" connectorFiringStyle="threshold"/>
     <csml:kinetic/>
     <csml:graphics>
      <csml:figure>
       <csml:processConnector visible="true" depth="0" points="623.0 230.0 816.979386442345 399.7319631370519" lineColor="0 0 0 255" lineWidth="1.0"/>
      </csml:figure>
      <csml:targetArrow>
       <csml:processConnectorArrow visible="true" depth="0" points="0.0 0.0 0.0 6.0 8.0 3.0" pointsInAbsoluteCoordinate="818.9549002659505 397.47423305293125 815.0038726187394 401.9896932211725 823.0 405.00000000000006" fillColor="0 0 0 255" outlineColor="0 0 0 255" outlineWidth="1.0"/>
      </csml:targetArrow>
     </csml:graphics>
    </csml:connector>
   </csml:function>
   <csml:biological>
    <csml:effectList/>
   </csml:biological>
   <csml:graphics>
    <csml:figure>
     <csml:continuousProcess visible="true" depth="0" location="605.0 218.0" size="22.0 12.0" fillColor="0 0 0 0" outlineColor="0 0 0 255" outlineWidth="1.0"/>
    </csml:figure>
    <csml:text name="name" visible="false" depth="0" location="442.0 197.0" fillColor="0 0 0 0" outlineColor="0 0 0 0" outlineWidth="0.0" textColor="0 0 0 255" fontName="Dialog" fontSize="16" arrangement="Top Left" spacing="0.0"/>
   </csml:graphics>
  </csml:process>
  <csml:process label="p2" name="binding" type="continuous" biolocation="CC_PlasmaMembrane" relationType="Type 0" edgeScore="1.0" bioprocess="ME_Accumulation">
   <csml:simulationCondition>
    <csml:priority value="0"/>
    <csml:firing type="Boolean" value="true" firingStyle="and"/>
    <csml:delay type="Long" value="0.0" delayStyle="nodelay"/>
    <csml:calc calcStyle="speed"/>
    <csml:kinetic type="Double" kineticStyle="custom">
     <csml:parameter name="custom" value="m2*0.5"/>
    </csml:kinetic>
   </csml:simulationCondition>
   <csml:function>
    <csml:connector label="c3" name="106" type="process" from="e2" to="p2" linestyle="straight" supportpath="false">
     <csml:firing type="Double" value="0" connectorFiringStyle="threshold"/>
     <csml:kinetic/>
     <csml:graphics>
      <csml:figure>
       <csml:processConnector visible="true" depth="0" points="469.0 435.0 533.4011371123969 562.8551986790231" lineColor="0 0 0 255" lineWidth="1.0"/>
      </csml:figure>
      <csml:targetArrow>
       <csml:processConnectorArrow visible="true" depth="0" points="0.0 0.0 0.0 6.0 8.0 3.0" pointsInAbsoluteCoordinate="536.0804376077632 561.5056250961719 530.7218366170306 564.2047722618743 537.0 570.0" fillColor="0 0 0 255" outlineColor="0 0 0 255" outlineWidth="1.0"/>
      </csml:targetArrow>
     </csml:graphics>
    </csml:connector>
    <csml:connector label="c4" name="106" type="process" from="e3" to="p2" linestyle="straight" supportpath="false">
     <csml:firing type="Double" value="0" connectorFiringStyle="threshold"/>
     <csml:kinetic/>
     <csml:graphics>
      <csml:figure>
       <csml:processConnector visible="true" depth="0" points="488.0 588.0 522.0 588.0" lineColor="0 0 0 255" lineWidth="1.0"/>
      </csml:figure>
      <csml:targetArrow>
       <csml:processConnectorArrow visible="true" depth="0" points="0.0 0.0 0.0 6.0 8.0 3.0" pointsInAbsoluteCoordinate="522.0 585.0 522.0 591.0 530.0 588.0" fillColor="0 0 0 255" outlineColor="0 0 0 255" outlineWidth="1.0"/>
      </csml:targetArrow>
     </csml:graphics>
    </csml:connector>
    <csml:connector label="c5" name="106" type="process" from="p2" to="e4" linestyle="straight" supportpath="false">
     <csml:firing type="Double" value="0" connectorFiringStyle="threshold"/>
     <csml:kinetic/>
     <csml:graphics>
      <csml:figure>
       <csml:processConnector visible="true" depth="0" points="562.0 588.0 597.0 588.0" lineColor="0 0 0 255" lineWidth="1.0"/>
      </csml:figure>
      <csml:targetArrow>
       <csml:processConnectorArrow visible="true" depth="0" points="0.0 0.0 0.0 6.0 8.0 3.0" pointsInAbsoluteCoordinate="597.0 585.0 597.0 591.0 605.0 588.0" fillColor="0 0 0 255" outlineColor="0 0 0 255" outlineWidth="1.0"/>
      </csml:targetArrow>
     </csml:graphics>
    </csml:connector>
   </csml:function>
   <csml:biological>
    <csml:effectList/>
   </csml:biological>
   <csml:graphics>
    <csml:figure>
     <csml:image visible="true" depth="0" location="530.25 569.7" size="31.5 36.6" fillColor="0 0 0 0" outlineColor="0 0 0 0" outlineWidth="0.0" filePath="resources/images/gonparts/process/img/assembly.png" fileFormat="img" fileType="resourceFile"/>
    </csml:figure>
   </csml:graphics>
  </csml:process>
  <csml:process label="p3" name="binding" type="continuous" biolocation="CC_PlasmaMembrane" relationType="Type 0" edgeScore="1.0" bioprocess="ME_Accumulation">
   <csml:simulationCondition>
    <csml:priority value="0"/>
    <csml:firing type="Boolean" value="true" firingStyle="and"/>
    <csml:delay type="Long" value="0.0" delayStyle="nodelay"/>
    <csml:calc calcStyle="speed"/>
    <csml:kinetic type="Double" kineticStyle="custom">
     <csml:parameter name="custom" value="m5*0.5"/>
    </csml:kinetic>
   </csml:simulationCondition>
   <csml:function>
    <csml:connector label="c6" name="106" type="process" from="e6" to="p3" linestyle="straight" supportpath="false">
     <csml:firing type="Double" value="0" connectorFiringStyle="threshold"/>
     <csml:kinetic/>
     <csml:graphics>
      <csml:figure>
       <csml:processConnector visible="true" depth="0" points="908.0 602.0 956.0 602.0" lineColor="0 0 0 255" lineWidth="1.0"/>
      </csml:figure>
      <csml:targetArrow>
       <csml:processConnectorArrow visible="true" depth="0" points="0.0 0.0 0.0 6.0 8.0 3.0" pointsInAbsoluteCoordinate="956.0 599.0 956.0 605.0 964.0 602.0" fillColor="0 0 0 255" outlineColor="0 0 0 255" outlineWidth="1.0"/>
      </csml:targetArrow>
     </csml:graphics>
    </csml:connector>
    <csml:connector label="c8" name="106" type="process" from="e5" to="p3" linestyle="straight" supportpath="false">
     <csml:firing type="Double" value="0" connectorFiringStyle="threshold"/>
     <csml:kinetic/>
     <csml:graphics>
      <csml:figure>
       <csml:processConnector visible="true" depth="0" points="851.0 435.0 961.1120498487062 577.6669167604975" lineColor="0 0 0 255" lineWidth="1.0"/>
      </csml:figure>
      <csml:targetArrow>
       <csml:processConnectorArrow visible="true" depth="0" points="0.0 0.0 0.0 6.0 8.0 3.0" pointsInAbsoluteCoordinate="963.4869560635196 575.8339354537624 958.7371436338929 579.4998980672327 966.0 584.0" fillColor="0 0 0 255" outlineColor="0 0 0 255" outlineWidth="1.0"/>
      </csml:targetArrow>
     </csml:graphics>
    </csml:connector>
    <csml:connector label="c7" name="c7" type="process" from="p3" to="e7" linestyle="straight" supportpath="false">
     <csml:firing type="Double" value="0" connectorFiringStyle="threshold"/>
     <csml:kinetic/>
     <csml:graphics>
      <csml:figure>
       <csml:processConnector visible="true" depth="0" points="996.0 602.0 1031.0 602.0" lineColor="0 0 0 255" lineWidth="1.0"/>
      </csml:figure>
      <csml:targetArrow>
       <csml:processConnectorArrow visible="true" depth="0" points="0.0 0.0 0.0 6.0 8.0 3.0" pointsInAbsoluteCoordinate="1031.0 599.0 1031.0 605.0 1039.0 602.0" fillColor="0 0 0 255" outlineColor="0 0 0 255" outlineWidth="1.0"/>
      </csml:targetArrow>
     </csml:graphics>
    </csml:connector>
   </csml:function>
   <csml:biological>
    <csml:effectList/>
   </csml:biological>
   <csml:graphics>
    <csml:figure>
     <csml:image visible="true" depth="0" location="964.25 583.7" size="31.5 36.6" fillColor="0 0 0 0" outlineColor="0 0 0 0" outlineWidth="0.0" filePath="resources/images/gonparts/process/img/assembly.png" fileFormat="img" fileType="resourceFile"/>
    </csml:figure>
   </csml:graphics>
  </csml:process>
  <csml:process label="p5" name="degradation" type="continuous" biolocation="CC_Cytoplasm" relationType="Type 0" edgeScore="1.0" bioprocess="ME_ProteasomeDegradation">
   <csml:simulationCondition>
    <csml:priority value="0"/>
    <csml:firing type="Boolean" value="true" firingStyle="and"/>
    <csml:delay type="Long" value="0.0" delayStyle="nodelay"/>
    <csml:calc calcStyle="speed"/>
    <csml:kinetic type="Double" kineticStyle="custom">
     <csml:parameter name="custom" value="m2*0.1"/>
    </csml:kinetic>
   </csml:simulationCondition>
   <csml:function>
    <csml:connector label="c11" name="c11" type="process" from="e2" to="p5" linestyle="straight" supportpath="false">
     <csml:firing type="Double" value="0" connectorFiringStyle="threshold"/>
     <csml:kinetic/>
     <csml:graphics>
      <csml:figure>
       <csml:processConnector visible="true" depth="0" points="485.0 420.0 570.0 420.0" lineColor="0 0 0 255" lineWidth="1.0"/>
      </csml:figure>
      <csml:targetArrow>
       <csml:processConnectorArrow visible="true" depth="0" points="0.0 0.0 0.0 6.0 8.0 3.0" pointsInAbsoluteCoordinate="570.0 417.0 570.0 423.0 578.0 420.0" fillColor="0 0 0 255" outlineColor="0 0 0 255" outlineWidth="1.0"/>
      </csml:targetArrow>
     </csml:graphics>
    </csml:connector>
   </csml:function>
   <csml:biological>
    <csml:effectList/>
   </csml:biological>
   <csml:graphics>
    <csml:figure>
     <csml:image visible="true" depth="0" location="578.0 405.0" size="20.0 30.0" fillColor="0 0 0 0" outlineColor="0 0 0 0" outlineWidth="0.0" filePath="resources/images/gonparts/process/img/degradation.png" fileFormat="img" fileType="resourceFile"/>
    </csml:figure>
   </csml:graphics>
  </csml:process>
  <csml:process label="p6" name="degradation" type="continuous" biolocation="CC_Cytoplasm" relationType="Type 0" edgeScore="1.0" bioprocess="ME_ProteasomeDegradation">
   <csml:simulationCondition>
    <csml:priority value="0"/>
    <csml:firing type="Boolean" value="true" firingStyle="and"/>
    <csml:delay type="Long" value="0.0" delayStyle="nodelay"/>
    <csml:calc calcStyle="speed"/>
    <csml:kinetic type="Double" kineticStyle="custom">
     <csml:parameter name="custom" value="m5 * 0.1"/>
    </csml:kinetic>
   </csml:simulationCondition>
   <csml:function>
    <csml:connector label="c12" name="c12" type="process" from="e5" to="p6" linestyle="straight" supportpath="false">
     <csml:firing type="Double" value="0" connectorFiringStyle="threshold"/>
     <csml:kinetic/>
     <csml:graphics>
      <csml:figure>
       <csml:processConnector visible="true" depth="0" points="863.0 420.0 948.0 420.0" lineColor="0 0 0 255" lineWidth="1.0"/>
      </csml:figure>
      <csml:targetArrow>
       <csml:processConnectorArrow visible="true" depth="0" points="0.0 0.0 0.0 6.0 8.0 3.0" pointsInAbsoluteCoordinate="948.0 417.0 948.0 423.0 956.0 420.0" fillColor="0 0 0 255" outlineColor="0 0 0 255" outlineWidth="1.0"/>
      </csml:targetArrow>
     </csml:graphics>
    </csml:connector>
   </csml:function>
   <csml:biological>
    <csml:effectList/>
   </csml:biological>
   <csml:graphics>
    <csml:figure>
     <csml:image visible="true" depth="0" location="956.0 405.0" size="20.0 30.0" fillColor="0 0 0 0" outlineColor="0 0 0 0" outlineWidth="0.0" filePath="resources/images/gonparts/process/img/degradation.png" fileFormat="img" fileType="resourceFile"/>
    </csml:figure>
   </csml:graphics>
  </csml:process>
  <csml:process label="p7" name="degradation" type="continuous" biolocation="CC_PlasmaMembrane" relationType="Type 0" edgeScore="1.0" bioprocess="ME_ProteasomeDegradation">
   <csml:simulationCondition>
    <csml:priority value="0"/>
    <csml:firing type="Boolean" value="true" firingStyle="and"/>
    <csml:delay type="Long" value="0.0" delayStyle="nodelay"/>
    <csml:calc calcStyle="speed"/>
    <csml:kinetic type="Double" kineticStyle="custom">
     <csml:parameter name="custom" value="m3 * 0.1"/>
    </csml:kinetic>
   </csml:simulationCondition>
   <csml:function>
    <csml:connector label="c13" name="c13" type="process" from="e3" to="p7" linestyle="straight" supportpath="false">
     <csml:firing type="Double" value="0" connectorFiringStyle="threshold"/>
     <csml:kinetic/>
     <csml:graphics>
      <csml:figure>
       <csml:processConnector visible="true" depth="0" points="462.0 627.0 462.0 663.0" lineColor="0 0 0 255" lineWidth="1.0"/>
      </csml:figure>
      <csml:targetArrow>
       <csml:processConnectorArrow visible="true" depth="0" points="0.0 0.0 0.0 6.0 8.0 3.0" pointsInAbsoluteCoordinate="465.0 663.0 459.0 663.0 462.0 671.0" fillColor="0 0 0 255" outlineColor="0 0 0 255" outlineWidth="1.0"/>
      </csml:targetArrow>
     </csml:graphics>
    </csml:connector>
   </csml:function>
   <csml:biological>
    <csml:effectList/>
   </csml:biological>
   <csml:graphics>
    <csml:figure>
     <csml:image visible="true" depth="0" location="452.0 671.0" size="20.0 30.0" fillColor="0 0 0 0" outlineColor="0 0 0 0" outlineWidth="0.0" filePath="resources/images/gonparts/process/img/degradation.png" fileFormat="img" fileType="resourceFile"/>
    </csml:figure>
   </csml:graphics>
  </csml:process>
  <csml:process label="p8" name="degradation" type="continuous" biolocation="CC_PlasmaMembrane" relationType="Type 0" edgeScore="1.0" bioprocess="ME_ProteasomeDegradation">
   <csml:simulationCondition>
    <csml:priority value="0"/>
    <csml:firing type="Boolean" value="true" firingStyle="and"/>
    <csml:delay type="Long" value="0.0" delayStyle="nodelay"/>
    <csml:calc calcStyle="speed"/>
    <csml:kinetic type="Double" kineticStyle="custom">
     <csml:parameter name="custom" value="m4 * 0.1"/>
    </csml:kinetic>
   </csml:simulationCondition>
   <csml:function>
    <csml:connector label="c14" name="c14" type="process" from="e4" to="p8" linestyle="straight" supportpath="false">
     <csml:firing type="Double" value="0" connectorFiringStyle="threshold"/>
     <csml:kinetic/>
     <csml:graphics>
      <csml:figure>
       <csml:processConnector visible="true" depth="0" points="630.0 637.0 630.0 663.0" lineColor="0 0 0 255" lineWidth="1.0"/>
      </csml:figure>
      <csml:targetArrow>
       <csml:processConnectorArrow visible="true" depth="0" points="0.0 0.0 0.0 6.0 8.0 3.0" pointsInAbsoluteCoordinate="633.0 663.0 627.0 663.0 630.0 671.0" fillColor="0 0 0 255" outlineColor="0 0 0 255" outlineWidth="1.0"/>
      </csml:targetArrow>
     </csml:graphics>
    </csml:connector>
   </csml:function>
   <csml:biological>
    <csml:effectList/>
   </csml:biological>
   <csml:graphics>
    <csml:figure>
     <csml:image visible="true" depth="0" location="620.0 671.0" size="20.0 30.0" fillColor="0 0 0 0" outlineColor="0 0 0 0" outlineWidth="0.0" filePath="resources/images/gonparts/process/img/degradation.png" fileFormat="img" fileType="resourceFile"/>
    </csml:figure>
   </csml:graphics>
  </csml:process>
  <csml:process label="p9" name="degradation" type="continuous" biolocation="CC_PlasmaMembrane" relationType="Type 0" edgeScore="1.0" bioprocess="ME_ProteasomeDegradation">
   <csml:simulationCondition>
    <csml:priority value="0"/>
    <csml:firing type="Boolean" value="true" firingStyle="and"/>
    <csml:delay type="Long" value="0.0" delayStyle="nodelay"/>
    <csml:calc calcStyle="speed"/>
    <csml:kinetic type="Double" kineticStyle="custom">
     <csml:parameter name="custom" value="m6 * 0.1"/>
    </csml:kinetic>
   </csml:simulationCondition>
   <csml:function>
    <csml:connector label="c15" name="c15" type="process" from="e6" to="p9" linestyle="straight" supportpath="false">
     <csml:firing type="Double" value="0" connectorFiringStyle="threshold"/>
     <csml:kinetic/>
     <csml:graphics>
      <csml:figure>
       <csml:processConnector visible="true" depth="0" points="882.0 641.0 882.0 663.0" lineColor="0 0 0 255" lineWidth="1.0"/>
      </csml:figure>
      <csml:targetArrow>
       <csml:processConnectorArrow visible="true" depth="0" points="0.0 0.0 0.0 6.0 8.0 3.0" pointsInAbsoluteCoordinate="885.0 663.0 879.0 663.0 882.0 671.0" fillColor="0 0 0 255" outlineColor="0 0 0 255" outlineWidth="1.0"/>
      </csml:targetArrow>
     </csml:graphics>
    </csml:connector>
   </csml:function>
   <csml:biological>
    <csml:effectList/>
   </csml:biological>
   <csml:graphics>
    <csml:figure>
     <csml:image visible="true" depth="0" location="872.0 671.0" size="20.0 30.0" fillColor="0 0 0 0" outlineColor="0 0 0 0" outlineWidth="0.0" filePath="resources/images/gonparts/process/img/degradation.png" fileFormat="img" fileType="resourceFile"/>
    </csml:figure>
   </csml:graphics>
  </csml:process>
  <csml:process label="p10" name="degradation" type="continuous" biolocation="CC_PlasmaMembrane" relationType="Type 0" edgeScore="1.0" bioprocess="ME_ProteasomeDegradation">
   <csml:simulationCondition>
    <csml:priority value="0"/>
    <csml:firing type="Boolean" value="true" firingStyle="and"/>
    <csml:delay type="Long" value="0.0" delayStyle="nodelay"/>
    <csml:calc calcStyle="speed"/>
    <csml:kinetic type="Double" kineticStyle="custom">
     <csml:parameter name="custom" value="m7 * 0.1"/>
    </csml:kinetic>
   </csml:simulationCondition>
   <csml:function>
    <csml:connector label="c16" name="c16" type="process" from="e7" to="p10" linestyle="straight" supportpath="false">
     <csml:firing type="Double" value="0" connectorFiringStyle="threshold"/>
     <csml:kinetic/>
     <csml:graphics>
      <csml:figure>
       <csml:processConnector visible="true" depth="0" points="1064.0 651.0 1064.0 677.0" lineColor="0 0 0 255" lineWidth="1.0"/>
      </csml:figure>
      <csml:targetArrow>
       <csml:processConnectorArrow visible="true" depth="0" points="0.0 0.0 0.0 6.0 8.0 3.0" pointsInAbsoluteCoordinate="1067.0 677.0 1061.0 677.0 1064.0 685.0" fillColor="0 0 0 255" outlineColor="0 0 0 255" outlineWidth="1.0"/>
      </csml:targetArrow>
     </csml:graphics>
    </csml:connector>
   </csml:function>
   <csml:biological>
    <csml:effectList/>
   </csml:biological>
   <csml:graphics>
    <csml:figure>
     <csml:image visible="true" depth="0" location="1054.0 685.0" size="20.0 30.0" fillColor="0 0 0 0" outlineColor="0 0 0 0" outlineWidth="0.0" filePath="resources/images/gonparts/process/img/degradation.png" fileFormat="img" fileType="resourceFile"/>
    </csml:figure>
   </csml:graphics>
  </csml:process>
  <csml:process label="p4" name="p4" type="continuous" biolocation="undef" relationType="Type 0" edgeScore="1.0" bioprocess="undef">
   <csml:simulationCondition>
    <csml:priority value="0"/>
    <csml:firing type="Boolean" value="true" firingStyle="and"/>
    <csml:delay type="Long" value="0.0" delayStyle="nodelay"/>
    <csml:calc calcStyle="speed"/>
    <csml:kinetic type="Double" value="1" kineticStyle="custom">
     <csml:parameter name="custom" value="1"/>
    </csml:kinetic>
   </csml:simulationCondition>
   <csml:function>
    <csml:connector label="c17" name="21,22" type="process" from="e8" to="p4" linestyle="straight" supportpath="false">
     <csml:firing type="Double" value="0" connectorFiringStyle="threshold"/>
     <csml:kinetic/>
     <csml:graphics>
      <csml:figure>
       <csml:processConnector visible="true" depth="0" points="2590.0 240.0 2590.0 285.0" lineColor="0 0 0 255" lineWidth="1.0"/>
      </csml:figure>
      <csml:targetArrow>
       <csml:processConnectorArrow visible="true" depth="0" points="0.0 0.0 0.0 6.0 8.0 3.0" pointsInAbsoluteCoordinate="2593.0 285.0 2587.0 285.0 2590.0 293.0" fillColor="0 0 0 255" outlineColor="0 0 0 255" outlineWidth="1.0"/>
      </csml:targetArrow>
     </csml:graphics>
    </csml:connector>
    <csml:connector label="c18" name="c18" type="association" from="e10" to="p4" linestyle="straight" supportpath="false">
     <csml:firing type="Double" value="0" connectorFiringStyle="threshold"/>
     <csml:kinetic/>
     <csml:graphics>
      <csml:figure>
       <csml:associationConnector visible="true" depth="0" points="2706.0 234.0 2607.974377482305 289.0810640813715" lineColor="0 0 0 255" lineWidth="1.0" lineDash="4.0 4.0"/>
      </csml:figure>
      <csml:targetArrow>
       <csml:associationConnectorArrow visible="true" depth="0" points="0.0 0.0 0.0 6.0 8.0 3.0" pointsInAbsoluteCoordinate="2609.443978451791 291.6964556372359 2606.5047765128193 286.4656725255071 2601.0 293.00000000000006" fillColor="0 0 0 255" outlineColor="0 0 0 255" outlineWidth="1.0"/>
      </csml:targetArrow>
     </csml:graphics>
    </csml:connector>
    <csml:connector label="c10" name="c10" type="process" from="p4" to="e44" linestyle="straight" supportpath="false">
     <csml:firing type="Double" value="0" connectorFiringStyle="threshold"/>
     <csml:kinetic/>
     <csml:graphics>
      <csml:figure>
       <csml:processConnector visible="true" depth="0" points="2586.0 305.0 2548.4376015698017 361.3435976452972" lineColor="0 0 0 255" lineWidth="1.0"/>
      </csml:figure>
      <csml:targetArrow>
       <csml:processConnectorArrow visible="true" depth="0" points="0.0 0.0 0.0 6.0 8.0 3.0" pointsInAbsoluteCoordinate="2550.933752452815 363.0076982339729 2545.941450686788 359.6794970566215 2543.9999999999995 368.0" fillColor="0 0 0 255" outlineColor="0 0 0 255" outlineWidth="1.0"/>
      </csml:targetArrow>
     </csml:graphics>
    </csml:connector>
    <csml:connector label="c339" name="21" type="process" from="p4" to="e104" linestyle="straight" supportpath="true">
     <csml:firing type="Double" value="0" connectorFiringStyle="threshold"/>
     <csml:kinetic/>
     <csml:graphics>
      <csml:figure>
       <csml:processConnector visible="true" depth="0" points="2594.0 305.0 2631.5623984301983 361.3435976452972" lineColor="0 0 0 255" lineWidth="1.0"/>
      </csml:figure>
      <csml:targetArrow>
       <csml:processConnectorArrow visible="true" depth="0" points="0.0 0.0 0.0 6.0 8.0 3.0" pointsInAbsoluteCoordinate="2634.0585493132116 359.6794970566215 2629.0662475471845 363.0076982339729 2636.0 367.99999999999994" fillColor="0 0 0 255" outlineColor="0 0 0 255" outlineWidth="1.0"/>
      </csml:targetArrow>
     </csml:graphics>
    </csml:connector>
    <csml:connector label="c340" name="22" type="process" from="p4" to="e105" linestyle="straight" supportpath="true">
     <csml:firing type="Double" value="0" connectorFiringStyle="threshold"/>
     <csml:kinetic/>
     <csml:graphics>
      <csml:figure>
       <csml:processConnector visible="true" depth="0" points="2601.0 304.0 2698.8582375526476 353.3951103837172" lineColor="0 0 0 255" lineWidth="1.0"/>
      </csml:figure>
      <csml:targetArrow>
       <csml:processConnectorArrow visible="true" depth="0" points="0.0 0.0 0.0 6.0 8.0 3.0" pointsInAbsoluteCoordinate="2700.2100711587536 350.71694946596 2697.5064039465415 356.0732713014745 2706.0000000000005 357.0" fillColor="0 0 0 255" outlineColor="0 0 0 255" outlineWidth="1.0"/>
      </csml:targetArrow>
     </csml:graphics>
    </csml:connector>
   </csml:function>
   <csml:biological>
    <csml:effectList/>
   </csml:biological>
   <csml:graphics>
    <csml:figure>
     <csml:continuousProcess visible="true" depth="0" location="2579.0 293.0" size="22.0 12.0" fillColor="0 0 0 0" outlineColor="0 0 0 255" outlineWidth="1.0"/>
    </csml:figure>
   </csml:graphics>
  </csml:process>
  <csml:process label="p11" name="binding" type="continuous" biolocation="undef" relationType="Type 0" edgeScore="1.0" bioprocess="ME_Accumulation">
   <csml:simulationCondition>
    <csml:priority value="0"/>
    <csml:firing type="Boolean" value="true" firingStyle="and"/>
    <csml:delay type="Long" value="0.0" delayStyle="nodelay"/>
    <csml:calc calcStyle="speed"/>
    <csml:kinetic type="Double" value="1" kineticStyle="custom">
     <csml:parameter name="custom" value="1"/>
    </csml:kinetic>
   </csml:simulationCondition>
   <csml:function>
    <csml:connector label="c19" name="c19" type="process" from="e11" to="p11" linestyle="straight" supportpath="false">
     <csml:firing type="Double" value="0" connectorFiringStyle="threshold"/>
     <csml:kinetic/>
     <csml:graphics>
      <csml:figure>
       <csml:processConnector visible="true" depth="0" points="948.0 252.0 1097.0513154209466 337.03568636195035" lineColor="0 0 0 255" lineWidth="1.0"/>
      </csml:figure>
      <csml:targetArrow>
       <csml:processConnectorArrow visible="true" depth="0" points="0.0 0.0 0.0 6.0 8.0 3.0" pointsInAbsoluteCoordinate="1098.5379330352152 334.4299296448054 1095.564697806678 339.6414430790954 1104.0 341.00000000000006" fillColor="0 0 0 255" outlineColor="0 0 0 255" outlineWidth="1.0"/>
      </csml:targetArrow>
     </csml:graphics>
    </csml:connector>
    <csml:connector label="c20" name="c20" type="process" from="p11" to="e12" linestyle="straight" supportpath="false">
     <csml:firing type="Double" value="0" connectorFiringStyle="threshold"/>
     <csml:kinetic/>
     <csml:graphics>
      <csml:figure>
       <csml:processConnector visible="true" depth="0" points="1136.0 357.0 1252.7535236546516 411.61051912878867" lineColor="0 0 0 255" lineWidth="1.0"/>
      </csml:figure>
      <csml:targetArrow>
       <csml:processConnectorArrow visible="true" depth="0" points="0.0 0.0 0.0 6.0 8.0 3.0" pointsInAbsoluteCoordinate="1254.024578981356 408.89309049928306 1251.4824683279476 414.3279477582943 1260.0 415.0" fillColor="0 0 0 255" outlineColor="0 0 0 255" outlineWidth="1.0"/>
      </csml:targetArrow>
     </csml:graphics>
    </csml:connector>
   </csml:function>
   <csml:biological>
    <csml:effectList/>
   </csml:biological>
   <csml:graphics>
    <csml:figure>
     <csml:image visible="true" depth="0" location="1104.25 331.7" size="31.5 36.6" fillColor="0 0 0 0" outlineColor="0 0 0 0" outlineWidth="0.0" filePath="resources/images/gonparts/process/img/assembly.png" fileFormat="img" fileType="resourceFile"/>
    </csml:figure>
    <csml:text name="speed" visible="false" depth="0" location="1135.75 368.3" fillColor="0 0 0 0" outlineColor="0 0 0 0" outlineWidth="0.0" textColor="0 0 0 255" fontName="Dialog" fontSize="12" arrangement="None" spacing="0.0" offsets="25.25 26.30000000000001"/>
   </csml:graphics>
  </csml:process>
  <csml:process label="p12" name="degradation" type="continuous" biolocation="undef" relationType="Type 0" edgeScore="1.0" bioprocess="ME_ProteasomeDegradation">
   <csml:simulationCondition>
    <csml:priority value="0"/>
    <csml:firing type="Boolean" value="true" firingStyle="and"/>
    <csml:delay type="Long" value="0.0" delayStyle="nodelay"/>
    <csml:calc calcStyle="speed"/>
    <csml:kinetic type="Double" kineticStyle="custom">
     <csml:parameter name="custom" value="m44 * 0.1"/>
    </csml:kinetic>
   </csml:simulationCondition>
   <csml:function>
    <csml:connector label="c21" name="c21" type="process" from="e44" to="p12" linestyle="straight" supportpath="false">
     <csml:firing type="Double" value="0" connectorFiringStyle="threshold"/>
     <csml:kinetic/>
     <csml:graphics>
      <csml:figure>
       <csml:processConnector visible="true" depth="0" points="2534.0 398.0 2534.0 444.0" lineColor="0 0 0 255" lineWidth="1.0"/>
      </csml:figure>
      <csml:targetArrow>
       <csml:processConnectorArrow visible="true" depth="0" points="0.0 0.0 0.0 6.0 8.0 3.0" pointsInAbsoluteCoordinate="2537.0 444.0 2531.0 444.0 2534.0 452.0" fillColor="0 0 0 255" outlineColor="0 0 0 255" outlineWidth="1.0"/>
      </csml:targetArrow>
     </csml:graphics>
    </csml:connector>
   </csml:function>
   <csml:biological>
    <csml:effectList/>
   </csml:biological>
   <csml:graphics>
    <csml:figure>
     <csml:image visible="true" depth="0" location="2524.0 452.0" size="20.0 30.0" fillColor="0 0 0 0" outlineColor="0 0 0 0" outlineWidth="0.0" filePath="resources/images/gonparts/process/img/degradation.png" fileFormat="img" fileType="resourceFile"/>
    </csml:figure>
   </csml:graphics>
  </csml:process>
  <csml:process label="p13" name="degradation" type="continuous" biolocation="CC_PlasmaMembrane" relationType="Type 0" edgeScore="1.0" bioprocess="ME_ProteasomeDegradation">
   <csml:simulationCondition>
    <csml:priority value="0"/>
    <csml:firing type="Boolean" value="true" firingStyle="and"/>
    <csml:delay type="Long" value="0.0" delayStyle="nodelay"/>
    <csml:calc calcStyle="speed"/>
    <csml:kinetic type="Double" kineticStyle="custom">
     <csml:parameter name="custom" value="m11 * 0.1"/>
    </csml:kinetic>
   </csml:simulationCondition>
   <csml:function>
    <csml:connector label="c22" name="c22" type="process" from="e11" to="p13" linestyle="straight" supportpath="false">
     <csml:firing type="Double" value="0" connectorFiringStyle="threshold"/>
     <csml:kinetic/>
     <csml:graphics>
      <csml:figure>
       <csml:processConnector visible="true" depth="0" points="948.0 238.0 1032.0 238.0" lineColor="0 0 0 255" lineWidth="1.0"/>
      </csml:figure>
      <csml:targetArrow>
       <csml:processConnectorArrow visible="true" depth="0" points="0.0 0.0 0.0 6.0 8.0 3.0" pointsInAbsoluteCoordinate="1032.0 235.0 1032.0 241.0 1040.0 238.0" fillColor="0 0 0 255" outlineColor="0 0 0 255" outlineWidth="1.0"/>
      </csml:targetArrow>
     </csml:graphics>
    </csml:connector>
   </csml:function>
   <csml:biological>
    <csml:effectList/>
   </csml:biological>
   <csml:graphics>
    <csml:figure>
     <csml:image visible="true" depth="0" location="1040.0 223.0" size="20.0 30.0" fillColor="0 0 0 0" outlineColor="0 0 0 0" outlineWidth="0.0" filePath="resources/images/gonparts/process/img/degradation.png" fileFormat="img" fileType="resourceFile"/>
    </csml:figure>
   </csml:graphics>
  </csml:process>
  <csml:process label="p14" name="degradation" type="continuous" biolocation="undef" relationType="Type 0" edgeScore="1.0" bioprocess="ME_ProteasomeDegradation">
   <csml:simulationCondition>
    <csml:priority value="0"/>
    <csml:firing type="Boolean" value="true" firingStyle="and"/>
    <csml:delay type="Long" value="0.0" delayStyle="nodelay"/>
    <csml:calc calcStyle="speed"/>
    <csml:kinetic type="Double" kineticStyle="custom">
     <csml:parameter name="custom" value="m12 * 0.1"/>
    </csml:kinetic>
   </csml:simulationCondition>
   <csml:function>
    <csml:connector label="c23" name="c23" type="process" from="e12" to="p14" linestyle="straight" supportpath="false">
     <csml:firing type="Double" value="0" connectorFiringStyle="threshold"/>
     <csml:kinetic/>
     <csml:graphics>
      <csml:figure>
       <csml:processConnector visible="true" depth="0" points="1344.0 434.0 1410.0 434.0" lineColor="0 0 0 255" lineWidth="1.0"/>
      </csml:figure>
      <csml:targetArrow>
       <csml:processConnectorArrow visible="true" depth="0" points="0.0 0.0 0.0 6.0 8.0 3.0" pointsInAbsoluteCoordinate="1410.0 431.0 1410.0 437.0 1418.0 434.0" fillColor="0 0 0 255" outlineColor="0 0 0 255" outlineWidth="1.0"/>
      </csml:targetArrow>
     </csml:graphics>
    </csml:connector>
   </csml:function>
   <csml:biological>
    <csml:effectList/>
   </csml:biological>
   <csml:graphics>
    <csml:figure>
     <csml:image visible="true" depth="0" location="1418.0 419.0" size="20.0 30.0" fillColor="0 0 0 0" outlineColor="0 0 0 0" outlineWidth="0.0" filePath="resources/images/gonparts/process/img/degradation.png" fileFormat="img" fileType="resourceFile"/>
    </csml:figure>
   </csml:graphics>
  </csml:process>
  <csml:process label="p15" name="binding" type="continuous" biolocation="CC_PlasmaMembrane" relationType="Type 0" edgeScore="1.0" bioprocess="ME_Accumulation">
   <csml:comment><![CDATA[high affinity]]>
   </csml:comment>
   <csml:simulationCondition>
    <csml:priority value="0"/>
    <csml:firing type="Boolean" value="true" firingStyle="and"/>
    <csml:delay type="Long" value="0.0" delayStyle="nodelay"/>
    <csml:calc calcStyle="speed"/>
    <csml:kinetic type="Double" value="1" kineticStyle="connectorcustom"/>
   </csml:simulationCondition>
   <csml:function>
    <csml:connector label="c24" name="124" type="process" from="e13" to="p15" linestyle="straight" supportpath="false">
     <csml:firing type="Double" value="0" connectorFiringStyle="threshold"/>
     <csml:kinetic>
      <csml:parameter name="custom" value="m12*0.5*3"/>
     </csml:kinetic>
     <csml:graphics>
      <csml:figure>
       <csml:processConnector visible="true" depth="0" points="1328.0 602.0 1390.0 602.0" lineColor="0 0 0 255" lineWidth="1.0"/>
      </csml:figure>
      <csml:targetArrow>
       <csml:processConnectorArrow visible="true" depth="0" points="0.0 0.0 0.0 6.0 8.0 3.0" pointsInAbsoluteCoordinate="1390.0 599.0 1390.0 605.0 1398.0 602.0" fillColor="0 0 0 255" outlineColor="0 0 0 255" outlineWidth="1.0"/>
      </csml:targetArrow>
     </csml:graphics>
    </csml:connector>
    <csml:connector label="c25" name="124" type="process" from="e12" to="p15" linestyle="straight" supportpath="false">
     <csml:comment><![CDATA[high affinity]]>
     </csml:comment>
     <csml:firing type="Double" value="0" connectorFiringStyle="threshold"/>
     <csml:kinetic>
      <csml:parameter name="custom" value="m12*0.5"/>
     </csml:kinetic>
     <csml:graphics>
      <csml:figure>
       <csml:processConnector visible="true" depth="0" points="1316.0 455.0 1397.562398430198 577.3435976452972" lineColor="0 0 0 255" lineWidth="6.0"/>
      </csml:figure>
      <csml:text name="name" visible="false" depth="0" location="1316.7811992150992 495.6717988226486" fillColor="0 0 0 0" outlineColor="0 0 0 0" outlineWidth="0.0" textColor="0 0 0 255" fontName="Dialog" fontSize="12" arrangement="None" spacing="2.0" offsets="-27.0 -12.0"/>
      <csml:targetArrow>
       <csml:processConnectorArrow visible="true" depth="0" points="0.0 0.0 0.0 6.0 8.0 3.0" pointsInAbsoluteCoordinate="1400.0585493132116 575.6794970566216 1395.0662475471845 579.007698233973 1402.0 584.0" fillColor="0 0 0 255" outlineColor="0 0 0 255" outlineWidth="6.0"/>
      </csml:targetArrow>
     </csml:graphics>
    </csml:connector>
    <csml:connector label="c26" name="124" type="process" from="p15" to="e15" linestyle="straight" supportpath="false">
     <csml:firing type="Double" value="0" connectorFiringStyle="threshold"/>
     <csml:kinetic>
      <csml:parameter name="custom" value="m12*0.5"/>
     </csml:kinetic>
     <csml:graphics>
      <csml:figure>
       <csml:processConnector visible="true" depth="0" points="1430.0 602.0 1479.0 602.0" lineColor="0 0 0 255" lineWidth="1.0"/>
      </csml:figure>
      <csml:targetArrow>
       <csml:processConnectorArrow visible="true" depth="0" points="0.0 0.0 0.0 6.0 8.0 3.0" pointsInAbsoluteCoordinate="1479.0 599.0 1479.0 605.0 1487.0 602.0" fillColor="0 0 0 255" outlineColor="0 0 0 255" outlineWidth="1.0"/>
      </csml:targetArrow>
     </csml:graphics>
    </csml:connector>
   </csml:function>
   <csml:biological>
    <csml:effectList/>
   </csml:biological>
   <csml:graphics>
    <csml:figure>
     <csml:image visible="true" depth="0" location="1398.25 583.7" size="31.5 36.6" fillColor="0 0 0 0" outlineColor="0 0 0 0" outlineWidth="0.0" filePath="resources/images/gonparts/process/img/assembly.png" fileFormat="img" fileType="resourceFile"/>
    </csml:figure>
   </csml:graphics>
  </csml:process>
  <csml:process label="p16" name="degradation" type="continuous" biolocation="CC_PlasmaMembrane" relationType="Type 0" edgeScore="1.0" bioprocess="ME_ProteasomeDegradation">
   <csml:simulationCondition>
    <csml:priority value="0"/>
    <csml:firing type="Boolean" value="true" firingStyle="and"/>
    <csml:delay type="Long" value="0.0" delayStyle="nodelay"/>
    <csml:calc calcStyle="speed"/>
    <csml:kinetic type="Double" kineticStyle="custom">
     <csml:parameter name="custom" value="m13 * 0.1"/>
    </csml:kinetic>
   </csml:simulationCondition>
   <csml:function>
    <csml:connector label="c31" name="c31" type="process" from="e13" to="p16" linestyle="straight" supportpath="false">
     <csml:firing type="Double" value="0" connectorFiringStyle="threshold"/>
     <csml:kinetic/>
     <csml:graphics>
      <csml:figure>
       <csml:processConnector visible="true" depth="0" points="1302.0 641.0 1302.0 677.0" lineColor="0 0 0 255" lineWidth="1.0"/>
      </csml:figure>
      <csml:targetArrow>
       <csml:processConnectorArrow visible="true" depth="0" points="0.0 0.0 0.0 6.0 8.0 3.0" pointsInAbsoluteCoordinate="1305.0 677.0 1299.0 677.0 1302.0 685.0" fillColor="0 0 0 255" outlineColor="0 0 0 255" outlineWidth="1.0"/>
      </csml:targetArrow>
     </csml:graphics>
    </csml:connector>
   </csml:function>
   <csml:biological>
    <csml:effectList/>
   </csml:biological>
   <csml:graphics>
    <csml:figure>
     <csml:image visible="true" depth="0" location="1292.0 685.0" size="20.0 30.0" fillColor="0 0 0 0" outlineColor="0 0 0 0" outlineWidth="0.0" filePath="resources/images/gonparts/process/img/degradation.png" fileFormat="img" fileType="resourceFile"/>
    </csml:figure>
   </csml:graphics>
  </csml:process>
  <csml:process label="p17" name="degradation" type="continuous" biolocation="CC_PlasmaMembrane" relationType="Type 0" edgeScore="1.0" bioprocess="ME_ProteasomeDegradation">
   <csml:simulationCondition>
    <csml:priority value="0"/>
    <csml:firing type="Boolean" value="true" firingStyle="and"/>
    <csml:delay type="Long" value="0.0" delayStyle="nodelay"/>
    <csml:calc calcStyle="speed"/>
    <csml:kinetic type="Double" kineticStyle="custom">
     <csml:parameter name="custom" value="m15 * 0.1"/>
    </csml:kinetic>
   </csml:simulationCondition>
   <csml:function>
    <csml:connector label="c32" name="c32" type="process" from="e15" to="p17" linestyle="straight" supportpath="false">
     <csml:firing type="Double" value="0" connectorFiringStyle="threshold"/>
     <csml:kinetic/>
     <csml:graphics>
      <csml:figure>
       <csml:processConnector visible="true" depth="0" points="1512.0 651.0 1512.0 677.0" lineColor="0 0 0 255" lineWidth="1.0"/>
      </csml:figure>
      <csml:targetArrow>
       <csml:processConnectorArrow visible="true" depth="0" points="0.0 0.0 0.0 6.0 8.0 3.0" pointsInAbsoluteCoordinate="1515.0 677.0 1509.0 677.0 1512.0 685.0" fillColor="0 0 0 255" outlineColor="0 0 0 255" outlineWidth="1.0"/>
      </csml:targetArrow>
     </csml:graphics>
    </csml:connector>
   </csml:function>
   <csml:biological>
    <csml:effectList/>
   </csml:biological>
   <csml:graphics>
    <csml:figure>
     <csml:image visible="true" depth="0" location="1502.0 685.0" size="20.0 30.0" fillColor="0 0 0 0" outlineColor="0 0 0 0" outlineWidth="0.0" filePath="resources/images/gonparts/process/img/degradation.png" fileFormat="img" fileType="resourceFile"/>
    </csml:figure>
   </csml:graphics>
  </csml:process>
  <csml:process label="p18" name="degradation" type="continuous" biolocation="CC_PlasmaMembrane" relationType="Type 0" edgeScore="1.0" bioprocess="ME_ProteasomeDegradation">
   <csml:simulationCondition>
    <csml:priority value="0"/>
    <csml:firing type="Boolean" value="true" firingStyle="and"/>
    <csml:delay type="Long" value="0.0" delayStyle="nodelay"/>
    <csml:calc calcStyle="speed"/>
    <csml:kinetic type="Double" kineticStyle="custom">
     <csml:parameter name="custom" value="m14 * 0.1"/>
    </csml:kinetic>
   </csml:simulationCondition>
   <csml:function>
    <csml:connector label="c33" name="c33" type="process" from="e14" to="p18" linestyle="straight" supportpath="false">
     <csml:firing type="Double" value="0" connectorFiringStyle="threshold"/>
     <csml:kinetic/>
     <csml:graphics>
      <csml:figure>
       <csml:processConnector visible="true" depth="0" points="1680.0 641.0 1680.0 677.0" lineColor="0 0 0 255" lineWidth="1.0"/>
      </csml:figure>
      <csml:targetArrow>
       <csml:processConnectorArrow visible="true" depth="0" points="0.0 0.0 0.0 6.0 8.0 3.0" pointsInAbsoluteCoordinate="1683.0 677.0 1677.0 677.0 1680.0 685.0" fillColor="0 0 0 255" outlineColor="0 0 0 255" outlineWidth="1.0"/>
      </csml:targetArrow>
     </csml:graphics>
    </csml:connector>
   </csml:function>
   <csml:biological>
    <csml:effectList/>
   </csml:biological>
   <csml:graphics>
    <csml:figure>
     <csml:image visible="true" depth="0" location="1670.0 685.0" size="20.0 30.0" fillColor="0 0 0 0" outlineColor="0 0 0 0" outlineWidth="0.0" filePath="resources/images/gonparts/process/img/degradation.png" fileFormat="img" fileType="resourceFile"/>
    </csml:figure>
   </csml:graphics>
  </csml:process>
  <csml:process label="p19" name="p19" type="continuous" biolocation="CC_PlasmaMembrane" relationType="Type 0" edgeScore="1.0" bioprocess="ME_GDP-GTPExchange">
   <csml:simulationCondition>
    <csml:priority value="0"/>
    <csml:firing type="Boolean" value="true" firingStyle="and"/>
    <csml:delay type="Long" value="0.0" delayStyle="nodelay"/>
    <csml:calc calcStyle="speed"/>
    <csml:kinetic type="Double" value="1" kineticStyle="connectorcustom"/>
   </csml:simulationCondition>
   <csml:function>
    <csml:connector label="c27" name="c27" type="process" from="e15" to="p19" linestyle="straight" supportpath="false">
     <csml:firing type="Double" value="0" connectorFiringStyle="threshold"/>
     <csml:kinetic>
      <csml:parameter name="custom" value="m15*0.5"/>
     </csml:kinetic>
     <csml:graphics>
      <csml:figure>
       <csml:processConnector visible="true" depth="0" points="1538.0 572.0 1574.7936690123522 529.0740528189224" lineColor="0 0 0 255" lineWidth="1.0"/>
      </csml:figure>
      <csml:targetArrow>
       <csml:processConnectorArrow visible="true" depth="0" points="0.0 0.0 0.0 6.0 8.0 3.0" pointsInAbsoluteCoordinate="1572.5158992052563 527.1216786985544 1577.071438819448 531.0264269392902 1580.0 523.0" fillColor="0 0 0 255" outlineColor="0 0 0 255" outlineWidth="1.0"/>
      </csml:targetArrow>
     </csml:graphics>
    </csml:connector>
    <csml:connector label="c28" name="c28" type="process" from="e14" to="p19" linestyle="straight" supportpath="false">
     <csml:firing type="Double" value="0" connectorFiringStyle="threshold"/>
     <csml:kinetic>
      <csml:parameter name="custom" value="m15*0.5*3"/>
     </csml:kinetic>
     <csml:graphics>
      <csml:figure>
       <csml:processConnector visible="true" depth="0" points="1654.0 572.0 1617.2063309876478 529.0740528189224" lineColor="0 0 0 255" lineWidth="1.0"/>
      </csml:figure>
      <csml:targetArrow>
       <csml:processConnectorArrow visible="true" depth="0" points="0.0 0.0 0.0 6.0 8.0 3.0" pointsInAbsoluteCoordinate="1614.928561180552 531.0264269392903 1619.4841007947437 527.1216786985545 1612.0 523.0" fillColor="0 0 0 255" outlineColor="0 0 0 255" outlineWidth="1.0"/>
      </csml:targetArrow>
     </csml:graphics>
    </csml:connector>
    <csml:connector label="c226" name="c226" type="process" from="p19" to="e69" linestyle="straight" supportpath="false">
     <csml:firing type="Double" value="0" connectorFiringStyle="threshold"/>
     <csml:kinetic>
      <csml:parameter name="custom" value="m15*0.5*3"/>
     </csml:kinetic>
     <csml:graphics>
      <csml:figure>
       <csml:processConnector visible="true" depth="0" points="1596.0 523.0 1596.0 765.0" lineColor="0 0 0 255" lineWidth="1.0"/>
      </csml:figure>
      <csml:targetArrow>
       <csml:processConnectorArrow visible="true" depth="0" points="0.0 0.0 0.0 6.0 8.0 3.0" pointsInAbsoluteCoordinate="1599.0 765.0 1593.0 765.0 1596.0 773.0" fillColor="0 0 0 255" outlineColor="0 0 0 255" outlineWidth="1.0"/>
      </csml:targetArrow>
     </csml:graphics>
    </csml:connector>
    <csml:connector label="c29" name="c29" type="process" from="p19" to="e16" linestyle="straight" supportpath="false">
     <csml:firing type="Double" value="0" connectorFiringStyle="threshold"/>
     <csml:kinetic>
      <csml:parameter name="custom" value="m15*0.5"/>
     </csml:kinetic>
     <csml:graphics>
      <csml:figure>
       <csml:processConnector visible="true" depth="0" points="1614.0 509.0 1885.3472736411961 591.6685242276045" lineColor="0 0 0 255" lineWidth="1.0"/>
      </csml:figure>
      <csml:targetArrow>
       <csml:processConnectorArrow visible="true" depth="0" points="0.0 0.0 0.0 6.0 8.0 3.0" pointsInAbsoluteCoordinate="1886.2215770558444 588.798751843053 1884.4729702265477 594.5382966121559 1893.0 593.9999999999999" fillColor="0 0 0 255" outlineColor="0 0 0 255" outlineWidth="1.0"/>
      </csml:targetArrow>
     </csml:graphics>
    </csml:connector>
    <csml:connector label="c30" name="c30" type="process" from="p19" to="e13" linestyle="straight" supportpath="false">
     <csml:firing type="Double" value="0" connectorFiringStyle="threshold"/>
     <csml:kinetic>
      <csml:parameter name="custom" value="m15*0.5*3"/>
     </csml:kinetic>
     <csml:graphics>
      <csml:figure>
       <csml:processConnector visible="true" depth="0" points="1578.0 510.0 1335.592497914786 590.4792906922911" lineColor="0 0 0 255" lineWidth="1.0"/>
      </csml:figure>
      <csml:targetArrow>
       <csml:processConnectorArrow visible="true" depth="0" points="0.0 0.0 0.0 6.0 8.0 3.0" pointsInAbsoluteCoordinate="1336.537763905177 593.3264774103359 1334.647231924395 587.6321039742464 1328.0 593.0000000000001" fillColor="0 0 0 255" outlineColor="0 0 0 255" outlineWidth="1.0"/>
      </csml:targetArrow>
     </csml:graphics>
    </csml:connector>
   </csml:function>
   <csml:biological>
    <csml:effectList/>
   </csml:biological>
   <csml:graphics>
    <csml:figure>
     <csml:image visible="true" depth="0" location="1578.1 484.85" size="35.800000000000004 38.300000000000004" fillColor="0 0 0 0" outlineColor="0 0 0 0" outlineWidth="0.0" filePath="resources/images/gonparts/process/img/exchange.png" fileFormat="img" fileType="resourceFile"/>
    </csml:figure>
   </csml:graphics>
  </csml:process>
  <csml:process label="p20" name="degradation" type="continuous" biolocation="CC_PlasmaMembrane" relationType="Type 0" edgeScore="1.0" bioprocess="ME_ProteasomeDegradation">
   <csml:simulationCondition>
    <csml:priority value="0"/>
    <csml:firing type="Boolean" value="true" firingStyle="and"/>
    <csml:delay type="Long" value="0.0" delayStyle="nodelay"/>
    <csml:calc calcStyle="speed"/>
    <csml:kinetic type="Double" kineticStyle="custom">
     <csml:parameter name="custom" value="m16 * 0.1"/>
    </csml:kinetic>
   </csml:simulationCondition>
   <csml:function>
    <csml:connector label="c35" name="c35" type="process" from="e16" to="p20" linestyle="straight" supportpath="false">
     <csml:firing type="Double" value="0" connectorFiringStyle="threshold"/>
     <csml:kinetic/>
     <csml:graphics>
      <csml:figure>
       <csml:processConnector visible="true" depth="0" points="1918.0 651.0 1918.0 677.0" lineColor="0 0 0 255" lineWidth="1.0"/>
      </csml:figure>
      <csml:targetArrow>
       <csml:processConnectorArrow visible="true" depth="0" points="0.0 0.0 0.0 6.0 8.0 3.0" pointsInAbsoluteCoordinate="1921.0 677.0 1915.0 677.0 1918.0 685.0" fillColor="0 0 0 255" outlineColor="0 0 0 255" outlineWidth="1.0"/>
      </csml:targetArrow>
     </csml:graphics>
    </csml:connector>
   </csml:function>
   <csml:biological>
    <csml:effectList/>
   </csml:biological>
   <csml:graphics>
    <csml:figure>
     <csml:image visible="true" depth="0" location="1908.0 685.0" size="20.0 30.0" fillColor="0 0 0 0" outlineColor="0 0 0 0" outlineWidth="0.0" filePath="resources/images/gonparts/process/img/degradation.png" fileFormat="img" fileType="resourceFile"/>
    </csml:figure>
   </csml:graphics>
  </csml:process>
  <csml:process label="p21" name="phosphorylation" type="continuous" biolocation="CC_Cytoplasm" relationType="Type 0" edgeScore="1.0" bioprocess="ME_Phosphorylation">
   <csml:simulationCondition>
    <csml:priority value="0"/>
    <csml:firing type="Boolean" value="true" firingStyle="and"/>
    <csml:delay type="Long" value="0.0" delayStyle="nodelay"/>
    <csml:calc calcStyle="speed"/>
    <csml:kinetic type="Double" kineticStyle="custom">
     <csml:parameter name="custom" value="m17*m4*0.01"/>
    </csml:kinetic>
   </csml:simulationCondition>
   <csml:function>
    <csml:connector label="c38" name="106" type="process" from="e17" to="p21" linestyle="straight" supportpath="false">
     <csml:firing type="Double" value="0" connectorFiringStyle="threshold"/>
     <csml:kinetic/>
     <csml:graphics>
      <csml:figure>
       <csml:processConnector visible="true" depth="0" points="684.0 1252.0 816.4159681810504 1207.546067824933" lineColor="0 0 0 255" lineWidth="1.0"/>
      </csml:figure>
      <csml:targetArrow>
       <csml:processConnectorArrow visible="true" depth="0" points="0.0 0.0 0.0 6.0 8.0 3.0" pointsInAbsoluteCoordinate="815.4611927467005 1204.702055892827 817.3707436154003 1210.3900797570393 824.0 1205.0" fillColor="0 0 0 255" outlineColor="0 0 0 255" outlineWidth="1.0"/>
      </csml:targetArrow>
     </csml:graphics>
    </csml:connector>
    <csml:connector label="c36" name="106" type="association" from="e4" to="p21" linestyle="straight" supportpath="false">
     <csml:firing type="Double" value="0" connectorFiringStyle="threshold"/>
     <csml:kinetic/>
     <csml:graphics>
      <csml:figure>
       <csml:associationConnector visible="true" depth="0" points="647.0 637.0 830.4075435418048 1172.4316996946236" lineColor="0 0 255 255" lineWidth="1.0" lineDash="4.0 4.0"/>
      </csml:figure>
      <csml:targetArrow>
       <csml:associationConnectorArrow visible="true" depth="0" points="0.0 0.0 0.0 6.0 8.0 3.0" pointsInAbsoluteCoordinate="833.2456561563209 1171.4595285228004 827.5694309272885 1173.4038708664468 833.0 1180.0" fillColor="0 0 0 255" outlineColor="0 0 255 255" outlineWidth="1.0"/>
      </csml:targetArrow>
     </csml:graphics>
    </csml:connector>
    <csml:connector label="c39" name="106" type="process" from="p21" to="e18" linestyle="straight" supportpath="false">
     <csml:firing type="Double" value="0" connectorFiringStyle="threshold"/>
     <csml:kinetic/>
     <csml:graphics>
      <csml:figure>
       <csml:processConnector visible="true" depth="0" points="856.0 1205.0 984.4217517399304 1248.4367689708588" lineColor="0 0 0 255" lineWidth="1.0"/>
      </csml:figure>
      <csml:targetArrow>
       <csml:processConnectorArrow visible="true" depth="0" points="0.0 0.0 0.0 6.0 8.0 3.0" pointsInAbsoluteCoordinate="985.3829633758584 1245.5949258733326 983.4605401040025 1251.2786120683847 992.0 1251.0" fillColor="0 0 0 255" outlineColor="0 0 0 255" outlineWidth="1.0"/>
      </csml:targetArrow>
     </csml:graphics>
    </csml:connector>
   </csml:function>
   <csml:biological>
    <csml:effectList/>
   </csml:biological>
   <csml:graphics>
    <csml:figure>
     <csml:image visible="true" depth="0" location="824.45 1179.6" size="31.1 40.800000000000004" fillColor="0 0 0 0" outlineColor="0 0 0 0" outlineWidth="0.0" filePath="resources/images/gonparts/process/img/phosphorylation.png" fileFormat="img" fileType="resourceFile"/>
    </csml:figure>
   </csml:graphics>
  </csml:process>
  <csml:process label="p22" name="phosphorylation" type="continuous" biolocation="CC_Cytoplasm" relationType="Type 0" edgeScore="1.0" bioprocess="ME_Phosphorylation">
   <csml:simulationCondition>
    <csml:priority value="0"/>
    <csml:firing type="Boolean" value="true" firingStyle="and"/>
    <csml:delay type="Long" value="0.0" delayStyle="nodelay"/>
    <csml:calc calcStyle="speed"/>
    <csml:kinetic type="Double" kineticStyle="custom">
     <csml:parameter name="custom" value="m17*m7*0.01"/>
    </csml:kinetic>
   </csml:simulationCondition>
   <csml:function>
    <csml:connector label="c40" name="106" type="process" from="e17" to="p22" linestyle="straight" supportpath="false">
     <csml:firing type="Double" value="0" connectorFiringStyle="threshold"/>
     <csml:kinetic/>
     <csml:graphics>
      <csml:figure>
       <csml:processConnector visible="true" depth="0" points="684.0 1260.0 816.0 1260.0" lineColor="0 0 0 255" lineWidth="1.0"/>
      </csml:figure>
      <csml:targetArrow>
       <csml:processConnectorArrow visible="true" depth="0" points="0.0 0.0 0.0 6.0 8.0 3.0" pointsInAbsoluteCoordinate="816.0 1257.0 816.0 1263.0 824.0 1260.0" fillColor="0 0 0 255" outlineColor="0 0 0 255" outlineWidth="1.0"/>
      </csml:targetArrow>
     </csml:graphics>
    </csml:connector>
    <csml:connector label="c37" name="106" type="association" from="e7" to="p22" linestyle="straight" supportpath="false">
     <csml:firing type="Double" value="0" connectorFiringStyle="threshold"/>
     <csml:kinetic/>
     <csml:graphics>
      <csml:figure>
       <csml:associationConnector visible="true" depth="0" points="1047.0 651.0 849.5722242713285 1232.4247995209375" lineColor="0 0 255 255" lineWidth="1.0" lineDash="4.0 4.0"/>
      </csml:figure>
      <csml:targetArrow>
       <csml:associationConnectorArrow visible="true" depth="0" points="0.0 0.0 0.0 6.0 8.0 3.0" pointsInAbsoluteCoordinate="852.412924450977 1233.3893836226857 846.7315240916802 1231.4602154191894 847.0000000000001 1240.0" fillColor="0 0 0 255" outlineColor="0 0 255 255" outlineWidth="1.0"/>
      </csml:targetArrow>
     </csml:graphics>
    </csml:connector>
    <csml:connector label="c41" name="106" type="process" from="p22" to="e18" linestyle="straight" supportpath="false">
     <csml:firing type="Double" value="0" connectorFiringStyle="threshold"/>
     <csml:kinetic/>
     <csml:graphics>
      <csml:figure>
       <csml:processConnector visible="true" depth="0" points="856.0 1260.0 984.0 1260.0" lineColor="0 0 0 255" lineWidth="1.0"/>
      </csml:figure>
      <csml:targetArrow>
       <csml:processConnectorArrow visible="true" depth="0" points="0.0 0.0 0.0 6.0 8.0 3.0" pointsInAbsoluteCoordinate="984.0 1257.0 984.0 1263.0 992.0 1260.0" fillColor="0 0 0 255" outlineColor="0 0 0 255" outlineWidth="1.0"/>
      </csml:targetArrow>
     </csml:graphics>
    </csml:connector>
   </csml:function>
   <csml:biological>
    <csml:effectList/>
   </csml:biological>
   <csml:graphics>
    <csml:figure>
     <csml:image visible="true" depth="0" location="824.45 1239.6" size="31.1 40.800000000000004" fillColor="0 0 0 0" outlineColor="0 0 0 0" outlineWidth="0.0" filePath="resources/images/gonparts/process/img/phosphorylation.png" fileFormat="img" fileType="resourceFile"/>
    </csml:figure>
   </csml:graphics>
  </csml:process>
  <csml:process label="p23" name="phosphorylation" type="continuous" biolocation="CC_Cytoplasm" relationType="Type 0" edgeScore="1.0" bioprocess="ME_Phosphorylation">
   <csml:simulationCondition>
    <csml:priority value="0"/>
    <csml:firing type="Boolean" value="true" firingStyle="and"/>
    <csml:delay type="Long" value="0.0" delayStyle="nodelay"/>
    <csml:calc calcStyle="speed"/>
    <csml:kinetic type="Double" kineticStyle="custom">
     <csml:parameter name="custom" value="(m19 * m4) * 0.01"/>
    </csml:kinetic>
   </csml:simulationCondition>
   <csml:function>
    <csml:connector label="c42" name="106" type="process" from="e19" to="p23" linestyle="straight" supportpath="false">
     <csml:firing type="Double" value="0" connectorFiringStyle="threshold"/>
     <csml:kinetic/>
     <csml:graphics>
      <csml:figure>
       <csml:processConnector visible="true" depth="0" points="892.0 1460.0 1012.6290867123333 1409.1096040432344" lineColor="0 0 0 255" lineWidth="1.0"/>
      </csml:figure>
      <csml:targetArrow>
       <csml:processConnectorArrow visible="true" depth="0" points="0.0 0.0 0.0 6.0 8.0 3.0" pointsInAbsoluteCoordinate="1011.4629851961205 1406.3455115603595 1013.7951882285463 1411.8736965261094 1020.0 1406.0" fillColor="0 0 0 255" outlineColor="0 0 0 255" outlineWidth="1.0"/>
      </csml:targetArrow>
     </csml:graphics>
    </csml:connector>
    <csml:connector label="c46" name="106" type="association" from="e4" to="p23" linestyle="straight" supportpath="false">
     <csml:firing type="Double" value="0" connectorFiringStyle="threshold"/>
     <csml:kinetic/>
     <csml:graphics>
      <csml:figure>
       <csml:associationConnector visible="true" depth="0" points="655.0 637.0 1022.4261449677148 1372.8426569029975" lineColor="0 0 255 255" lineWidth="1.0" lineDash="4.0 4.0"/>
      </csml:figure>
      <csml:targetArrow>
       <csml:associationConnectorArrow visible="true" depth="0" points="0.0 0.0 0.0 6.0 8.0 3.0" pointsInAbsoluteCoordinate="1025.1101486290906 1371.5024612658906 1019.7421413063388 1374.1828525401045 1026.0 1380.0" fillColor="0 0 0 255" outlineColor="0 0 255 255" outlineWidth="1.0"/>
      </csml:targetArrow>
     </csml:graphics>
    </csml:connector>
    <csml:connector label="c43" name="106" type="process" from="p23" to="e20" linestyle="straight" supportpath="false">
     <csml:firing type="Double" value="0" connectorFiringStyle="threshold"/>
     <csml:kinetic/>
     <csml:graphics>
      <csml:figure>
       <csml:processConnector visible="true" depth="0" points="1052.0 1406.0 1182.5318412605775 1456.1317941073232" lineColor="0 0 0 255" lineWidth="1.0"/>
      </csml:figure>
      <csml:targetArrow>
       <csml:processConnectorArrow visible="true" depth="0" points="0.0 0.0 0.0 6.0 8.0 3.0" pointsInAbsoluteCoordinate="1183.6074184703314 1453.3312345800398 1181.4562640508238 1458.9323536346067 1190.0000000000002 1459.0" fillColor="0 0 0 255" outlineColor="0 0 0 255" outlineWidth="1.0"/>
      </csml:targetArrow>
     </csml:graphics>
    </csml:connector>
   </csml:function>
   <csml:biological>
    <csml:effectList/>
   </csml:biological>
   <csml:graphics>
    <csml:figure>
     <csml:image visible="true" depth="0" location="1020.45 1379.6" size="31.1 40.800000000000004" fillColor="0 0 0 0" outlineColor="0 0 0 0" outlineWidth="0.0" filePath="resources/images/gonparts/process/img/phosphorylation.png" fileFormat="img" fileType="resourceFile"/>
    </csml:figure>
   </csml:graphics>
  </csml:process>
  <csml:process label="p24" name="phosphorylation" type="continuous" biolocation="CC_Cytoplasm" relationType="Type 0" edgeScore="1.0" bioprocess="ME_Phosphorylation">
   <csml:simulationCondition>
    <csml:priority value="0"/>
    <csml:firing type="Boolean" value="true" firingStyle="and"/>
    <csml:delay type="Long" value="0.0" delayStyle="nodelay"/>
    <csml:calc calcStyle="speed"/>
    <csml:kinetic type="Double" kineticStyle="custom">
     <csml:parameter name="custom" value="(m19 * m17) * 0.01"/>
    </csml:kinetic>
   </csml:simulationCondition>
   <csml:function>
    <csml:connector label="c44" name="106" type="process" from="e19" to="p24" linestyle="straight" supportpath="false">
     <csml:firing type="Double" value="0" connectorFiringStyle="threshold"/>
     <csml:kinetic/>
     <csml:graphics>
      <csml:figure>
       <csml:processConnector visible="true" depth="0" points="892.0 1470.0 1012.0 1470.0" lineColor="0 0 0 255" lineWidth="1.0"/>
      </csml:figure>
      <csml:targetArrow>
       <csml:processConnectorArrow visible="true" depth="0" points="0.0 0.0 0.0 6.0 8.0 3.0" pointsInAbsoluteCoordinate="1012.0 1467.0 1012.0 1473.0 1020.0 1470.0" fillColor="0 0 0 255" outlineColor="0 0 0 255" outlineWidth="1.0"/>
      </csml:targetArrow>
     </csml:graphics>
    </csml:connector>
    <csml:connector label="c47" name="106" type="association" from="e7" to="p24" linestyle="straight" supportpath="false">
     <csml:firing type="Double" value="0" connectorFiringStyle="threshold"/>
     <csml:kinetic/>
     <csml:graphics>
      <csml:figure>
       <csml:associationConnector visible="true" depth="0" points="1062.0 651.0 1037.2501904517856 1442.0039131609371" lineColor="0 0 255 255" lineWidth="1.0" lineDash="4.0 4.0"/>
      </csml:figure>
      <csml:targetArrow>
       <csml:associationConnectorArrow visible="true" depth="0" points="0.0 0.0 0.0 6.0 8.0 3.0" pointsInAbsoluteCoordinate="1040.248723016434 1442.0977345803567 1034.2516578871368 1441.9100917415176 1037.0 1450.0" fillColor="0 0 0 255" outlineColor="0 0 255 255" outlineWidth="1.0"/>
      </csml:targetArrow>
     </csml:graphics>
    </csml:connector>
    <csml:connector label="c45" name="106" type="process" from="p24" to="e20" linestyle="straight" supportpath="false">
     <csml:firing type="Double" value="0" connectorFiringStyle="threshold"/>
     <csml:kinetic/>
     <csml:graphics>
      <csml:figure>
       <csml:processConnector visible="true" depth="0" points="1052.0 1470.0 1182.0 1470.0" lineColor="0 0 0 255" lineWidth="1.0"/>
      </csml:figure>
      <csml:targetArrow>
       <csml:processConnectorArrow visible="true" depth="0" points="0.0 0.0 0.0 6.0 8.0 3.0" pointsInAbsoluteCoordinate="1182.0 1467.0 1182.0 1473.0 1190.0 1470.0" fillColor="0 0 0 255" outlineColor="0 0 0 255" outlineWidth="1.0"/>
      </csml:targetArrow>
     </csml:graphics>
    </csml:connector>
   </csml:function>
   <csml:biological>
    <csml:effectList/>
   </csml:biological>
   <csml:graphics>
    <csml:figure>
     <csml:image visible="true" depth="0" location="1020.45 1449.6" size="31.1 40.800000000000004" fillColor="0 0 0 0" outlineColor="0 0 0 0" outlineWidth="0.0" filePath="resources/images/gonparts/process/img/phosphorylation.png" fileFormat="img" fileType="resourceFile"/>
    </csml:figure>
   </csml:graphics>
  </csml:process>
  <csml:process label="p25" name="degradation" type="continuous" biolocation="CC_Cytoplasm" relationType="Type 0" edgeScore="1.0" bioprocess="ME_ProteasomeDegradation">
   <csml:simulationCondition>
    <csml:priority value="0"/>
    <csml:firing type="Boolean" value="true" firingStyle="and"/>
    <csml:delay type="Long" value="0.0" delayStyle="nodelay"/>
    <csml:calc calcStyle="speed"/>
    <csml:kinetic type="Double" kineticStyle="custom">
     <csml:parameter name="custom" value="m17 * 0.1"/>
    </csml:kinetic>
   </csml:simulationCondition>
   <csml:function>
    <csml:connector label="c48" name="c48" type="process" from="e17" to="p25" linestyle="straight" supportpath="false">
     <csml:firing type="Double" value="0" connectorFiringStyle="threshold"/>
     <csml:kinetic/>
     <csml:graphics>
      <csml:figure>
       <csml:processConnector visible="true" depth="0" points="660.0 1275.0 660.0 1297.0" lineColor="0 0 0 255" lineWidth="1.0"/>
      </csml:figure>
      <csml:targetArrow>
       <csml:processConnectorArrow visible="true" depth="0" points="0.0 0.0 0.0 6.0 8.0 3.0" pointsInAbsoluteCoordinate="663.0 1297.0 657.0 1297.0 660.0 1305.0" fillColor="0 0 0 255" outlineColor="0 0 0 255" outlineWidth="1.0"/>
      </csml:targetArrow>
     </csml:graphics>
    </csml:connector>
   </csml:function>
   <csml:biological>
    <csml:effectList/>
   </csml:biological>
   <csml:graphics>
    <csml:figure>
     <csml:image visible="true" depth="0" location="650.0 1305.0" size="20.0 30.0" fillColor="0 0 0 0" outlineColor="0 0 0 0" outlineWidth="0.0" filePath="resources/images/gonparts/process/img/degradation.png" fileFormat="img" fileType="resourceFile"/>
    </csml:figure>
   </csml:graphics>
  </csml:process>
  <csml:process label="p26" name="degradation" type="continuous" biolocation="CC_Cytoplasm" relationType="Type 0" edgeScore="1.0" bioprocess="ME_ProteasomeDegradation">
   <csml:simulationCondition>
    <csml:priority value="0"/>
    <csml:firing type="Boolean" value="true" firingStyle="and"/>
    <csml:delay type="Long" value="0.0" delayStyle="nodelay"/>
    <csml:calc calcStyle="speed"/>
    <csml:kinetic type="Double" kineticStyle="custom">
     <csml:parameter name="custom" value="m18 * 0.1"/>
    </csml:kinetic>
   </csml:simulationCondition>
   <csml:function>
    <csml:connector label="c49" name="c49" type="process" from="e18" to="p26" linestyle="straight" supportpath="false">
     <csml:firing type="Double" value="0" connectorFiringStyle="threshold"/>
     <csml:kinetic/>
     <csml:graphics>
      <csml:figure>
       <csml:processConnector visible="true" depth="0" points="1020.0 1281.0 1020.0 1297.0" lineColor="0 0 0 255" lineWidth="1.0"/>
      </csml:figure>
      <csml:targetArrow>
       <csml:processConnectorArrow visible="true" depth="0" points="0.0 0.0 0.0 6.0 8.0 3.0" pointsInAbsoluteCoordinate="1023.0 1297.0 1017.0 1297.0 1020.0 1305.0" fillColor="0 0 0 255" outlineColor="0 0 0 255" outlineWidth="1.0"/>
      </csml:targetArrow>
     </csml:graphics>
    </csml:connector>
   </csml:function>
   <csml:biological>
    <csml:effectList/>
   </csml:biological>
   <csml:graphics>
    <csml:figure>
     <csml:image visible="true" depth="0" location="1010.0 1305.0" size="20.0 30.0" fillColor="0 0 0 0" outlineColor="0 0 0 0" outlineWidth="0.0" filePath="resources/images/gonparts/process/img/degradation.png" fileFormat="img" fileType="resourceFile"/>
    </csml:figure>
   </csml:graphics>
  </csml:process>
  <csml:process label="p27" name="degradation" type="continuous" biolocation="CC_Cytoplasm" relationType="Type 0" edgeScore="1.0" bioprocess="ME_ProteasomeDegradation">
   <csml:simulationCondition>
    <csml:priority value="0"/>
    <csml:firing type="Boolean" value="true" firingStyle="and"/>
    <csml:delay type="Long" value="0.0" delayStyle="nodelay"/>
    <csml:calc calcStyle="speed"/>
    <csml:kinetic type="Double" kineticStyle="custom">
     <csml:parameter name="custom" value="m19 * 0.1"/>
    </csml:kinetic>
   </csml:simulationCondition>
   <csml:function>
    <csml:connector label="c50" name="c50" type="process" from="e19" to="p27" linestyle="straight" supportpath="false">
     <csml:firing type="Double" value="0" connectorFiringStyle="threshold"/>
     <csml:kinetic/>
     <csml:graphics>
      <csml:figure>
       <csml:processConnector visible="true" depth="0" points="868.0 1485.0 868.0 1503.0" lineColor="0 0 0 255" lineWidth="1.0"/>
      </csml:figure>
      <csml:targetArrow>
       <csml:processConnectorArrow visible="true" depth="0" points="0.0 0.0 0.0 6.0 8.0 3.0" pointsInAbsoluteCoordinate="871.0 1503.0 865.0 1503.0 868.0 1511.0" fillColor="0 0 0 255" outlineColor="0 0 0 255" outlineWidth="1.0"/>
      </csml:targetArrow>
     </csml:graphics>
    </csml:connector>
   </csml:function>
   <csml:biological>
    <csml:effectList/>
   </csml:biological>
   <csml:graphics>
    <csml:figure>
     <csml:image visible="true" depth="0" location="858.0 1511.0" size="20.0 30.0" fillColor="0 0 0 0" outlineColor="0 0 0 0" outlineWidth="0.0" filePath="resources/images/gonparts/process/img/degradation.png" fileFormat="img" fileType="resourceFile"/>
    </csml:figure>
   </csml:graphics>
  </csml:process>
  <csml:process label="p28" name="degradation" type="continuous" biolocation="CC_Cytoplasm" relationType="Type 0" edgeScore="1.0" bioprocess="ME_ProteasomeDegradation">
   <csml:simulationCondition>
    <csml:priority value="0"/>
    <csml:firing type="Boolean" value="true" firingStyle="and"/>
    <csml:delay type="Long" value="0.0" delayStyle="nodelay"/>
    <csml:calc calcStyle="speed"/>
    <csml:kinetic type="Double" kineticStyle="custom">
     <csml:parameter name="custom" value="m20 * 0.1"/>
    </csml:kinetic>
   </csml:simulationCondition>
   <csml:function>
    <csml:connector label="c51" name="c51" type="process" from="e20" to="p28" linestyle="straight" supportpath="false">
     <csml:firing type="Double" value="0" connectorFiringStyle="threshold"/>
     <csml:kinetic/>
     <csml:graphics>
      <csml:figure>
       <csml:processConnector visible="true" depth="0" points="1218.0 1491.0 1218.0 1503.0" lineColor="0 0 0 255" lineWidth="1.0"/>
      </csml:figure>
      <csml:targetArrow>
       <csml:processConnectorArrow visible="true" depth="0" points="0.0 0.0 0.0 6.0 8.0 3.0" pointsInAbsoluteCoordinate="1221.0 1503.0 1215.0 1503.0 1218.0 1511.0" fillColor="0 0 0 255" outlineColor="0 0 0 255" outlineWidth="1.0"/>
      </csml:targetArrow>
     </csml:graphics>
    </csml:connector>
   </csml:function>
   <csml:biological>
    <csml:effectList/>
   </csml:biological>
   <csml:graphics>
    <csml:figure>
     <csml:image visible="true" depth="0" location="1208.0 1511.0" size="20.0 30.0" fillColor="0 0 0 0" outlineColor="0 0 0 0" outlineWidth="0.0" filePath="resources/images/gonparts/process/img/degradation.png" fileFormat="img" fileType="resourceFile"/>
    </csml:figure>
   </csml:graphics>
  </csml:process>
  <csml:process label="p29" name="binding" type="continuous" biolocation="CC_Cytoplasm" relationType="Type 0" edgeScore="1.0" bioprocess="ME_Accumulation">
   <csml:simulationCondition>
    <csml:priority value="0"/>
    <csml:firing type="Boolean" value="true" firingStyle="and"/>
    <csml:delay type="Long" value="0.0" delayStyle="nodelay"/>
    <csml:calc calcStyle="speed"/>
    <csml:kinetic type="Double" kineticStyle="custom">
     <csml:parameter name="custom" value="m21*m22*0.001"/>
    </csml:kinetic>
   </csml:simulationCondition>
   <csml:function>
    <csml:connector label="c54" name="87" type="process" from="e22" to="p29" linestyle="straight" supportpath="false">
     <csml:firing type="Double" value="0" connectorFiringStyle="threshold"/>
     <csml:kinetic/>
     <csml:graphics>
      <csml:figure>
       <csml:processConnector visible="true" depth="0" points="1509.0 1708.0 1586.0 1708.0" lineColor="0 0 0 255" lineWidth="1.0"/>
      </csml:figure>
      <csml:targetArrow>
       <csml:processConnectorArrow visible="true" depth="0" points="0.0 0.0 0.0 6.0 8.0 3.0" pointsInAbsoluteCoordinate="1586.0 1705.0 1586.0 1711.0 1594.0 1708.0" fillColor="0 0 0 255" outlineColor="0 0 0 255" outlineWidth="1.0"/>
      </csml:targetArrow>
     </csml:graphics>
    </csml:connector>
    <csml:connector label="c52" name="87" type="process" from="e21" to="p29" linestyle="straight" supportpath="false">
     <csml:firing type="Double" value="0" connectorFiringStyle="threshold"/>
     <csml:kinetic/>
     <csml:graphics>
      <csml:figure>
       <csml:processConnector visible="true" depth="0" points="1506.0 1604.0 1588.3431457505076 1686.3431457505076" lineColor="0 0 0 255" lineWidth="1.0"/>
      </csml:figure>
      <csml:targetArrow>
       <csml:processConnectorArrow visible="true" depth="0" points="0.0 0.0 0.0 6.0 8.0 3.0" pointsInAbsoluteCoordinate="1590.4644660940671 1684.221825406948 1586.2218254069478 1688.4644660940673 1593.9999999999998 1692.0" fillColor="0 0 0 255" outlineColor="0 0 0 255" outlineWidth="1.0"/>
      </csml:targetArrow>
     </csml:graphics>
    </csml:connector>
    <csml:connector label="c53" name="87" type="process" from="p29" to="e25" linestyle="straight" supportpath="false">
     <csml:firing type="Double" value="0" connectorFiringStyle="threshold"/>
     <csml:kinetic/>
     <csml:graphics>
      <csml:figure>
       <csml:processConnector visible="true" depth="0" points="1626.0 1708.0 1787.0 1708.0" lineColor="0 0 0 255" lineWidth="1.0"/>
      </csml:figure>
      <csml:targetArrow>
       <csml:processConnectorArrow visible="true" depth="0" points="0.0 0.0 0.0 6.0 8.0 3.0" pointsInAbsoluteCoordinate="1787.0 1705.0 1787.0 1711.0 1795.0 1708.0" fillColor="0 0 0 255" outlineColor="0 0 0 255" outlineWidth="1.0"/>
      </csml:targetArrow>
     </csml:graphics>
    </csml:connector>
   </csml:function>
   <csml:biological>
    <csml:effectList/>
   </csml:biological>
   <csml:graphics>
    <csml:figure>
     <csml:image visible="true" depth="0" location="1594.25 1689.7" size="31.5 36.6" fillColor="0 0 0 0" outlineColor="0 0 0 0" outlineWidth="0.0" filePath="resources/images/gonparts/process/img/assembly.png" fileFormat="img" fileType="resourceFile"/>
    </csml:figure>
   </csml:graphics>
  </csml:process>
  <csml:process label="p30" name="binding" type="continuous" biolocation="CC_Cytoplasm" relationType="Type 0" edgeScore="1.0" bioprocess="ME_Accumulation">
   <csml:simulationCondition>
    <csml:priority value="0"/>
    <csml:firing type="Boolean" value="true" firingStyle="and"/>
    <csml:delay type="Long" value="0.0" delayStyle="nodelay"/>
    <csml:calc calcStyle="speed"/>
    <csml:kinetic type="Double" kineticStyle="custom">
     <csml:parameter name="custom" value="m21*m23*0.001"/>
    </csml:kinetic>
   </csml:simulationCondition>
   <csml:function>
    <csml:connector label="c57" name="86" type="process" from="e23" to="p30" linestyle="straight" supportpath="false">
     <csml:firing type="Double" value="0" connectorFiringStyle="threshold"/>
     <csml:kinetic/>
     <csml:graphics>
      <csml:figure>
       <csml:processConnector visible="true" depth="0" points="1509.0 1820.0 1586.0 1820.0" lineColor="0 0 0 255" lineWidth="1.0"/>
      </csml:figure>
      <csml:targetArrow>
       <csml:processConnectorArrow visible="true" depth="0" points="0.0 0.0 0.0 6.0 8.0 3.0" pointsInAbsoluteCoordinate="1586.0 1817.0 1586.0 1823.0 1594.0 1820.0" fillColor="0 0 0 255" outlineColor="0 0 0 255" outlineWidth="1.0"/>
      </csml:targetArrow>
     </csml:graphics>
    </csml:connector>
    <csml:connector label="c55" name="86" type="process" from="e21" to="p30" linestyle="straight" supportpath="false">
     <csml:firing type="Double" value="0" connectorFiringStyle="threshold"/>
     <csml:kinetic/>
     <csml:graphics>
      <csml:figure>
       <csml:processConnector visible="true" depth="0" points="1503.0 1606.0 1597.4222912360003 1794.8445824720006" lineColor="0 0 0 255" lineWidth="1.0"/>
      </csml:figure>
      <csml:text name="name" visible="false" depth="0" location="1541.211145618 1681.9222912360003" fillColor="0 0 0 0" outlineColor="0 0 0 0" outlineWidth="0.0" textColor="0 0 0 255" fontName="Dialog" fontSize="12" arrangement="None" spacing="2.0" offsets="0.0 -10.0"/>
      <csml:targetArrow>
       <csml:processConnectorArrow visible="true" depth="0" points="0.0 0.0 0.0 6.0 8.0 3.0" pointsInAbsoluteCoordinate="1600.105572809 1793.5029416855007 1594.7390096630006 1796.1862232585004 1601.0 1801.9999999999998" fillColor="0 0 0 255" outlineColor="0 0 0 255" outlineWidth="1.0"/>
      </csml:targetArrow>
     </csml:graphics>
    </csml:connector>
    <csml:connector label="c56" name="86" type="process" from="p30" to="e26" linestyle="straight" supportpath="false">
     <csml:firing type="Double" value="0" connectorFiringStyle="threshold"/>
     <csml:kinetic/>
     <csml:graphics>
      <csml:figure>
       <csml:processConnector visible="true" depth="0" points="1626.0 1820.0 1787.0 1820.0" lineColor="0 0 0 255" lineWidth="1.0"/>
      </csml:figure>
      <csml:targetArrow>
       <csml:processConnectorArrow visible="true" depth="0" points="0.0 0.0 0.0 6.0 8.0 3.0" pointsInAbsoluteCoordinate="1787.0 1817.0 1787.0 1823.0 1795.0 1820.0" fillColor="0 0 0 255" outlineColor="0 0 0 255" outlineWidth="1.0"/>
      </csml:targetArrow>
     </csml:graphics>
    </csml:connector>
   </csml:function>
   <csml:biological>
    <csml:effectList/>
   </csml:biological>
   <csml:graphics>
    <csml:figure>
     <csml:image visible="true" depth="0" location="1594.25 1801.7" size="31.5 36.6" fillColor="0 0 0 0" outlineColor="0 0 0 0" outlineWidth="0.0" filePath="resources/images/gonparts/process/img/assembly.png" fileFormat="img" fileType="resourceFile"/>
    </csml:figure>
   </csml:graphics>
  </csml:process>
  <csml:process label="p31" name="binding" type="continuous" biolocation="CC_Cytoplasm" relationType="Type 0" edgeScore="1.0" bioprocess="ME_Accumulation">
   <csml:simulationCondition>
    <csml:priority value="0"/>
    <csml:firing type="Boolean" value="true" firingStyle="and"/>
    <csml:delay type="Long" value="0.0" delayStyle="nodelay"/>
    <csml:calc calcStyle="speed"/>
    <csml:kinetic type="Double" kineticStyle="custom">
     <csml:parameter name="custom" value="m21*m24*0.001"/>
    </csml:kinetic>
   </csml:simulationCondition>
   <csml:function>
    <csml:connector label="c59" name="86,96" type="process" from="e24" to="p31" linestyle="straight" supportpath="false">
     <csml:firing type="Double" value="0" connectorFiringStyle="threshold"/>
     <csml:kinetic/>
     <csml:graphics>
      <csml:figure>
       <csml:processConnector visible="true" depth="0" points="1509.0 1918.0 1586.0 1918.0" lineColor="0 0 0 255" lineWidth="1.0"/>
      </csml:figure>
      <csml:targetArrow>
       <csml:processConnectorArrow visible="true" depth="0" points="0.0 0.0 0.0 6.0 8.0 3.0" pointsInAbsoluteCoordinate="1586.0 1915.0 1586.0 1921.0 1594.0 1918.0" fillColor="0 0 0 255" outlineColor="0 0 0 255" outlineWidth="1.0"/>
      </csml:targetArrow>
     </csml:graphics>
    </csml:connector>
    <csml:connector label="c58" name="86,96" type="process" from="e21" to="p31" linestyle="straight" supportpath="false">
     <csml:firing type="Double" value="0" connectorFiringStyle="threshold"/>
     <csml:kinetic/>
     <csml:graphics>
      <csml:figure>
       <csml:processConnector visible="true" depth="0" points="1502.0 1606.0 1601.377818383249 1892.441947104659" lineColor="0 0 0 255" lineWidth="1.0"/>
      </csml:figure>
      <csml:targetArrow>
       <csml:processConnectorArrow visible="true" depth="0" points="0.0 0.0 0.0 6.0 8.0 3.0" pointsInAbsoluteCoordinate="1604.2120882190018 1891.4586289983774 1598.543548547496 1893.4252652109408 1603.9999999999998 1900.0" fillColor="0 0 0 255" outlineColor="0 0 0 255" outlineWidth="1.0"/>
      </csml:targetArrow>
     </csml:graphics>
    </csml:connector>
    <csml:connector label="c60" name="86,96" type="process" from="p31" to="e27" linestyle="straight" supportpath="false">
     <csml:firing type="Double" value="0" connectorFiringStyle="threshold"/>
     <csml:kinetic/>
     <csml:graphics>
      <csml:figure>
       <csml:processConnector visible="true" depth="0" points="1626.0 1918.0 1787.0 1918.0" lineColor="0 0 0 255" lineWidth="1.0"/>
      </csml:figure>
      <csml:targetArrow>
       <csml:processConnectorArrow visible="true" depth="0" points="0.0 0.0 0.0 6.0 8.0 3.0" pointsInAbsoluteCoordinate="1787.0 1915.0 1787.0 1921.0 1795.0 1918.0" fillColor="0 0 0 255" outlineColor="0 0 0 255" outlineWidth="1.0"/>
      </csml:targetArrow>
     </csml:graphics>
    </csml:connector>
   </csml:function>
   <csml:biological>
    <csml:effectList/>
   </csml:biological>
   <csml:graphics>
    <csml:figure>
     <csml:image visible="true" depth="0" location="1594.25 1899.7" size="31.5 36.6" fillColor="0 0 0 0" outlineColor="0 0 0 0" outlineWidth="0.0" filePath="resources/images/gonparts/process/img/assembly.png" fileFormat="img" fileType="resourceFile"/>
    </csml:figure>
   </csml:graphics>
  </csml:process>
  <csml:process label="p32" name="degradation" type="continuous" biolocation="CC_Cytoplasm" relationType="Type 0" edgeScore="1.0" bioprocess="ME_ProteasomeDegradation">
   <csml:simulationCondition>
    <csml:priority value="0"/>
    <csml:firing type="Boolean" value="true" firingStyle="and"/>
    <csml:delay type="Long" value="0.0" delayStyle="nodelay"/>
    <csml:calc calcStyle="speed"/>
    <csml:kinetic type="Double" kineticStyle="custom">
     <csml:parameter name="custom" value="m22 * 0.1"/>
    </csml:kinetic>
   </csml:simulationCondition>
   <csml:function>
    <csml:connector label="c61" name="c61" type="process" from="e22" to="p32" linestyle="straight" supportpath="false">
     <csml:firing type="Double" value="0" connectorFiringStyle="threshold"/>
     <csml:kinetic/>
     <csml:graphics>
      <csml:figure>
       <csml:processConnector visible="true" depth="0" points="1498.0 1719.0 1498.0 1727.0" lineColor="0 0 0 255" lineWidth="1.0"/>
      </csml:figure>
      <csml:targetArrow>
       <csml:processConnectorArrow visible="true" depth="0" points="0.0 0.0 0.0 6.0 8.0 3.0" pointsInAbsoluteCoordinate="1501.0 1727.0 1495.0 1727.0 1498.0 1735.0" fillColor="0 0 0 255" outlineColor="0 0 0 255" outlineWidth="1.0"/>
      </csml:targetArrow>
     </csml:graphics>
    </csml:connector>
   </csml:function>
   <csml:biological>
    <csml:effectList/>
   </csml:biological>
   <csml:graphics>
    <csml:figure>
     <csml:image visible="true" depth="0" location="1488.0 1735.0" size="20.0 30.0" fillColor="0 0 0 0" outlineColor="0 0 0 0" outlineWidth="0.0" filePath="resources/images/gonparts/process/img/degradation.png" fileFormat="img" fileType="resourceFile"/>
    </csml:figure>
   </csml:graphics>
  </csml:process>
  <csml:process label="p33" name="degradation" type="continuous" biolocation="CC_Cytoplasm" relationType="Type 0" edgeScore="1.0" bioprocess="ME_ProteasomeDegradation">
   <csml:simulationCondition>
    <csml:priority value="0"/>
    <csml:firing type="Boolean" value="true" firingStyle="and"/>
    <csml:delay type="Long" value="0.0" delayStyle="nodelay"/>
    <csml:calc calcStyle="speed"/>
    <csml:kinetic type="Double" kineticStyle="custom">
     <csml:parameter name="custom" value="m25 * 0.1"/>
    </csml:kinetic>
   </csml:simulationCondition>
   <csml:function>
    <csml:connector label="c62" name="c62" type="process" from="e25" to="p33" linestyle="straight" supportpath="false">
     <csml:firing type="Double" value="0" connectorFiringStyle="threshold"/>
     <csml:kinetic/>
     <csml:graphics>
      <csml:figure>
       <csml:processConnector visible="true" depth="0" points="1806.0 1719.0 1806.0 1727.0" lineColor="0 0 0 255" lineWidth="1.0"/>
      </csml:figure>
      <csml:targetArrow>
       <csml:processConnectorArrow visible="true" depth="0" points="0.0 0.0 0.0 6.0 8.0 3.0" pointsInAbsoluteCoordinate="1809.0 1727.0 1803.0 1727.0 1806.0 1735.0" fillColor="0 0 0 255" outlineColor="0 0 0 255" outlineWidth="1.0"/>
      </csml:targetArrow>
     </csml:graphics>
    </csml:connector>
   </csml:function>
   <csml:biological>
    <csml:effectList/>
   </csml:biological>
   <csml:graphics>
    <csml:figure>
     <csml:image visible="true" depth="0" location="1796.0 1735.0" size="20.0 30.0" fillColor="0 0 0 0" outlineColor="0 0 0 0" outlineWidth="0.0" filePath="resources/images/gonparts/process/img/degradation.png" fileFormat="img" fileType="resourceFile"/>
    </csml:figure>
   </csml:graphics>
  </csml:process>
  <csml:process label="p34" name="degradation" type="continuous" biolocation="CC_Cytoplasm" relationType="Type 0" edgeScore="1.0" bioprocess="ME_ProteasomeDegradation">
   <csml:simulationCondition>
    <csml:priority value="0"/>
    <csml:firing type="Boolean" value="true" firingStyle="and"/>
    <csml:delay type="Long" value="0.0" delayStyle="nodelay"/>
    <csml:calc calcStyle="speed"/>
    <csml:kinetic type="Double" kineticStyle="custom">
     <csml:parameter name="custom" value="m23 * 0.1"/>
    </csml:kinetic>
   </csml:simulationCondition>
   <csml:function>
    <csml:connector label="c63" name="c63" type="process" from="e23" to="p34" linestyle="straight" supportpath="false">
     <csml:firing type="Double" value="0" connectorFiringStyle="threshold"/>
     <csml:kinetic/>
     <csml:graphics>
      <csml:figure>
       <csml:processConnector visible="true" depth="0" points="1498.0 1831.0 1498.0 1839.0" lineColor="0 0 0 255" lineWidth="1.0"/>
      </csml:figure>
      <csml:targetArrow>
       <csml:processConnectorArrow visible="true" depth="0" points="0.0 0.0 0.0 6.0 8.0 3.0" pointsInAbsoluteCoordinate="1501.0 1839.0 1495.0 1839.0 1498.0 1847.0" fillColor="0 0 0 255" outlineColor="0 0 0 255" outlineWidth="1.0"/>
      </csml:targetArrow>
     </csml:graphics>
    </csml:connector>
   </csml:function>
   <csml:biological>
    <csml:effectList/>
   </csml:biological>
   <csml:graphics>
    <csml:figure>
     <csml:image visible="true" depth="0" location="1488.0 1847.0" size="20.0 30.0" fillColor="0 0 0 0" outlineColor="0 0 0 0" outlineWidth="0.0" filePath="resources/images/gonparts/process/img/degradation.png" fileFormat="img" fileType="resourceFile"/>
    </csml:figure>
    <csml:text name="speed" visible="false" depth="0" location="1508.0 1877.0" fillColor="0 0 0 0" outlineColor="0 0 0 0" outlineWidth="0.0" textColor="0 0 0 255" fontName="Dialog" fontSize="12" arrangement="None" spacing="0.0" offsets="37.0 23.0"/>
   </csml:graphics>
  </csml:process>
  <csml:process label="p35" name="degradation" type="continuous" biolocation="CC_Cytoplasm" relationType="Type 0" edgeScore="1.0" bioprocess="ME_ProteasomeDegradation">
   <csml:simulationCondition>
    <csml:priority value="0"/>
    <csml:firing type="Boolean" value="true" firingStyle="and"/>
    <csml:delay type="Long" value="0.0" delayStyle="nodelay"/>
    <csml:calc calcStyle="speed"/>
    <csml:kinetic type="Double" kineticStyle="custom">
     <csml:parameter name="custom" value="m26 * 0.1"/>
    </csml:kinetic>
   </csml:simulationCondition>
   <csml:function>
    <csml:connector label="c64" name="c64" type="process" from="e26" to="p35" linestyle="straight" supportpath="false">
     <csml:firing type="Double" value="0" connectorFiringStyle="threshold"/>
     <csml:kinetic/>
     <csml:graphics>
      <csml:figure>
       <csml:processConnector visible="true" depth="0" points="1806.0 1831.0 1806.0 1839.0" lineColor="0 0 0 255" lineWidth="1.0"/>
      </csml:figure>
      <csml:targetArrow>
       <csml:processConnectorArrow visible="true" depth="0" points="0.0 0.0 0.0 6.0 8.0 3.0" pointsInAbsoluteCoordinate="1809.0 1839.0 1803.0 1839.0 1806.0 1847.0" fillColor="0 0 0 255" outlineColor="0 0 0 255" outlineWidth="1.0"/>
      </csml:targetArrow>
     </csml:graphics>
    </csml:connector>
   </csml:function>
   <csml:biological>
    <csml:effectList/>
   </csml:biological>
   <csml:graphics>
    <csml:figure>
     <csml:image visible="true" depth="0" location="1796.0 1847.0" size="20.0 30.0" fillColor="0 0 0 0" outlineColor="0 0 0 0" outlineWidth="0.0" filePath="resources/images/gonparts/process/img/degradation.png" fileFormat="img" fileType="resourceFile"/>
    </csml:figure>
   </csml:graphics>
  </csml:process>
  <csml:process label="p36" name="degradation" type="continuous" biolocation="CC_Cytoplasm" relationType="Type 0" edgeScore="1.0" bioprocess="ME_ProteasomeDegradation">
   <csml:simulationCondition>
    <csml:priority value="0"/>
    <csml:firing type="Boolean" value="true" firingStyle="and"/>
    <csml:delay type="Long" value="0.0" delayStyle="nodelay"/>
    <csml:calc calcStyle="speed"/>
    <csml:kinetic type="Double" kineticStyle="custom">
     <csml:parameter name="custom" value="m24 * 0.1"/>
    </csml:kinetic>
   </csml:simulationCondition>
   <csml:function>
    <csml:connector label="c65" name="c65" type="process" from="e24" to="p36" linestyle="straight" supportpath="false">
     <csml:firing type="Double" value="0" connectorFiringStyle="threshold"/>
     <csml:kinetic/>
     <csml:graphics>
      <csml:figure>
       <csml:processConnector visible="true" depth="0" points="1498.0 1929.0 1498.0 1937.0" lineColor="0 0 0 255" lineWidth="1.0"/>
      </csml:figure>
      <csml:targetArrow>
       <csml:processConnectorArrow visible="true" depth="0" points="0.0 0.0 0.0 6.0 8.0 3.0" pointsInAbsoluteCoordinate="1501.0 1937.0 1495.0 1937.0 1498.0 1945.0" fillColor="0 0 0 255" outlineColor="0 0 0 255" outlineWidth="1.0"/>
      </csml:targetArrow>
     </csml:graphics>
    </csml:connector>
   </csml:function>
   <csml:biological>
    <csml:effectList/>
   </csml:biological>
   <csml:graphics>
    <csml:figure>
     <csml:image visible="true" depth="0" location="1488.0 1945.0" size="20.0 30.0" fillColor="0 0 0 0" outlineColor="0 0 0 0" outlineWidth="0.0" filePath="resources/images/gonparts/process/img/degradation.png" fileFormat="img" fileType="resourceFile"/>
    </csml:figure>
   </csml:graphics>
  </csml:process>
  <csml:process label="p37" name="degradation" type="continuous" biolocation="CC_Cytoplasm" relationType="Type 0" edgeScore="1.0" bioprocess="ME_ProteasomeDegradation">
   <csml:simulationCondition>
    <csml:priority value="0"/>
    <csml:firing type="Boolean" value="true" firingStyle="and"/>
    <csml:delay type="Long" value="0.0" delayStyle="nodelay"/>
    <csml:calc calcStyle="speed"/>
    <csml:kinetic type="Double" kineticStyle="custom">
     <csml:parameter name="custom" value="m27 * 0.1"/>
    </csml:kinetic>
   </csml:simulationCondition>
   <csml:function>
    <csml:connector label="c66" name="c66" type="process" from="e27" to="p37" linestyle="straight" supportpath="false">
     <csml:firing type="Double" value="0" connectorFiringStyle="threshold"/>
     <csml:kinetic/>
     <csml:graphics>
      <csml:figure>
       <csml:processConnector visible="true" depth="0" points="1806.0 1929.0 1806.0 1937.0" lineColor="0 0 0 255" lineWidth="1.0"/>
      </csml:figure>
      <csml:targetArrow>
       <csml:processConnectorArrow visible="true" depth="0" points="0.0 0.0 0.0 6.0 8.0 3.0" pointsInAbsoluteCoordinate="1809.0 1937.0 1803.0 1937.0 1806.0 1945.0" fillColor="0 0 0 255" outlineColor="0 0 0 255" outlineWidth="1.0"/>
      </csml:targetArrow>
     </csml:graphics>
    </csml:connector>
   </csml:function>
   <csml:biological>
    <csml:effectList/>
   </csml:biological>
   <csml:graphics>
    <csml:figure>
     <csml:image visible="true" depth="0" location="1796.0 1945.0" size="20.0 30.0" fillColor="0 0 0 0" outlineColor="0 0 0 0" outlineWidth="0.0" filePath="resources/images/gonparts/process/img/degradation.png" fileFormat="img" fileType="resourceFile"/>
    </csml:figure>
   </csml:graphics>
  </csml:process>
  <csml:process label="p38" name="degradation" type="continuous" biolocation="CC_Cytoplasm" relationType="Type 0" edgeScore="1.0" bioprocess="ME_ProteasomeDegradation">
   <csml:simulationCondition>
    <csml:priority value="0"/>
    <csml:firing type="Boolean" value="true" firingStyle="and"/>
    <csml:delay type="Long" value="0.0" delayStyle="nodelay"/>
    <csml:calc calcStyle="speed"/>
    <csml:kinetic type="Double" kineticStyle="custom">
     <csml:parameter name="custom" value="m21 * 0.1"/>
    </csml:kinetic>
   </csml:simulationCondition>
   <csml:function>
    <csml:connector label="c67" name="c67" type="process" from="e21" to="p38" linestyle="straight" supportpath="false">
     <csml:firing type="Double" value="0" connectorFiringStyle="threshold"/>
     <csml:kinetic/>
     <csml:graphics>
      <csml:figure>
       <csml:processConnector visible="true" depth="0" points="1498.0 1607.0 1498.0 1629.0" lineColor="0 0 0 255" lineWidth="1.0"/>
      </csml:figure>
      <csml:targetArrow>
       <csml:processConnectorArrow visible="true" depth="0" points="0.0 0.0 0.0 6.0 8.0 3.0" pointsInAbsoluteCoordinate="1501.0 1629.0 1495.0 1629.0 1498.0 1637.0" fillColor="0 0 0 255" outlineColor="0 0 0 255" outlineWidth="1.0"/>
      </csml:targetArrow>
     </csml:graphics>
    </csml:connector>
   </csml:function>
   <csml:biological>
    <csml:effectList/>
   </csml:biological>
   <csml:graphics>
    <csml:figure>
     <csml:image visible="true" depth="0" location="1488.0 1637.0" size="20.0 30.0" fillColor="0 0 0 0" outlineColor="0 0 0 0" outlineWidth="0.0" filePath="resources/images/gonparts/process/img/degradation.png" fileFormat="img" fileType="resourceFile"/>
    </csml:figure>
   </csml:graphics>
  </csml:process>
  <csml:process label="p39" name="phosphorylation" type="continuous" biolocation="CC_Cytoplasm" relationType="Type 0" edgeScore="1.0" bioprocess="ME_Phosphorylation">
   <csml:simulationCondition>
    <csml:priority value="0"/>
    <csml:firing type="Boolean" value="true" firingStyle="and"/>
    <csml:delay type="Long" value="0.0" delayStyle="nodelay"/>
    <csml:calc calcStyle="speed"/>
    <csml:kinetic type="Double" kineticStyle="custom">
     <csml:parameter name="custom" value="m18*m28*0.01"/>
    </csml:kinetic>
   </csml:simulationCondition>
   <csml:function>
    <csml:connector label="c72" name="54,82" type="association" from="e18" to="p39" linestyle="straight" supportpath="false">
     <csml:firing type="Double" value="0" connectorFiringStyle="threshold"/>
     <csml:kinetic/>
     <csml:graphics>
      <csml:figure>
       <csml:associationConnector visible="true" depth="0" points="1048.0 1267.0 1460.2217429017019 1366.1295143644568" lineColor="0 0 0 255" lineWidth="1.0" lineDash="4.0 4.0"/>
      </csml:figure>
      <csml:targetArrow>
       <csml:associationConnectorArrow visible="true" depth="0" points="0.0 0.0 0.0 6.0 8.0 3.0" pointsInAbsoluteCoordinate="1460.9231750150307 1363.212667952595 1459.5203107883733 1369.0463607763186 1468.0000000000002 1368.0" fillColor="0 0 0 255" outlineColor="0 0 0 255" outlineWidth="1.0"/>
      </csml:targetArrow>
     </csml:graphics>
    </csml:connector>
    <csml:connector label="c68" name="54,82" type="process" from="e28" to="p39" linestyle="straight" supportpath="false">
     <csml:firing type="Double" value="0" connectorFiringStyle="threshold"/>
     <csml:kinetic/>
     <csml:graphics>
      <csml:figure>
       <csml:processConnector visible="true" depth="0" points="1383.0 1372.0 1460.0 1372.0" lineColor="0 0 0 255" lineWidth="1.0"/>
      </csml:figure>
      <csml:targetArrow>
       <csml:processConnectorArrow visible="true" depth="0" points="0.0 0.0 0.0 6.0 8.0 3.0" pointsInAbsoluteCoordinate="1460.0 1369.0 1460.0 1375.0 1468.0 1372.0" fillColor="0 0 0 255" outlineColor="0 0 0 255" outlineWidth="1.0"/>
      </csml:targetArrow>
     </csml:graphics>
    </csml:connector>
    <csml:connector label="c69" name="54,82" type="process" from="p39" to="e29" linestyle="straight" supportpath="false">
     <csml:firing type="Double" value="0" connectorFiringStyle="threshold"/>
     <csml:kinetic/>
     <csml:graphics>
      <csml:figure>
       <csml:processConnector visible="true" depth="0" points="1500.0 1372.0 1577.0 1372.0" lineColor="0 0 0 255" lineWidth="1.0"/>
      </csml:figure>
      <csml:targetArrow>
       <csml:processConnectorArrow visible="true" depth="0" points="0.0 0.0 0.0 6.0 8.0 3.0" pointsInAbsoluteCoordinate="1577.0 1369.0 1577.0 1375.0 1585.0 1372.0" fillColor="0 0 0 255" outlineColor="0 0 0 255" outlineWidth="1.0"/>
      </csml:targetArrow>
     </csml:graphics>
    </csml:connector>
   </csml:function>
   <csml:biological>
    <csml:effectList/>
   </csml:biological>
   <csml:graphics>
    <csml:figure>
     <csml:image visible="true" depth="0" location="1468.45 1351.6" size="31.1 40.800000000000004" fillColor="0 0 0 0" outlineColor="0 0 0 0" outlineWidth="0.0" filePath="resources/images/gonparts/process/img/phosphorylation.png" fileFormat="img" fileType="resourceFile"/>
    </csml:figure>
   </csml:graphics>
  </csml:process>
  <csml:process label="p40" name="phosphorylation" type="continuous" biolocation="CC_Cytoplasm" relationType="Type 0" edgeScore="1.0" bioprocess="ME_Phosphorylation">
   <csml:simulationCondition>
    <csml:priority value="0"/>
    <csml:firing type="Boolean" value="true" firingStyle="and"/>
    <csml:delay type="Long" value="0.0" delayStyle="nodelay"/>
    <csml:calc calcStyle="speed"/>
    <csml:kinetic type="Double" kineticStyle="custom">
     <csml:parameter name="custom" value="m30*m29*0.01"/>
    </csml:kinetic>
   </csml:simulationCondition>
   <csml:function>
    <csml:connector label="c73" name="83" type="association" from="e29" to="p40" linestyle="straight" supportpath="false">
     <csml:firing type="Double" value="0" connectorFiringStyle="threshold"/>
     <csml:kinetic/>
     <csml:graphics>
      <csml:figure>
       <csml:associationConnector visible="true" depth="0" points="1606.0 1377.0 1769.0691582308252 1471.0045735683582" lineColor="0 0 0 255" lineWidth="1.0" lineDash="4.0 4.0"/>
      </csml:figure>
      <csml:targetArrow>
       <csml:associationConnectorArrow visible="true" depth="0" points="0.0 0.0 0.0 6.0 8.0 3.0" pointsInAbsoluteCoordinate="1770.567443142691 1468.4055079049176 1767.5708733189595 1473.6036392317988 1776.0 1475.0" fillColor="0 0 0 255" outlineColor="0 0 0 255" outlineWidth="1.0"/>
      </csml:targetArrow>
     </csml:graphics>
    </csml:connector>
    <csml:connector label="c70" name="83" type="process" from="e30" to="p40" linestyle="straight" supportpath="false">
     <csml:firing type="Double" value="0" connectorFiringStyle="threshold"/>
     <csml:kinetic/>
     <csml:graphics>
      <csml:figure>
       <csml:processConnector visible="true" depth="0" points="1705.0 1484.0 1768.0 1484.0" lineColor="0 0 0 255" lineWidth="1.0"/>
      </csml:figure>
      <csml:targetArrow>
       <csml:processConnectorArrow visible="true" depth="0" points="0.0 0.0 0.0 6.0 8.0 3.0" pointsInAbsoluteCoordinate="1768.0 1481.0 1768.0 1487.0 1776.0 1484.0" fillColor="0 0 0 255" outlineColor="0 0 0 255" outlineWidth="1.0"/>
      </csml:targetArrow>
     </csml:graphics>
    </csml:connector>
    <csml:connector label="c71" name="83" type="process" from="p40" to="e31" linestyle="straight" supportpath="false">
     <csml:firing type="Double" value="0" connectorFiringStyle="threshold"/>
     <csml:kinetic/>
     <csml:graphics>
      <csml:figure>
       <csml:processConnector visible="true" depth="0" points="1808.0 1484.0 1913.0 1484.0" lineColor="0 0 0 255" lineWidth="1.0"/>
      </csml:figure>
      <csml:targetArrow>
       <csml:processConnectorArrow visible="true" depth="0" points="0.0 0.0 0.0 6.0 8.0 3.0" pointsInAbsoluteCoordinate="1913.0 1481.0 1913.0 1487.0 1921.0 1484.0" fillColor="0 0 0 255" outlineColor="0 0 0 255" outlineWidth="1.0"/>
      </csml:targetArrow>
     </csml:graphics>
    </csml:connector>
   </csml:function>
   <csml:biological>
    <csml:effectList/>
   </csml:biological>
   <csml:graphics>
    <csml:figure>
     <csml:image visible="true" depth="0" location="1776.45 1463.6" size="31.1 40.800000000000004" fillColor="0 0 0 0" outlineColor="0 0 0 0" outlineWidth="0.0" filePath="resources/images/gonparts/process/img/phosphorylation.png" fileFormat="img" fileType="resourceFile"/>
    </csml:figure>
   </csml:graphics>
  </csml:process>
  <csml:process label="p41" name="degradation" type="continuous" biolocation="CC_Cytoplasm" relationType="Type 0" edgeScore="1.0" bioprocess="ME_ProteasomeDegradation">
   <csml:simulationCondition>
    <csml:priority value="0"/>
    <csml:firing type="Boolean" value="true" firingStyle="and"/>
    <csml:delay type="Long" value="0.0" delayStyle="nodelay"/>
    <csml:calc calcStyle="speed"/>
    <csml:kinetic type="Double" kineticStyle="custom">
     <csml:parameter name="custom" value="m28 * 0.1"/>
    </csml:kinetic>
   </csml:simulationCondition>
   <csml:function>
    <csml:connector label="c74" name="c74" type="process" from="e28" to="p41" linestyle="straight" supportpath="false">
     <csml:firing type="Double" value="0" connectorFiringStyle="threshold"/>
     <csml:kinetic/>
     <csml:graphics>
      <csml:figure>
       <csml:processConnector visible="true" depth="0" points="1372.0 1383.0 1372.0 1405.0" lineColor="0 0 0 255" lineWidth="1.0"/>
      </csml:figure>
      <csml:targetArrow>
       <csml:processConnectorArrow visible="true" depth="0" points="0.0 0.0 0.0 6.0 8.0 3.0" pointsInAbsoluteCoordinate="1375.0 1405.0 1369.0 1405.0 1372.0 1413.0" fillColor="0 0 0 255" outlineColor="0 0 0 255" outlineWidth="1.0"/>
      </csml:targetArrow>
     </csml:graphics>
    </csml:connector>
   </csml:function>
   <csml:biological>
    <csml:effectList/>
   </csml:biological>
   <csml:graphics>
    <csml:figure>
     <csml:image visible="true" depth="0" location="1362.0 1413.0" size="20.0 30.0" fillColor="0 0 0 0" outlineColor="0 0 0 0" outlineWidth="0.0" filePath="resources/images/gonparts/process/img/degradation.png" fileFormat="img" fileType="resourceFile"/>
    </csml:figure>
   </csml:graphics>
  </csml:process>
  <csml:process label="p42" name="degradation" type="continuous" biolocation="CC_Cytoplasm" relationType="Type 0" edgeScore="1.0" bioprocess="ME_ProteasomeDegradation">
   <csml:simulationCondition>
    <csml:priority value="0"/>
    <csml:firing type="Boolean" value="true" firingStyle="and"/>
    <csml:delay type="Long" value="0.0" delayStyle="nodelay"/>
    <csml:calc calcStyle="speed"/>
    <csml:kinetic type="Double" kineticStyle="custom">
     <csml:parameter name="custom" value="m29 * 0.1"/>
    </csml:kinetic>
   </csml:simulationCondition>
   <csml:function>
    <csml:connector label="c75" name="c75" type="process" from="e29" to="p42" linestyle="straight" supportpath="false">
     <csml:firing type="Double" value="0" connectorFiringStyle="threshold"/>
     <csml:kinetic/>
     <csml:graphics>
      <csml:figure>
       <csml:processConnector visible="true" depth="0" points="1596.0 1383.0 1596.0 1405.0" lineColor="0 0 0 255" lineWidth="1.0"/>
      </csml:figure>
      <csml:targetArrow>
       <csml:processConnectorArrow visible="true" depth="0" points="0.0 0.0 0.0 6.0 8.0 3.0" pointsInAbsoluteCoordinate="1599.0 1405.0 1593.0 1405.0 1596.0 1413.0" fillColor="0 0 0 255" outlineColor="0 0 0 255" outlineWidth="1.0"/>
      </csml:targetArrow>
     </csml:graphics>
    </csml:connector>
   </csml:function>
   <csml:biological>
    <csml:effectList/>
   </csml:biological>
   <csml:graphics>
    <csml:figure>
     <csml:image visible="true" depth="0" location="1586.0 1413.0" size="20.0 30.0" fillColor="0 0 0 0" outlineColor="0 0 0 0" outlineWidth="0.0" filePath="resources/images/gonparts/process/img/degradation.png" fileFormat="img" fileType="resourceFile"/>
    </csml:figure>
   </csml:graphics>
  </csml:process>
  <csml:process label="p43" name="degradation" type="continuous" biolocation="CC_Cytoplasm" relationType="Type 0" edgeScore="1.0" bioprocess="ME_ProteasomeDegradation">
   <csml:simulationCondition>
    <csml:priority value="0"/>
    <csml:firing type="Boolean" value="true" firingStyle="and"/>
    <csml:delay type="Long" value="0.0" delayStyle="nodelay"/>
    <csml:calc calcStyle="speed"/>
    <csml:kinetic type="Double" kineticStyle="custom">
     <csml:parameter name="custom" value="m30 * 0.1"/>
    </csml:kinetic>
   </csml:simulationCondition>
   <csml:function>
    <csml:connector label="c76" name="c76" type="process" from="e30" to="p43" linestyle="straight" supportpath="false">
     <csml:firing type="Double" value="0" connectorFiringStyle="threshold"/>
     <csml:kinetic/>
     <csml:graphics>
      <csml:figure>
       <csml:processConnector visible="true" depth="0" points="1694.0 1495.0 1694.0 1517.0" lineColor="0 0 0 255" lineWidth="1.0"/>
      </csml:figure>
      <csml:targetArrow>
       <csml:processConnectorArrow visible="true" depth="0" points="0.0 0.0 0.0 6.0 8.0 3.0" pointsInAbsoluteCoordinate="1697.0 1517.0 1691.0 1517.0 1694.0 1525.0" fillColor="0 0 0 255" outlineColor="0 0 0 255" outlineWidth="1.0"/>
      </csml:targetArrow>
     </csml:graphics>
    </csml:connector>
   </csml:function>
   <csml:biological>
    <csml:effectList/>
   </csml:biological>
   <csml:graphics>
    <csml:figure>
     <csml:image visible="true" depth="0" location="1684.0 1525.0" size="20.0 30.0" fillColor="0 0 0 0" outlineColor="0 0 0 0" outlineWidth="0.0" filePath="resources/images/gonparts/process/img/degradation.png" fileFormat="img" fileType="resourceFile"/>
    </csml:figure>
   </csml:graphics>
  </csml:process>
  <csml:process label="p44" name="degradation" type="continuous" biolocation="CC_Cytoplasm" relationType="Type 0" edgeScore="1.0" bioprocess="ME_ProteasomeDegradation">
   <csml:simulationCondition>
    <csml:priority value="0"/>
    <csml:firing type="Boolean" value="true" firingStyle="and"/>
    <csml:delay type="Long" value="0.0" delayStyle="nodelay"/>
    <csml:calc calcStyle="speed"/>
    <csml:kinetic type="Double" kineticStyle="custom">
     <csml:parameter name="custom" value="m31 * 0.1"/>
    </csml:kinetic>
   </csml:simulationCondition>
   <csml:function>
    <csml:connector label="c77" name="c77" type="process" from="e31" to="p44" linestyle="straight" supportpath="false">
     <csml:firing type="Double" value="0" connectorFiringStyle="threshold"/>
     <csml:kinetic/>
     <csml:graphics>
      <csml:figure>
       <csml:processConnector visible="true" depth="0" points="1932.0 1495.0 1932.0 1517.0" lineColor="0 0 0 255" lineWidth="1.0"/>
      </csml:figure>
      <csml:targetArrow>
       <csml:processConnectorArrow visible="true" depth="0" points="0.0 0.0 0.0 6.0 8.0 3.0" pointsInAbsoluteCoordinate="1935.0 1517.0 1929.0 1517.0 1932.0 1525.0" fillColor="0 0 0 255" outlineColor="0 0 0 255" outlineWidth="1.0"/>
      </csml:targetArrow>
     </csml:graphics>
    </csml:connector>
   </csml:function>
   <csml:biological>
    <csml:effectList/>
   </csml:biological>
   <csml:graphics>
    <csml:figure>
     <csml:image visible="true" depth="0" location="1922.0 1525.0" size="20.0 30.0" fillColor="0 0 0 0" outlineColor="0 0 0 0" outlineWidth="0.0" filePath="resources/images/gonparts/process/img/degradation.png" fileFormat="img" fileType="resourceFile"/>
    </csml:figure>
   </csml:graphics>
  </csml:process>
  <csml:process label="p45" name="phosphorylation" type="continuous" biolocation="CC_Cytoplasm" relationType="Type 0" edgeScore="1.0" bioprocess="ME_Phosphorylation">
   <csml:simulationCondition>
    <csml:priority value="0"/>
    <csml:firing type="Boolean" value="true" firingStyle="and"/>
    <csml:delay type="Long" value="0.0" delayStyle="nodelay"/>
    <csml:calc calcStyle="speed"/>
    <csml:kinetic type="Double" kineticStyle="custom">
     <csml:parameter name="custom" value="(m31 * m25) * 0.01"/>
    </csml:kinetic>
   </csml:simulationCondition>
   <csml:function>
    <csml:connector label="c87" name="84" type="association" from="e31" to="p45" linestyle="straight" supportpath="false">
     <csml:firing type="Double" value="0" connectorFiringStyle="threshold"/>
     <csml:kinetic/>
     <csml:graphics>
      <csml:figure>
       <csml:associationConnector visible="true" depth="0" points="1937.0 1494.0 2042.081324312355 1681.025476299054" lineColor="0 0 0 255" lineWidth="1.0" lineDash="4.0 4.0"/>
      </csml:figure>
      <csml:targetArrow>
       <csml:associationConnectorArrow visible="true" depth="0" points="0.0 0.0 0.0 6.0 8.0 3.0" pointsInAbsoluteCoordinate="2044.6967707002098 1679.555972916187 2039.4658779245 1682.4949796819208 2046.0 1688.0000000000002" fillColor="0 0 0 255" outlineColor="0 0 0 255" outlineWidth="1.0"/>
      </csml:targetArrow>
     </csml:graphics>
    </csml:connector>
    <csml:connector label="c81" name="84" type="process" from="e25" to="p45" linestyle="straight" supportpath="false">
     <csml:firing type="Double" value="0" connectorFiringStyle="threshold"/>
     <csml:kinetic/>
     <csml:graphics>
      <csml:figure>
       <csml:processConnector visible="true" depth="0" points="1817.0 1708.0 2034.0 1708.0" lineColor="0 0 0 255" lineWidth="1.0"/>
      </csml:figure>
      <csml:text name="name" visible="false" depth="0" location="1916.5 1689.5" fillColor="0 0 0 0" outlineColor="0 0 0 0" outlineWidth="0.0" textColor="0 0 0 255" fontName="Dialog" fontSize="12" arrangement="None" spacing="2.0" offsets="0.0 -10.0"/>
      <csml:targetArrow>
       <csml:processConnectorArrow visible="true" depth="0" points="0.0 0.0 0.0 6.0 8.0 3.0" pointsInAbsoluteCoordinate="2034.0 1705.0 2034.0 1711.0 2042.0 1708.0" fillColor="0 0 0 255" outlineColor="0 0 0 255" outlineWidth="1.0"/>
      </csml:targetArrow>
     </csml:graphics>
    </csml:connector>
    <csml:connector label="c82" name="84" type="process" from="p45" to="e32" linestyle="straight" supportpath="false">
     <csml:firing type="Double" value="0" connectorFiringStyle="threshold"/>
     <csml:kinetic/>
     <csml:graphics>
      <csml:figure>
       <csml:processConnector visible="true" depth="0" points="2074.0 1708.0 2179.0 1708.0" lineColor="0 0 0 255" lineWidth="1.0"/>
      </csml:figure>
      <csml:targetArrow>
       <csml:processConnectorArrow visible="true" depth="0" points="0.0 0.0 0.0 6.0 8.0 3.0" pointsInAbsoluteCoordinate="2179.0 1705.0 2179.0 1711.0 2187.0 1708.0" fillColor="0 0 0 255" outlineColor="0 0 0 255" outlineWidth="1.0"/>
      </csml:targetArrow>
     </csml:graphics>
    </csml:connector>
   </csml:function>
   <csml:biological>
    <csml:effectList/>
   </csml:biological>
   <csml:graphics>
    <csml:figure>
     <csml:image visible="true" depth="0" location="2042.45 1687.6" size="31.1 40.800000000000004" fillColor="0 0 0 0" outlineColor="0 0 0 0" outlineWidth="0.0" filePath="resources/images/gonparts/process/img/phosphorylation.png" fileFormat="img" fileType="resourceFile"/>
    </csml:figure>
   </csml:graphics>
  </csml:process>
  <csml:process label="p46" name="phosphorylation" type="continuous" biolocation="CC_Cytoplasm" relationType="Type 0" edgeScore="1.0" bioprocess="ME_Phosphorylation">
   <csml:simulationCondition>
    <csml:priority value="0"/>
    <csml:firing type="Boolean" value="true" firingStyle="and"/>
    <csml:delay type="Long" value="0.0" delayStyle="nodelay"/>
    <csml:calc calcStyle="speed"/>
    <csml:kinetic type="Double" kineticStyle="custom">
     <csml:parameter name="custom" value="(m31 * m26) * 0.01"/>
    </csml:kinetic>
   </csml:simulationCondition>
   <csml:function>
    <csml:connector label="c88" name="84" type="association" from="e31" to="p46" linestyle="straight" supportpath="false">
     <csml:firing type="Double" value="0" connectorFiringStyle="threshold"/>
     <csml:kinetic/>
     <csml:graphics>
      <csml:figure>
       <csml:associationConnector visible="true" depth="0" points="1936.0 1494.0 2047.2071278146163 1792.5033430813387" lineColor="0 0 0 255" lineWidth="1.0" lineDash="4.0 4.0"/>
      </csml:figure>
      <csml:targetArrow>
       <csml:associationConnectorArrow visible="true" depth="0" points="0.0 0.0 0.0 6.0 8.0 3.0" pointsInAbsoluteCoordinate="2050.0183741591145 1791.4560160118199 2044.3958814701186 1793.5506701508575 2050.0 1800.0" fillColor="0 0 0 255" outlineColor="0 0 0 255" outlineWidth="1.0"/>
      </csml:targetArrow>
     </csml:graphics>
    </csml:connector>
    <csml:connector label="c83" name="84" type="process" from="e26" to="p46" linestyle="straight" supportpath="false">
     <csml:firing type="Double" value="0" connectorFiringStyle="threshold"/>
     <csml:kinetic/>
     <csml:graphics>
      <csml:figure>
       <csml:processConnector visible="true" depth="0" points="1817.0 1820.0 2034.0 1820.0" lineColor="0 0 0 255" lineWidth="1.0"/>
      </csml:figure>
      <csml:targetArrow>
       <csml:processConnectorArrow visible="true" depth="0" points="0.0 0.0 0.0 6.0 8.0 3.0" pointsInAbsoluteCoordinate="2034.0 1817.0 2034.0 1823.0 2042.0 1820.0" fillColor="0 0 0 255" outlineColor="0 0 0 255" outlineWidth="1.0"/>
      </csml:targetArrow>
     </csml:graphics>
    </csml:connector>
    <csml:connector label="c84" name="84" type="process" from="p46" to="e33" linestyle="straight" supportpath="false">
     <csml:firing type="Double" value="0" connectorFiringStyle="threshold"/>
     <csml:kinetic/>
     <csml:graphics>
      <csml:figure>
       <csml:processConnector visible="true" depth="0" points="2074.0 1820.0 2179.0 1820.0" lineColor="0 0 0 255" lineWidth="1.0"/>
      </csml:figure>
      <csml:targetArrow>
       <csml:processConnectorArrow visible="true" depth="0" points="0.0 0.0 0.0 6.0 8.0 3.0" pointsInAbsoluteCoordinate="2179.0 1817.0 2179.0 1823.0 2187.0 1820.0" fillColor="0 0 0 255" outlineColor="0 0 0 255" outlineWidth="1.0"/>
      </csml:targetArrow>
     </csml:graphics>
    </csml:connector>
   </csml:function>
   <csml:biological>
    <csml:effectList/>
   </csml:biological>
   <csml:graphics>
    <csml:figure>
     <csml:image visible="true" depth="0" location="2042.45 1799.6" size="31.1 40.800000000000004" fillColor="0 0 0 0" outlineColor="0 0 0 0" outlineWidth="0.0" filePath="resources/images/gonparts/process/img/phosphorylation.png" fileFormat="img" fileType="resourceFile"/>
    </csml:figure>
   </csml:graphics>
  </csml:process>
  <csml:process label="p47" name="phosphorylation" type="continuous" biolocation="CC_Cytoplasm" relationType="Type 0" edgeScore="1.0" bioprocess="ME_Phosphorylation">
   <csml:simulationCondition>
    <csml:priority value="0"/>
    <csml:firing type="Boolean" value="true" firingStyle="and"/>
    <csml:delay type="Long" value="0.0" delayStyle="nodelay"/>
    <csml:calc calcStyle="speed"/>
    <csml:kinetic type="Double" kineticStyle="custom">
     <csml:parameter name="custom" value="(m31 * m27) * 0.01"/>
    </csml:kinetic>
   </csml:simulationCondition>
   <csml:function>
    <csml:connector label="c89" name="84" type="association" from="e31" to="p47" linestyle="straight" supportpath="false">
     <csml:firing type="Double" value="0" connectorFiringStyle="threshold"/>
     <csml:kinetic/>
     <csml:graphics>
      <csml:figure>
       <csml:associationConnector visible="true" depth="0" points="1935.0 1495.0 2049.769518441088 1890.317230185971" lineColor="0 0 0 255" lineWidth="1.0" lineDash="4.0 4.0"/>
      </csml:figure>
      <csml:targetArrow>
       <csml:associationConnectorArrow visible="true" depth="0" points="0.0 0.0 0.0 6.0 8.0 3.0" pointsInAbsoluteCoordinate="2052.6505571213493 1889.4807996013792 2046.8884797608275 1891.153660770563 2052.0 1898.0" fillColor="0 0 0 255" outlineColor="0 0 0 255" outlineWidth="1.0"/>
      </csml:targetArrow>
     </csml:graphics>
    </csml:connector>
    <csml:connector label="c85" name="84" type="process" from="e27" to="p47" linestyle="straight" supportpath="false">
     <csml:firing type="Double" value="0" connectorFiringStyle="threshold"/>
     <csml:kinetic/>
     <csml:graphics>
      <csml:figure>
       <csml:processConnector visible="true" depth="0" points="1817.0 1918.0 2034.0 1918.0" lineColor="0 0 0 255" lineWidth="1.0"/>
      </csml:figure>
      <csml:targetArrow>
       <csml:processConnectorArrow visible="true" depth="0" points="0.0 0.0 0.0 6.0 8.0 3.0" pointsInAbsoluteCoordinate="2034.0 1915.0 2034.0 1921.0 2042.0 1918.0" fillColor="0 0 0 255" outlineColor="0 0 0 255" outlineWidth="1.0"/>
      </csml:targetArrow>
     </csml:graphics>
    </csml:connector>
    <csml:connector label="c86" name="84" type="process" from="p47" to="e34" linestyle="straight" supportpath="false">
     <csml:firing type="Double" value="0" connectorFiringStyle="threshold"/>
     <csml:kinetic/>
     <csml:graphics>
      <csml:figure>
       <csml:processConnector visible="true" depth="0" points="2074.0 1918.0 2179.0 1918.0" lineColor="0 0 0 255" lineWidth="1.0"/>
      </csml:figure>
      <csml:targetArrow>
       <csml:processConnectorArrow visible="true" depth="0" points="0.0 0.0 0.0 6.0 8.0 3.0" pointsInAbsoluteCoordinate="2179.0 1915.0 2179.0 1921.0 2187.0 1918.0" fillColor="0 0 0 255" outlineColor="0 0 0 255" outlineWidth="1.0"/>
      </csml:targetArrow>
     </csml:graphics>
    </csml:connector>
   </csml:function>
   <csml:biological>
    <csml:effectList/>
   </csml:biological>
   <csml:graphics>
    <csml:figure>
     <csml:image visible="true" depth="0" location="2042.45 1897.6" size="31.1 40.800000000000004" fillColor="0 0 0 0" outlineColor="0 0 0 0" outlineWidth="0.0" filePath="resources/images/gonparts/process/img/phosphorylation.png" fileFormat="img" fileType="resourceFile"/>
    </csml:figure>
   </csml:graphics>
  </csml:process>
  <csml:process label="p48" name="degradation" type="continuous" biolocation="CC_Cytoplasm" relationType="Type 0" edgeScore="1.0" bioprocess="ME_ProteasomeDegradation">
   <csml:simulationCondition>
    <csml:priority value="0"/>
    <csml:firing type="Boolean" value="true" firingStyle="and"/>
    <csml:delay type="Long" value="0.0" delayStyle="nodelay"/>
    <csml:calc calcStyle="speed"/>
    <csml:kinetic type="Double" kineticStyle="custom">
     <csml:parameter name="custom" value="m32 * 0.1"/>
    </csml:kinetic>
   </csml:simulationCondition>
   <csml:function>
    <csml:connector label="c78" name="c77" type="process" from="e32" to="p48" linestyle="straight" supportpath="false">
     <csml:firing type="Double" value="0" connectorFiringStyle="threshold"/>
     <csml:kinetic/>
     <csml:graphics>
      <csml:figure>
       <csml:processConnector visible="true" depth="0" points="2198.0 1719.0 2198.0 1727.0" lineColor="0 0 0 255" lineWidth="1.0"/>
      </csml:figure>
      <csml:targetArrow>
       <csml:processConnectorArrow visible="true" depth="0" points="0.0 0.0 0.0 6.0 8.0 3.0" pointsInAbsoluteCoordinate="2201.0 1727.0 2195.0 1727.0 2198.0 1735.0" fillColor="0 0 0 255" outlineColor="0 0 0 255" outlineWidth="1.0"/>
      </csml:targetArrow>
     </csml:graphics>
    </csml:connector>
   </csml:function>
   <csml:biological>
    <csml:effectList/>
   </csml:biological>
   <csml:graphics>
    <csml:figure>
     <csml:image visible="true" depth="0" location="2188.0 1735.0" size="20.0 30.0" fillColor="0 0 0 0" outlineColor="0 0 0 0" outlineWidth="0.0" filePath="resources/images/gonparts/process/img/degradation.png" fileFormat="img" fileType="resourceFile"/>
    </csml:figure>
   </csml:graphics>
  </csml:process>
  <csml:process label="p49" name="degradation" type="continuous" biolocation="CC_Cytoplasm" relationType="Type 0" edgeScore="1.0" bioprocess="ME_ProteasomeDegradation">
   <csml:simulationCondition>
    <csml:priority value="0"/>
    <csml:firing type="Boolean" value="true" firingStyle="and"/>
    <csml:delay type="Long" value="0.0" delayStyle="nodelay"/>
    <csml:calc calcStyle="speed"/>
    <csml:kinetic type="Double" kineticStyle="custom">
     <csml:parameter name="custom" value="m33 * 0.1"/>
    </csml:kinetic>
   </csml:simulationCondition>
   <csml:function>
    <csml:connector label="c79" name="c77" type="process" from="e33" to="p49" linestyle="straight" supportpath="false">
     <csml:firing type="Double" value="0" connectorFiringStyle="threshold"/>
     <csml:kinetic/>
     <csml:graphics>
      <csml:figure>
       <csml:processConnector visible="true" depth="0" points="2198.0 1831.0 2198.0 1839.0" lineColor="0 0 0 255" lineWidth="1.0"/>
      </csml:figure>
      <csml:targetArrow>
       <csml:processConnectorArrow visible="true" depth="0" points="0.0 0.0 0.0 6.0 8.0 3.0" pointsInAbsoluteCoordinate="2201.0 1839.0 2195.0 1839.0 2198.0 1847.0" fillColor="0 0 0 255" outlineColor="0 0 0 255" outlineWidth="1.0"/>
      </csml:targetArrow>
     </csml:graphics>
    </csml:connector>
   </csml:function>
   <csml:biological>
    <csml:effectList/>
   </csml:biological>
   <csml:graphics>
    <csml:figure>
     <csml:image visible="true" depth="0" location="2188.0 1847.0" size="20.0 30.0" fillColor="0 0 0 0" outlineColor="0 0 0 0" outlineWidth="0.0" filePath="resources/images/gonparts/process/img/degradation.png" fileFormat="img" fileType="resourceFile"/>
    </csml:figure>
   </csml:graphics>
  </csml:process>
  <csml:process label="p50" name="degradation" type="continuous" biolocation="CC_Cytoplasm" relationType="Type 0" edgeScore="1.0" bioprocess="ME_ProteasomeDegradation">
   <csml:simulationCondition>
    <csml:priority value="0"/>
    <csml:firing type="Boolean" value="true" firingStyle="and"/>
    <csml:delay type="Long" value="0.0" delayStyle="nodelay"/>
    <csml:calc calcStyle="speed"/>
    <csml:kinetic type="Double" kineticStyle="custom">
     <csml:parameter name="custom" value="m34 * 0.1"/>
    </csml:kinetic>
   </csml:simulationCondition>
   <csml:function>
    <csml:connector label="c80" name="c77" type="process" from="e34" to="p50" linestyle="straight" supportpath="false">
     <csml:firing type="Double" value="0" connectorFiringStyle="threshold"/>
     <csml:kinetic/>
     <csml:graphics>
      <csml:figure>
       <csml:processConnector visible="true" depth="0" points="2198.0 1929.0 2198.0 1937.0" lineColor="0 0 0 255" lineWidth="1.0"/>
      </csml:figure>
      <csml:targetArrow>
       <csml:processConnectorArrow visible="true" depth="0" points="0.0 0.0 0.0 6.0 8.0 3.0" pointsInAbsoluteCoordinate="2201.0 1937.0 2195.0 1937.0 2198.0 1945.0" fillColor="0 0 0 255" outlineColor="0 0 0 255" outlineWidth="1.0"/>
      </csml:targetArrow>
     </csml:graphics>
    </csml:connector>
   </csml:function>
   <csml:biological>
    <csml:effectList/>
   </csml:biological>
   <csml:graphics>
    <csml:figure>
     <csml:image visible="true" depth="0" location="2188.0 1945.0" size="20.0 30.0" fillColor="0 0 0 0" outlineColor="0 0 0 0" outlineWidth="0.0" filePath="resources/images/gonparts/process/img/degradation.png" fileFormat="img" fileType="resourceFile"/>
    </csml:figure>
   </csml:graphics>
  </csml:process>
  <csml:process label="p51" name="translocation" type="continuous" biolocation="CC_Cytoplasm" relationType="Type 0" edgeScore="1.0" bioprocess="ME_Translocation">
   <csml:simulationCondition>
    <csml:priority value="0"/>
    <csml:firing type="Boolean" value="true" firingStyle="and"/>
    <csml:delay type="Long" value="0.0" delayStyle="nodelay"/>
    <csml:calc calcStyle="speed"/>
    <csml:kinetic type="Double" kineticStyle="custom">
     <csml:parameter name="custom" value="m32*0.5"/>
    </csml:kinetic>
   </csml:simulationCondition>
   <csml:function>
    <csml:connector label="c93" name="92" type="process" from="e32" to="p51" linestyle="straight" supportpath="false">
     <csml:firing type="Double" value="0" connectorFiringStyle="threshold"/>
     <csml:kinetic/>
     <csml:graphics>
      <csml:figure>
       <csml:processConnector visible="true" depth="0" points="2209.0 1708.0 2422.0 1708.0" lineColor="0 0 0 255" lineWidth="1.0"/>
      </csml:figure>
      <csml:targetArrow>
       <csml:processConnectorArrow visible="true" depth="0" points="0.0 0.0 0.0 6.0 8.0 3.0" pointsInAbsoluteCoordinate="2422.0 1705.0 2422.0 1711.0 2430.0 1708.0" fillColor="0 0 0 255" outlineColor="0 0 0 255" outlineWidth="1.0"/>
      </csml:targetArrow>
     </csml:graphics>
    </csml:connector>
    <csml:connector label="c94" name="92" type="process" from="p51" to="e35" linestyle="straight" supportpath="false">
     <csml:firing type="Double" value="0" connectorFiringStyle="threshold"/>
     <csml:kinetic/>
     <csml:graphics>
      <csml:figure>
       <csml:processConnector visible="true" depth="0" points="2470.0 1712.0 2669.1183059614427 1746.6292706019901" lineColor="0 0 0 255" lineWidth="1.0"/>
      </csml:figure>
      <csml:targetArrow>
       <csml:processConnectorArrow visible="true" depth="0" points="0.0 0.0 0.0 6.0 8.0 3.0" pointsInAbsoluteCoordinate="2669.6323294856966 1743.673635337531 2668.604282437189 1749.5849058664492 2677.0 1748.0" fillColor="0 0 0 255" outlineColor="0 0 0 255" outlineWidth="1.0"/>
      </csml:targetArrow>
     </csml:graphics>
    </csml:connector>
   </csml:function>
   <csml:biological>
    <csml:effectList/>
   </csml:biological>
   <csml:graphics>
    <csml:figure>
     <csml:image visible="true" depth="0" location="2430.05 1699.5" size="39.900000000000006 17.0" fillColor="0 0 0 0" outlineColor="0 0 0 0" outlineWidth="0.0" filePath="resources/images/gonparts/process/img/migration.png" fileFormat="img" fileType="resourceFile"/>
    </csml:figure>
   </csml:graphics>
  </csml:process>
  <csml:process label="p52" name="degradation" type="continuous" biolocation="CC_Cytoplasm" relationType="Type 0" edgeScore="1.0" bioprocess="ME_ProteasomeDegradation">
   <csml:simulationCondition>
    <csml:priority value="0"/>
    <csml:firing type="Boolean" value="true" firingStyle="and"/>
    <csml:delay type="Long" value="0.0" delayStyle="nodelay"/>
    <csml:calc calcStyle="speed"/>
    <csml:kinetic type="Double" kineticStyle="custom">
     <csml:parameter name="custom" value="m36 * 0.1"/>
    </csml:kinetic>
   </csml:simulationCondition>
   <csml:function>
    <csml:connector label="c92" name="c77" type="process" from="e36" to="p52" linestyle="straight" supportpath="false">
     <csml:firing type="Double" value="0" connectorFiringStyle="threshold"/>
     <csml:kinetic/>
     <csml:graphics>
      <csml:figure>
       <csml:processConnector visible="true" depth="0" points="2688.0 1873.0 2688.0 1895.0" lineColor="0 0 0 255" lineWidth="1.0"/>
      </csml:figure>
      <csml:targetArrow>
       <csml:processConnectorArrow visible="true" depth="0" points="0.0 0.0 0.0 6.0 8.0 3.0" pointsInAbsoluteCoordinate="2691.0 1895.0 2685.0 1895.0 2688.0 1903.0" fillColor="0 0 0 255" outlineColor="0 0 0 255" outlineWidth="1.0"/>
      </csml:targetArrow>
     </csml:graphics>
    </csml:connector>
   </csml:function>
   <csml:biological>
    <csml:effectList/>
   </csml:biological>
   <csml:graphics>
    <csml:figure>
     <csml:image visible="true" depth="0" location="2678.0 1903.0" size="20.0 30.0" fillColor="0 0 0 0" outlineColor="0 0 0 0" outlineWidth="0.0" filePath="resources/images/gonparts/process/img/degradation.png" fileFormat="img" fileType="resourceFile"/>
    </csml:figure>
   </csml:graphics>
  </csml:process>
  <csml:process label="p53" name="degradation" type="continuous" biolocation="CC_Nucleoplasm" relationType="Type 0" edgeScore="1.0" bioprocess="ME_ProteasomeDegradation">
   <csml:simulationCondition>
    <csml:priority value="0"/>
    <csml:firing type="Boolean" value="true" firingStyle="and"/>
    <csml:delay type="Long" value="0.0" delayStyle="nodelay"/>
    <csml:calc calcStyle="speed"/>
    <csml:kinetic type="Double" kineticStyle="custom">
     <csml:parameter name="custom" value="m37 * 0.1"/>
    </csml:kinetic>
   </csml:simulationCondition>
   <csml:function>
    <csml:connector label="c91" name="c77" type="process" from="e37" to="p53" linestyle="straight" supportpath="false">
     <csml:firing type="Double" value="0" connectorFiringStyle="threshold"/>
     <csml:kinetic/>
     <csml:graphics>
      <csml:figure>
       <csml:processConnector visible="true" depth="0" points="2688.0 1971.0 2688.0 1993.0" lineColor="0 0 0 255" lineWidth="1.0"/>
      </csml:figure>
      <csml:targetArrow>
       <csml:processConnectorArrow visible="true" depth="0" points="0.0 0.0 0.0 6.0 8.0 3.0" pointsInAbsoluteCoordinate="2691.0 1993.0 2685.0 1993.0 2688.0 2001.0" fillColor="0 0 0 255" outlineColor="0 0 0 255" outlineWidth="1.0"/>
      </csml:targetArrow>
     </csml:graphics>
    </csml:connector>
   </csml:function>
   <csml:biological>
    <csml:effectList/>
   </csml:biological>
   <csml:graphics>
    <csml:figure>
     <csml:image visible="true" depth="0" location="2678.0 2001.0" size="20.0 30.0" fillColor="0 0 0 0" outlineColor="0 0 0 0" outlineWidth="0.0" filePath="resources/images/gonparts/process/img/degradation.png" fileFormat="img" fileType="resourceFile"/>
    </csml:figure>
   </csml:graphics>
  </csml:process>
  <csml:process label="p54" name="degradation" type="continuous" biolocation="CC_Cytoplasm" relationType="Type 0" edgeScore="1.0" bioprocess="ME_ProteasomeDegradation">
   <csml:simulationCondition>
    <csml:priority value="0"/>
    <csml:firing type="Boolean" value="true" firingStyle="and"/>
    <csml:delay type="Long" value="0.0" delayStyle="nodelay"/>
    <csml:calc calcStyle="speed"/>
    <csml:kinetic type="Double" kineticStyle="custom">
     <csml:parameter name="custom" value="m35 * 0.1"/>
    </csml:kinetic>
   </csml:simulationCondition>
   <csml:function>
    <csml:connector label="c90" name="c77" type="process" from="e35" to="p54" linestyle="straight" supportpath="false">
     <csml:firing type="Double" value="0" connectorFiringStyle="threshold"/>
     <csml:kinetic/>
     <csml:graphics>
      <csml:figure>
       <csml:processConnector visible="true" depth="0" points="2688.0 1761.0 2688.0 1783.0" lineColor="0 0 0 255" lineWidth="1.0"/>
      </csml:figure>
      <csml:targetArrow>
       <csml:processConnectorArrow visible="true" depth="0" points="0.0 0.0 0.0 6.0 8.0 3.0" pointsInAbsoluteCoordinate="2691.0 1783.0 2685.0 1783.0 2688.0 1791.0" fillColor="0 0 0 255" outlineColor="0 0 0 255" outlineWidth="1.0"/>
      </csml:targetArrow>
     </csml:graphics>
    </csml:connector>
   </csml:function>
   <csml:biological>
    <csml:effectList/>
   </csml:biological>
   <csml:graphics>
    <csml:figure>
     <csml:image visible="true" depth="0" location="2678.0 1791.0" size="20.0 30.0" fillColor="0 0 0 0" outlineColor="0 0 0 0" outlineWidth="0.0" filePath="resources/images/gonparts/process/img/degradation.png" fileFormat="img" fileType="resourceFile"/>
    </csml:figure>
   </csml:graphics>
  </csml:process>
  <csml:process label="p55" name="translocation" type="continuous" biolocation="CC_Cytoplasm" relationType="Type 0" edgeScore="1.0" bioprocess="ME_Translocation">
   <csml:simulationCondition>
    <csml:priority value="0"/>
    <csml:firing type="Boolean" value="true" firingStyle="and"/>
    <csml:delay type="Long" value="0.0" delayStyle="nodelay"/>
    <csml:calc calcStyle="speed"/>
    <csml:kinetic type="Double" kineticStyle="custom">
     <csml:parameter name="custom" value="m35*0.2"/>
    </csml:kinetic>
   </csml:simulationCondition>
   <csml:function>
    <csml:connector label="c95" name="c95" type="process" from="e35" to="p55" linestyle="straight" supportpath="false">
     <csml:firing type="Double" value="0" connectorFiringStyle="threshold"/>
     <csml:kinetic/>
     <csml:graphics>
      <csml:figure>
       <csml:processConnector visible="true" depth="0" points="2677.0 1750.0 2478.0 1750.0" lineColor="0 0 0 255" lineWidth="1.0"/>
      </csml:figure>
      <csml:targetArrow>
       <csml:processConnectorArrow visible="true" depth="0" points="0.0 0.0 0.0 6.0 8.0 3.0" pointsInAbsoluteCoordinate="2478.0 1753.0 2478.0 1747.0 2470.0 1750.0" fillColor="0 0 0 255" outlineColor="0 0 0 255" outlineWidth="1.0"/>
      </csml:targetArrow>
     </csml:graphics>
    </csml:connector>
    <csml:connector label="c96" name="c96" type="process" from="p55" to="e32" linestyle="straight" supportpath="false">
     <csml:firing type="Double" value="0" connectorFiringStyle="threshold"/>
     <csml:kinetic/>
     <csml:graphics>
      <csml:figure>
       <csml:processConnector visible="true" depth="0" points="2430.0 1747.0 2216.890184342736 1711.3209810890553" lineColor="0 0 0 255" lineWidth="1.0"/>
      </csml:figure>
      <csml:targetArrow>
       <csml:processConnectorArrow visible="true" depth="0" points="0.0 0.0 0.0 6.0 8.0 3.0" pointsInAbsoluteCoordinate="2216.3948164343406 1714.2798002175814 2217.385552251132 1708.3621619605294 2209.0 1710.0" fillColor="0 0 0 255" outlineColor="0 0 0 255" outlineWidth="1.0"/>
      </csml:targetArrow>
     </csml:graphics>
    </csml:connector>
   </csml:function>
   <csml:biological>
    <csml:effectList/>
   </csml:biological>
   <csml:graphics>
    <csml:figure>
     <csml:image visible="true" depth="0" location="2430.05 1741.5" size="39.900000000000006 17.0" fillColor="0 0 0 0" outlineColor="0 0 0 0" outlineWidth="0.0" filePath="resources/images/gonparts/process/img/migration.png" fileFormat="img" fileType="resourceFile"/>
    </csml:figure>
   </csml:graphics>
  </csml:process>
  <csml:process label="p56" name="translocation" type="continuous" biolocation="CC_Cytoplasm" relationType="Type 0" edgeScore="1.0" bioprocess="ME_Translocation">
   <csml:simulationCondition>
    <csml:priority value="0"/>
    <csml:firing type="Boolean" value="true" firingStyle="and"/>
    <csml:delay type="Long" value="0.0" delayStyle="nodelay"/>
    <csml:calc calcStyle="speed"/>
    <csml:kinetic type="Double" kineticStyle="custom">
     <csml:parameter name="custom" value="m36 * 0.2"/>
    </csml:kinetic>
   </csml:simulationCondition>
   <csml:function>
    <csml:connector label="c99" name="c99" type="process" from="e36" to="p56" linestyle="straight" supportpath="false">
     <csml:firing type="Double" value="0" connectorFiringStyle="threshold"/>
     <csml:kinetic/>
     <csml:graphics>
      <csml:figure>
       <csml:processConnector visible="true" depth="0" points="2677.0 1862.0 2478.0 1862.0" lineColor="0 0 0 255" lineWidth="1.0"/>
      </csml:figure>
      <csml:targetArrow>
       <csml:processConnectorArrow visible="true" depth="0" points="0.0 0.0 0.0 6.0 8.0 3.0" pointsInAbsoluteCoordinate="2478.0 1865.0 2478.0 1859.0 2470.0 1862.0" fillColor="0 0 0 255" outlineColor="0 0 0 255" outlineWidth="1.0"/>
      </csml:targetArrow>
     </csml:graphics>
    </csml:connector>
    <csml:connector label="c100" name="c100" type="process" from="p56" to="e33" linestyle="straight" supportpath="false">
     <csml:firing type="Double" value="0" connectorFiringStyle="threshold"/>
     <csml:kinetic/>
     <csml:graphics>
      <csml:figure>
       <csml:processConnector visible="true" depth="0" points="2430.0 1859.0 2216.890184342736 1823.3209810890553" lineColor="0 0 0 255" lineWidth="1.0"/>
      </csml:figure>
      <csml:targetArrow>
       <csml:processConnectorArrow visible="true" depth="0" points="0.0 0.0 0.0 6.0 8.0 3.0" pointsInAbsoluteCoordinate="2216.3948164343406 1826.2798002175814 2217.385552251132 1820.3621619605294 2209.0 1822.0" fillColor="0 0 0 255" outlineColor="0 0 0 255" outlineWidth="1.0"/>
      </csml:targetArrow>
     </csml:graphics>
    </csml:connector>
   </csml:function>
   <csml:biological>
    <csml:effectList/>
   </csml:biological>
   <csml:graphics>
    <csml:figure>
     <csml:image visible="true" depth="0" location="2430.05 1853.5" size="39.900000000000006 17.0" fillColor="0 0 0 0" outlineColor="0 0 0 0" outlineWidth="0.0" filePath="resources/images/gonparts/process/img/migration.png" fileFormat="img" fileType="resourceFile"/>
    </csml:figure>
   </csml:graphics>
  </csml:process>
  <csml:process label="p57" name="translocation" type="continuous" biolocation="CC_Cytoplasm" relationType="Type 0" edgeScore="1.0" bioprocess="ME_Translocation">
   <csml:simulationCondition>
    <csml:priority value="0"/>
    <csml:firing type="Boolean" value="true" firingStyle="and"/>
    <csml:delay type="Long" value="0.0" delayStyle="nodelay"/>
    <csml:calc calcStyle="speed"/>
    <csml:kinetic type="Double" kineticStyle="custom">
     <csml:parameter name="custom" value="m33 * 0.5"/>
    </csml:kinetic>
   </csml:simulationCondition>
   <csml:function>
    <csml:connector label="c97" name="c97" type="process" from="e33" to="p57" linestyle="straight" supportpath="false">
     <csml:firing type="Double" value="0" connectorFiringStyle="threshold"/>
     <csml:kinetic/>
     <csml:graphics>
      <csml:figure>
       <csml:processConnector visible="true" depth="0" points="2209.0 1820.0 2422.0 1820.0" lineColor="0 0 0 255" lineWidth="1.0"/>
      </csml:figure>
      <csml:targetArrow>
       <csml:processConnectorArrow visible="true" depth="0" points="0.0 0.0 0.0 6.0 8.0 3.0" pointsInAbsoluteCoordinate="2422.0 1817.0 2422.0 1823.0 2430.0 1820.0" fillColor="0 0 0 255" outlineColor="0 0 0 255" outlineWidth="1.0"/>
      </csml:targetArrow>
     </csml:graphics>
    </csml:connector>
    <csml:connector label="c98" name="c98" type="process" from="p57" to="e36" linestyle="straight" supportpath="false">
     <csml:firing type="Double" value="0" connectorFiringStyle="threshold"/>
     <csml:kinetic/>
     <csml:graphics>
      <csml:figure>
       <csml:processConnector visible="true" depth="0" points="2470.0 1824.0 2669.1183059614427 1858.6292706019901" lineColor="0 0 0 255" lineWidth="1.0"/>
      </csml:figure>
      <csml:targetArrow>
       <csml:processConnectorArrow visible="true" depth="0" points="0.0 0.0 0.0 6.0 8.0 3.0" pointsInAbsoluteCoordinate="2669.6323294856966 1855.673635337531 2668.604282437189 1861.5849058664492 2677.0 1860.0" fillColor="0 0 0 255" outlineColor="0 0 0 255" outlineWidth="1.0"/>
      </csml:targetArrow>
     </csml:graphics>
    </csml:connector>
   </csml:function>
   <csml:biological>
    <csml:effectList/>
   </csml:biological>
   <csml:graphics>
    <csml:figure>
     <csml:image visible="true" depth="0" location="2430.05 1811.5" size="39.900000000000006 17.0" fillColor="0 0 0 0" outlineColor="0 0 0 0" outlineWidth="0.0" filePath="resources/images/gonparts/process/img/migration.png" fileFormat="img" fileType="resourceFile"/>
    </csml:figure>
   </csml:graphics>
  </csml:process>
  <csml:process label="p58" name="translocation" type="continuous" biolocation="CC_Cytoplasm" relationType="Type 0" edgeScore="1.0" bioprocess="ME_Translocation">
   <csml:simulationCondition>
    <csml:priority value="0"/>
    <csml:firing type="Boolean" value="true" firingStyle="and"/>
    <csml:delay type="Long" value="0.0" delayStyle="nodelay"/>
    <csml:calc calcStyle="speed"/>
    <csml:kinetic type="Double" kineticStyle="custom">
     <csml:parameter name="custom" value="m37 * 0.2"/>
    </csml:kinetic>
   </csml:simulationCondition>
   <csml:function>
    <csml:connector label="c103" name="c103" type="process" from="e37" to="p58" linestyle="straight" supportpath="false">
     <csml:firing type="Double" value="0" connectorFiringStyle="threshold"/>
     <csml:kinetic/>
     <csml:graphics>
      <csml:figure>
       <csml:processConnector visible="true" depth="0" points="2677.0 1960.0 2478.0 1960.0" lineColor="0 0 0 255" lineWidth="1.0"/>
      </csml:figure>
      <csml:targetArrow>
       <csml:processConnectorArrow visible="true" depth="0" points="0.0 0.0 0.0 6.0 8.0 3.0" pointsInAbsoluteCoordinate="2478.0 1963.0 2478.0 1957.0 2470.0 1960.0" fillColor="0 0 0 255" outlineColor="0 0 0 255" outlineWidth="1.0"/>
      </csml:targetArrow>
     </csml:graphics>
    </csml:connector>
    <csml:connector label="c104" name="c104" type="process" from="p58" to="e34" linestyle="straight" supportpath="false">
     <csml:firing type="Double" value="0" connectorFiringStyle="threshold"/>
     <csml:kinetic/>
     <csml:graphics>
      <csml:figure>
       <csml:processConnector visible="true" depth="0" points="2430.0 1957.0 2216.890184342736 1921.3209810890553" lineColor="0 0 0 255" lineWidth="1.0"/>
      </csml:figure>
      <csml:targetArrow>
       <csml:processConnectorArrow visible="true" depth="0" points="0.0 0.0 0.0 6.0 8.0 3.0" pointsInAbsoluteCoordinate="2216.3948164343406 1924.2798002175814 2217.385552251132 1918.3621619605294 2209.0 1920.0" fillColor="0 0 0 255" outlineColor="0 0 0 255" outlineWidth="1.0"/>
      </csml:targetArrow>
     </csml:graphics>
    </csml:connector>
   </csml:function>
   <csml:biological>
    <csml:effectList/>
   </csml:biological>
   <csml:graphics>
    <csml:figure>
     <csml:image visible="true" depth="0" location="2430.05 1951.5" size="39.900000000000006 17.0" fillColor="0 0 0 0" outlineColor="0 0 0 0" outlineWidth="0.0" filePath="resources/images/gonparts/process/img/migration.png" fileFormat="img" fileType="resourceFile"/>
    </csml:figure>
   </csml:graphics>
  </csml:process>
  <csml:process label="p59" name="translocation" type="continuous" biolocation="CC_Cytoplasm" relationType="Type 0" edgeScore="1.0" bioprocess="ME_Translocation">
   <csml:simulationCondition>
    <csml:priority value="0"/>
    <csml:firing type="Boolean" value="true" firingStyle="and"/>
    <csml:delay type="Long" value="0.0" delayStyle="nodelay"/>
    <csml:calc calcStyle="speed"/>
    <csml:kinetic type="Double" kineticStyle="custom">
     <csml:parameter name="custom" value="m34 * 0.5"/>
    </csml:kinetic>
   </csml:simulationCondition>
   <csml:function>
    <csml:connector label="c101" name="c101" type="process" from="e34" to="p59" linestyle="straight" supportpath="false">
     <csml:firing type="Double" value="0" connectorFiringStyle="threshold"/>
     <csml:kinetic/>
     <csml:graphics>
      <csml:figure>
       <csml:processConnector visible="true" depth="0" points="2209.0 1918.0 2422.0 1918.0" lineColor="0 0 0 255" lineWidth="1.0"/>
      </csml:figure>
      <csml:targetArrow>
       <csml:processConnectorArrow visible="true" depth="0" points="0.0 0.0 0.0 6.0 8.0 3.0" pointsInAbsoluteCoordinate="2422.0 1915.0 2422.0 1921.0 2430.0 1918.0" fillColor="0 0 0 255" outlineColor="0 0 0 255" outlineWidth="1.0"/>
      </csml:targetArrow>
     </csml:graphics>
    </csml:connector>
    <csml:connector label="c102" name="c102" type="process" from="p59" to="e37" linestyle="straight" supportpath="false">
     <csml:firing type="Double" value="0" connectorFiringStyle="threshold"/>
     <csml:kinetic/>
     <csml:graphics>
      <csml:figure>
       <csml:processConnector visible="true" depth="0" points="2470.0 1922.0 2669.1183059614427 1956.6292706019901" lineColor="0 0 0 255" lineWidth="1.0"/>
      </csml:figure>
      <csml:targetArrow>
       <csml:processConnectorArrow visible="true" depth="0" points="0.0 0.0 0.0 6.0 8.0 3.0" pointsInAbsoluteCoordinate="2669.6323294856966 1953.673635337531 2668.604282437189 1959.5849058664492 2677.0 1958.0" fillColor="0 0 0 255" outlineColor="0 0 0 255" outlineWidth="1.0"/>
      </csml:targetArrow>
     </csml:graphics>
    </csml:connector>
   </csml:function>
   <csml:biological>
    <csml:effectList/>
   </csml:biological>
   <csml:graphics>
    <csml:figure>
     <csml:image visible="true" depth="0" location="2430.05 1909.5" size="39.900000000000006 17.0" fillColor="0 0 0 0" outlineColor="0 0 0 0" outlineWidth="0.0" filePath="resources/images/gonparts/process/img/migration.png" fileFormat="img" fileType="resourceFile"/>
    </csml:figure>
   </csml:graphics>
  </csml:process>
  <csml:process label="p61" name="transcription" type="continuous" biolocation="CC_Nucleoplasm" relationType="Type 0" edgeScore="1.0" bioprocess="ME_Transcription">
   <csml:simulationCondition>
    <csml:priority value="0"/>
    <csml:firing type="Boolean" value="true" firingStyle="and"/>
    <csml:delay type="Long" value="0.0" delayStyle="nodelay"/>
    <csml:calc calcStyle="speed"/>
    <csml:kinetic type="Double" kineticStyle="custom">
     <csml:parameter name="custom" value="m37*m54*0.5"/>
    </csml:kinetic>
   </csml:simulationCondition>
   <csml:function>
    <csml:connector label="c106" name="94" type="association" from="e37" to="p61" linestyle="straight" supportpath="false">
     <csml:firing type="Double" value="0" connectorFiringStyle="threshold"/>
     <csml:kinetic/>
     <csml:graphics>
      <csml:figure>
       <csml:associationConnector visible="true" depth="0" points="2698.0 1965.0 2960.046114695283 2114.044816164975" lineColor="0 0 0 255" lineWidth="1.0" lineDash="4.0 4.0"/>
      </csml:figure>
      <csml:targetArrow>
       <csml:associationConnectorArrow visible="true" depth="0" points="0.0 0.0 0.0 6.0 8.0 3.0" pointsInAbsoluteCoordinate="2961.5293086334173 2111.437109175706 2958.5629207571487 2116.6525231542437 2967.0 2118.0" fillColor="0 0 0 255" outlineColor="0 0 0 255" outlineWidth="1.0"/>
      </csml:targetArrow>
     </csml:graphics>
    </csml:connector>
    <csml:connector label="c177" name="78" type="association" from="e54" to="p61" linestyle="straight" supportpath="false">
     <csml:firing type="Double" value="0" connectorFiringStyle="threshold"/>
     <csml:kinetic/>
     <csml:graphics>
      <csml:figure>
       <csml:associationConnector visible="true" depth="0" points="2628.0 2265.0 2959.3840052953615 2158.4488006572437" lineColor="0 0 0 255" lineWidth="1.0" lineDash="4.0 4.0"/>
      </csml:figure>
      <csml:targetArrow>
       <csml:associationConnectorArrow visible="true" depth="0" points="0.0 0.0 0.0 6.0 8.0 3.0" pointsInAbsoluteCoordinate="2958.465705048895 2155.5928026430042 2960.3023055418275 2161.3047986714832 2967.0 2156.0" fillColor="0 0 0 255" outlineColor="0 0 0 255" outlineWidth="1.0"/>
      </csml:targetArrow>
     </csml:graphics>
    </csml:connector>
    <csml:connector label="c109" name="78,94" type="process" from="p61" to="e39" linestyle="straight" supportpath="false">
     <csml:firing type="Double" value="0" connectorFiringStyle="threshold"/>
     <csml:kinetic/>
     <csml:graphics>
      <csml:figure>
       <csml:processConnector visible="true" depth="0" points="3053.0 2142.0 3222.0 2142.0" lineColor="0 0 0 255" lineWidth="1.0"/>
      </csml:figure>
      <csml:targetArrow>
       <csml:processConnectorArrow visible="true" depth="0" points="0.0 0.0 0.0 6.0 8.0 3.0" pointsInAbsoluteCoordinate="3222.0 2139.0 3222.0 2145.0 3230.0 2142.0" fillColor="0 0 0 255" outlineColor="0 0 0 255" outlineWidth="1.0"/>
      </csml:targetArrow>
     </csml:graphics>
    </csml:connector>
   </csml:function>
   <csml:biological>
    <csml:effectList/>
   </csml:biological>
   <csml:graphics>
    <csml:figure>
     <csml:image visible="true" depth="0" location="2967.0 2113.75" size="86.0 56.5" fillColor="0 0 0 0" outlineColor="0 0 0 0" outlineWidth="0.0" filePath="resources/images/gonparts/process/img/transcription.png" fileFormat="img" fileType="resourceFile"/>
    </csml:figure>
   </csml:graphics>
  </csml:process>
  <csml:process label="p60" name="transcription" type="continuous" biolocation="CC_Nucleoplasm" relationType="Type 0" edgeScore="1.0" bioprocess="ME_Transcription">
   <csml:simulationCondition>
    <csml:priority value="0"/>
    <csml:firing type="Boolean" value="true" firingStyle="and"/>
    <csml:delay type="Long" value="0.0" delayStyle="nodelay"/>
    <csml:calc calcStyle="speed"/>
    <csml:kinetic type="Double" kineticStyle="custom">
     <csml:parameter name="custom" value="m35*m54*0.5"/>
    </csml:kinetic>
   </csml:simulationCondition>
   <csml:function>
    <csml:connector label="c105" name="92" type="association" from="e35" to="p60" linestyle="straight" supportpath="false">
     <csml:firing type="Double" value="0" connectorFiringStyle="threshold"/>
     <csml:kinetic/>
     <csml:graphics>
      <csml:figure>
       <csml:associationConnector visible="true" depth="0" points="2696.0 1757.0 2985.979386442345 2010.731963137052" lineColor="0 0 0 255" lineWidth="1.0" lineDash="4.0 4.0"/>
      </csml:figure>
      <csml:targetArrow>
       <csml:associationConnectorArrow visible="true" depth="0" points="0.0 0.0 0.0 6.0 8.0 3.0" pointsInAbsoluteCoordinate="2987.9549002659505 2008.4742330529314 2984.0038726187395 2012.9896932211727 2992.0 2016.0000000000002" fillColor="0 0 0 255" outlineColor="0 0 0 255" outlineWidth="1.0"/>
      </csml:targetArrow>
     </csml:graphics>
    </csml:connector>
    <csml:connector label="c176" name="76" type="association" from="e54" to="p60" linestyle="straight" supportpath="false">
     <csml:firing type="Double" value="0" connectorFiringStyle="threshold"/>
     <csml:kinetic/>
     <csml:graphics>
      <csml:figure>
       <csml:associationConnector visible="true" depth="0" points="2628.0 2263.0 2973.9974048192935 2071.8682891224867" lineColor="0 0 0 255" lineWidth="1.0" lineDash="4.0 4.0"/>
      </csml:figure>
      <csml:targetArrow>
       <csml:associationConnectorArrow visible="true" depth="0" points="0.0 0.0 0.0 6.0 8.0 3.0" pointsInAbsoluteCoordinate="2972.546796398361 2069.242315929722 2975.448013240226 2074.4942623152515 2981.0 2068.0" fillColor="0 0 0 255" outlineColor="0 0 0 255" outlineWidth="1.0"/>
      </csml:targetArrow>
     </csml:graphics>
    </csml:connector>
    <csml:connector label="c110" name="76,92" type="process" from="p60" to="e38" linestyle="straight" supportpath="false">
     <csml:firing type="Double" value="0" connectorFiringStyle="threshold"/>
     <csml:kinetic/>
     <csml:graphics>
      <csml:figure>
       <csml:processConnector visible="true" depth="0" points="3067.0 2044.0 3222.0 2044.0" lineColor="0 0 0 255" lineWidth="1.0"/>
      </csml:figure>
      <csml:targetArrow>
       <csml:processConnectorArrow visible="true" depth="0" points="0.0 0.0 0.0 6.0 8.0 3.0" pointsInAbsoluteCoordinate="3222.0 2041.0 3222.0 2047.0 3230.0 2044.0" fillColor="0 0 0 255" outlineColor="0 0 0 255" outlineWidth="1.0"/>
      </csml:targetArrow>
     </csml:graphics>
    </csml:connector>
   </csml:function>
   <csml:biological>
    <csml:effectList/>
   </csml:biological>
   <csml:graphics>
    <csml:figure>
     <csml:image visible="true" depth="0" location="2981.0 2015.75" size="86.0 56.5" fillColor="0 0 0 0" outlineColor="0 0 0 0" outlineWidth="0.0" filePath="resources/images/gonparts/process/img/transcription.png" fileFormat="img" fileType="resourceFile"/>
    </csml:figure>
   </csml:graphics>
  </csml:process>
  <csml:process label="p62" name="transcription" type="continuous" biolocation="CC_Nucleoplasm" relationType="Type 0" edgeScore="1.0" bioprocess="ME_Transcription">
   <csml:simulationCondition>
    <csml:priority value="0"/>
    <csml:firing type="Boolean" value="true" firingStyle="and"/>
    <csml:delay type="Long" value="0.0" delayStyle="nodelay"/>
    <csml:calc calcStyle="speed"/>
    <csml:kinetic type="Double" kineticStyle="custom">
     <csml:parameter name="custom" value="m37*m57*0.5"/>
    </csml:kinetic>
   </csml:simulationCondition>
   <csml:function>
    <csml:connector label="c107" name="94" type="association" from="e37" to="p62" linestyle="straight" supportpath="false">
     <csml:firing type="Double" value="0" connectorFiringStyle="threshold"/>
     <csml:kinetic/>
     <csml:graphics>
      <csml:figure>
       <csml:associationConnector visible="true" depth="0" points="2696.0 1967.0 2973.0984406698153 2220.5989262667217" lineColor="0 0 0 255" lineWidth="1.0" lineDash="4.0 4.0"/>
      </csml:figure>
      <csml:targetArrow>
       <csml:associationConnectorArrow visible="true" depth="0" points="0.0 0.0 0.0 6.0 8.0 3.0" pointsInAbsoluteCoordinate="2975.1238433197946 2218.3858415179025 2971.0730380198356 2222.812011015541 2978.9999999999995 2226.0" fillColor="0 0 0 255" outlineColor="0 0 0 255" outlineWidth="1.0"/>
      </csml:targetArrow>
     </csml:graphics>
    </csml:connector>
    <csml:connector label="c178" name="80" type="association" from="e57" to="p62" linestyle="straight" supportpath="false">
     <csml:firing type="Double" value="0" connectorFiringStyle="threshold"/>
     <csml:kinetic/>
     <csml:graphics>
      <csml:figure>
       <csml:associationConnector visible="true" depth="0" points="2628.0 2390.0 2959.465561999868 2271.6892831799883" lineColor="0 0 0 255" lineWidth="1.0" lineDash="4.0 4.0"/>
      </csml:figure>
      <csml:targetArrow>
       <csml:associationConnectorArrow visible="true" depth="0" points="0.0 0.0 0.0 6.0 8.0 3.0" pointsInAbsoluteCoordinate="2958.457080807372 2268.8638689299387 2960.4740431923633 2274.514697430038 2966.9999999999995 2269.0" fillColor="0 0 0 255" outlineColor="0 0 0 255" outlineWidth="1.0"/>
      </csml:targetArrow>
     </csml:graphics>
    </csml:connector>
    <csml:connector label="c108" name="80,94" type="process" from="p62" to="e40" linestyle="straight" supportpath="false">
     <csml:firing type="Double" value="0" connectorFiringStyle="threshold"/>
     <csml:kinetic/>
     <csml:graphics>
      <csml:figure>
       <csml:processConnector visible="true" depth="0" points="3053.0 2254.0 3222.0 2254.0" lineColor="0 0 0 255" lineWidth="1.0"/>
      </csml:figure>
      <csml:targetArrow>
       <csml:processConnectorArrow visible="true" depth="0" points="0.0 0.0 0.0 6.0 8.0 3.0" pointsInAbsoluteCoordinate="3222.0 2251.0 3222.0 2257.0 3230.0 2254.0" fillColor="0 0 0 255" outlineColor="0 0 0 255" outlineWidth="1.0"/>
      </csml:targetArrow>
     </csml:graphics>
    </csml:connector>
   </csml:function>
   <csml:biological>
    <csml:effectList/>
   </csml:biological>
   <csml:graphics>
    <csml:figure>
     <csml:image visible="true" depth="0" location="2967.0 2225.75" size="86.0 56.5" fillColor="0 0 0 0" outlineColor="0 0 0 0" outlineWidth="0.0" filePath="resources/images/gonparts/process/img/transcription.png" fileFormat="img" fileType="resourceFile"/>
    </csml:figure>
   </csml:graphics>
  </csml:process>
  <csml:process label="p63" name="degradation" type="continuous" biolocation="CC_Nucleoplasm" relationType="Type 0" edgeScore="1.0" bioprocess="ME_ProteasomeDegradation">
   <csml:simulationCondition>
    <csml:priority value="0"/>
    <csml:firing type="Boolean" value="true" firingStyle="and"/>
    <csml:delay type="Long" value="0.0" delayStyle="nodelay"/>
    <csml:calc calcStyle="speed"/>
    <csml:kinetic type="Double" kineticStyle="custom">
     <csml:parameter name="custom" value="m38 * 0.2"/>
    </csml:kinetic>
   </csml:simulationCondition>
   <csml:function>
    <csml:connector label="c111" name="c111" type="process" from="e38" to="p63" linestyle="straight" supportpath="false">
     <csml:firing type="Double" value="0" connectorFiringStyle="threshold"/>
     <csml:kinetic/>
     <csml:graphics>
      <csml:figure>
       <csml:processConnector visible="true" depth="0" points="3332.0 2055.0 3332.0 2077.0" lineColor="0 0 0 255" lineWidth="1.0"/>
      </csml:figure>
      <csml:targetArrow>
       <csml:processConnectorArrow visible="true" depth="0" points="0.0 0.0 0.0 6.0 8.0 3.0" pointsInAbsoluteCoordinate="3335.0 2077.0 3329.0 2077.0 3332.0 2085.0" fillColor="0 0 0 255" outlineColor="0 0 0 255" outlineWidth="1.0"/>
      </csml:targetArrow>
     </csml:graphics>
    </csml:connector>
   </csml:function>
   <csml:biological>
    <csml:effectList/>
   </csml:biological>
   <csml:graphics>
    <csml:figure>
     <csml:image visible="true" depth="0" location="3322.0 2085.0" size="20.0 30.0" fillColor="0 0 0 0" outlineColor="0 0 0 0" outlineWidth="0.0" filePath="resources/images/gonparts/process/img/degradation.png" fileFormat="img" fileType="resourceFile"/>
    </csml:figure>
   </csml:graphics>
  </csml:process>
  <csml:process label="p64" name="degradation" type="continuous" biolocation="CC_Nucleoplasm" relationType="Type 0" edgeScore="1.0" bioprocess="ME_ProteasomeDegradation">
   <csml:simulationCondition>
    <csml:priority value="0"/>
    <csml:firing type="Boolean" value="true" firingStyle="and"/>
    <csml:delay type="Long" value="0.0" delayStyle="nodelay"/>
    <csml:calc calcStyle="speed"/>
    <csml:kinetic type="Double" kineticStyle="custom">
     <csml:parameter name="custom" value="m39 * 0.2"/>
    </csml:kinetic>
   </csml:simulationCondition>
   <csml:function>
    <csml:connector label="c112" name="c112" type="process" from="e39" to="p64" linestyle="straight" supportpath="false">
     <csml:firing type="Double" value="0" connectorFiringStyle="threshold"/>
     <csml:kinetic/>
     <csml:graphics>
      <csml:figure>
       <csml:processConnector visible="true" depth="0" points="3332.0 2153.0 3332.0 2175.0" lineColor="0 0 0 255" lineWidth="1.0"/>
      </csml:figure>
      <csml:targetArrow>
       <csml:processConnectorArrow visible="true" depth="0" points="0.0 0.0 0.0 6.0 8.0 3.0" pointsInAbsoluteCoordinate="3335.0 2175.0 3329.0 2175.0 3332.0 2183.0" fillColor="0 0 0 255" outlineColor="0 0 0 255" outlineWidth="1.0"/>
      </csml:targetArrow>
     </csml:graphics>
    </csml:connector>
   </csml:function>
   <csml:biological>
    <csml:effectList/>
   </csml:biological>
   <csml:graphics>
    <csml:figure>
     <csml:image visible="true" depth="0" location="3322.0 2183.0" size="20.0 30.0" fillColor="0 0 0 0" outlineColor="0 0 0 0" outlineWidth="0.0" filePath="resources/images/gonparts/process/img/degradation.png" fileFormat="img" fileType="resourceFile"/>
    </csml:figure>
   </csml:graphics>
  </csml:process>
  <csml:process label="p65" name="degradation" type="continuous" biolocation="CC_Nucleoplasm" relationType="Type 0" edgeScore="1.0" bioprocess="ME_ProteasomeDegradation">
   <csml:simulationCondition>
    <csml:priority value="0"/>
    <csml:firing type="Boolean" value="true" firingStyle="and"/>
    <csml:delay type="Long" value="0.0" delayStyle="nodelay"/>
    <csml:calc calcStyle="speed"/>
    <csml:kinetic type="Double" kineticStyle="custom">
     <csml:parameter name="custom" value="m40 * 0.2"/>
    </csml:kinetic>
   </csml:simulationCondition>
   <csml:function>
    <csml:connector label="c113" name="c113" type="process" from="e40" to="p65" linestyle="straight" supportpath="false">
     <csml:firing type="Double" value="0" connectorFiringStyle="threshold"/>
     <csml:kinetic/>
     <csml:graphics>
      <csml:figure>
       <csml:processConnector visible="true" depth="0" points="3332.0 2265.0 3332.0 2287.0" lineColor="0 0 0 255" lineWidth="1.0"/>
      </csml:figure>
      <csml:targetArrow>
       <csml:processConnectorArrow visible="true" depth="0" points="0.0 0.0 0.0 6.0 8.0 3.0" pointsInAbsoluteCoordinate="3335.0 2287.0 3329.0 2287.0 3332.0 2295.0" fillColor="0 0 0 255" outlineColor="0 0 0 255" outlineWidth="1.0"/>
      </csml:targetArrow>
     </csml:graphics>
    </csml:connector>
   </csml:function>
   <csml:biological>
    <csml:effectList/>
   </csml:biological>
   <csml:graphics>
    <csml:figure>
     <csml:image visible="true" depth="0" location="3322.0 2295.0" size="20.0 30.0" fillColor="0 0 0 0" outlineColor="0 0 0 0" outlineWidth="0.0" filePath="resources/images/gonparts/process/img/degradation.png" fileFormat="img" fileType="resourceFile"/>
    </csml:figure>
   </csml:graphics>
  </csml:process>
  <csml:process label="p66" name="translation" type="continuous" biolocation="CC_Cytoplasm" relationType="Type 0" edgeScore="1.0" bioprocess="ME_Translation">
   <csml:simulationCondition>
    <csml:priority value="0"/>
    <csml:firing type="Boolean" value="true" firingStyle="and"/>
    <csml:delay type="Long" value="0.0" delayStyle="nodelay"/>
    <csml:calc calcStyle="speed"/>
    <csml:kinetic type="Double" kineticStyle="custom">
     <csml:parameter name="custom" value="m38*0.5"/>
    </csml:kinetic>
   </csml:simulationCondition>
   <csml:function>
    <csml:connector label="c114" name="76,92" type="association" from="e38" to="p66" linestyle="straight" supportpath="false">
     <csml:firing type="Double" value="0" connectorFiringStyle="threshold"/>
     <csml:kinetic/>
     <csml:graphics>
      <csml:figure>
       <csml:associationConnector visible="true" depth="0" points="3327.0 2034.0 3075.5777087639995 1531.1554175279994" lineColor="0 0 0 255" lineWidth="1.0" lineDash="4.0 4.0"/>
      </csml:figure>
      <csml:targetArrow>
       <csml:associationConnectorArrow visible="true" depth="0" points="0.0 0.0 0.0 6.0 8.0 3.0" pointsInAbsoluteCoordinate="3072.8944271909995 1532.4970583144993 3078.260990336999 1529.8137767414996 3071.9999999999995 1524.0000000000002" fillColor="0 0 0 255" outlineColor="0 0 0 255" outlineWidth="1.0"/>
      </csml:targetArrow>
     </csml:graphics>
    </csml:connector>
    <csml:connector label="c117" name="76,92" type="process" from="p66" to="e41" linestyle="straight" supportpath="false">
     <csml:firing type="Double" value="0" connectorFiringStyle="threshold"/>
     <csml:kinetic/>
     <csml:graphics>
      <csml:figure>
       <csml:processConnector visible="true" depth="0" points="3062.0 1444.0 3260.0597149997093 651.7611400011626" lineColor="0 0 0 255" lineWidth="1.0"/>
      </csml:figure>
      <csml:targetArrow>
       <csml:processConnectorArrow visible="true" depth="0" points="0.0 0.0 0.0 6.0 8.0 3.0" pointsInAbsoluteCoordinate="3257.149287499273 651.0335331260536 3262.9701425001454 652.4887468762716 3262.0 644.0" fillColor="0 0 0 255" outlineColor="0 0 0 255" outlineWidth="1.0"/>
      </csml:targetArrow>
     </csml:graphics>
    </csml:connector>
   </csml:function>
   <csml:biological>
    <csml:effectList/>
   </csml:biological>
   <csml:graphics>
    <csml:figure>
     <csml:image visible="true" depth="0" location="3008.125 1443.875" size="87.75 80.25" fillColor="0 0 0 0" outlineColor="0 0 0 0" outlineWidth="0.0" filePath="resources/images/gonparts/process/img/translation.png" fileFormat="img" fileType="resourceFile"/>
    </csml:figure>
   </csml:graphics>
  </csml:process>
  <csml:process label="p67" name="translation" type="continuous" biolocation="CC_Cytoplasm" relationType="Type 0" edgeScore="1.0" bioprocess="ME_Translation">
   <csml:simulationCondition>
    <csml:priority value="0"/>
    <csml:firing type="Boolean" value="true" firingStyle="and"/>
    <csml:delay type="Long" value="0.0" delayStyle="nodelay"/>
    <csml:calc calcStyle="speed"/>
    <csml:kinetic type="Double" kineticStyle="custom">
     <csml:parameter name="custom" value="m39 * 0.5"/>
    </csml:kinetic>
   </csml:simulationCondition>
   <csml:function>
    <csml:connector label="c115" name="78,94" type="association" from="e39" to="p67" linestyle="straight" supportpath="false">
     <csml:firing type="Double" value="0" connectorFiringStyle="threshold"/>
     <csml:kinetic/>
     <csml:graphics>
      <csml:figure>
       <csml:associationConnector visible="true" depth="0" points="3329.0 2132.0 3136.211244935843 1461.6883285461608" lineColor="0 0 0 255" lineWidth="1.0" lineDash="4.0 4.0"/>
      </csml:figure>
      <csml:targetArrow>
       <csml:associationConnectorArrow visible="true" depth="0" points="0.0 0.0 0.0 6.0 8.0 3.0" pointsInAbsoluteCoordinate="3133.3281217310328 1462.517545397102 3139.0943681406534 1460.8591116952198 3134.0000000000005 1454.0000000000002" fillColor="0 0 0 255" outlineColor="0 0 0 255" outlineWidth="1.0"/>
      </csml:targetArrow>
     </csml:graphics>
    </csml:connector>
    <csml:connector label="c118" name="78" type="process" from="p67" to="e42" linestyle="straight" supportpath="false">
     <csml:firing type="Double" value="0" connectorFiringStyle="threshold"/>
     <csml:kinetic/>
     <csml:graphics>
      <csml:figure>
       <csml:processConnector visible="true" depth="0" points="3139.0 1374.0 3445.8802538610425 649.3666263668289" lineColor="0 0 0 255" lineWidth="1.0"/>
      </csml:figure>
      <csml:targetArrow>
       <csml:processConnectorArrow visible="true" depth="0" points="0.0 0.0 0.0 6.0 8.0 3.0" pointsInAbsoluteCoordinate="3443.117768973482 648.1967215647198 3448.6427387486037 650.536531168938 3449.0000000000005 642.0" fillColor="0 0 0 255" outlineColor="0 0 0 255" outlineWidth="1.0"/>
      </csml:targetArrow>
     </csml:graphics>
    </csml:connector>
   </csml:function>
   <csml:biological>
    <csml:effectList/>
   </csml:biological>
   <csml:graphics>
    <csml:figure>
     <csml:image visible="true" depth="0" location="3078.125 1373.875" size="87.75 80.25" fillColor="0 0 0 0" outlineColor="0 0 0 0" outlineWidth="0.0" filePath="resources/images/gonparts/process/img/translation.png" fileFormat="img" fileType="resourceFile"/>
    </csml:figure>
   </csml:graphics>
  </csml:process>
  <csml:process label="p68" name="translation" type="continuous" biolocation="CC_Cytoplasm" relationType="Type 0" edgeScore="1.0" bioprocess="ME_Translation">
   <csml:simulationCondition>
    <csml:priority value="0"/>
    <csml:firing type="Boolean" value="true" firingStyle="and"/>
    <csml:delay type="Long" value="0.0" delayStyle="nodelay"/>
    <csml:calc calcStyle="speed"/>
    <csml:kinetic type="Double" kineticStyle="custom">
     <csml:parameter name="custom" value="m40 * 0.5"/>
    </csml:kinetic>
   </csml:simulationCondition>
   <csml:function>
    <csml:connector label="c116" name="80,94" type="association" from="e40" to="p68" linestyle="straight" supportpath="false">
     <csml:firing type="Double" value="0" connectorFiringStyle="threshold"/>
     <csml:kinetic/>
     <csml:graphics>
      <csml:figure>
       <csml:associationConnector visible="true" depth="0" points="3331.0 2244.0 3244.839991198117 1427.9557787040042" lineColor="0 0 0 255" lineWidth="1.0" lineDash="4.0 4.0"/>
      </csml:figure>
      <csml:targetArrow>
       <csml:associationConnectorArrow visible="true" depth="0" points="0.0 0.0 0.0 6.0 8.0 3.0" pointsInAbsoluteCoordinate="3241.8565741841153 1428.270775403298 3247.8234082121185 1427.6407820047104 3244.0 1420.0" fillColor="0 0 0 255" outlineColor="0 0 0 255" outlineWidth="1.0"/>
      </csml:targetArrow>
     </csml:graphics>
    </csml:connector>
    <csml:connector label="c119" name="80" type="process" from="p68" to="e43" linestyle="straight" supportpath="false">
     <csml:firing type="Double" value="0" connectorFiringStyle="threshold"/>
     <csml:kinetic/>
     <csml:graphics>
      <csml:figure>
       <csml:processConnector visible="true" depth="0" points="3262.0 1340.0 3641.2018801996373 637.0409009353983" lineColor="0 0 0 255" lineWidth="1.0"/>
      </csml:figure>
      <csml:targetArrow>
       <csml:processConnectorArrow visible="true" depth="0" points="0.0 0.0 0.0 6.0 8.0 3.0" pointsInAbsoluteCoordinate="3638.561542348863 635.6166060102623 3643.8422180504117 638.4651958605344 3645.0 630.0000000000001" fillColor="0 0 0 255" outlineColor="0 0 0 255" outlineWidth="1.0"/>
      </csml:targetArrow>
     </csml:graphics>
    </csml:connector>
   </csml:function>
   <csml:biological>
    <csml:effectList/>
   </csml:biological>
   <csml:graphics>
    <csml:figure>
     <csml:image visible="true" depth="0" location="3196.125 1339.875" size="87.75 80.25" fillColor="0 0 0 0" outlineColor="0 0 0 0" outlineWidth="0.0" filePath="resources/images/gonparts/process/img/translation.png" fileFormat="img" fileType="resourceFile"/>
    </csml:figure>
   </csml:graphics>
  </csml:process>
  <csml:process label="p69" name="degradation" type="continuous" biolocation="CC_PlasmaMembrane" relationType="Type 0" edgeScore="1.0" bioprocess="ME_ProteasomeDegradation">
   <csml:simulationCondition>
    <csml:priority value="0"/>
    <csml:firing type="Boolean" value="true" firingStyle="and"/>
    <csml:delay type="Long" value="0.0" delayStyle="nodelay"/>
    <csml:calc calcStyle="speed"/>
    <csml:kinetic type="Double" kineticStyle="custom">
     <csml:parameter name="custom" value="m41 * 0.1"/>
    </csml:kinetic>
   </csml:simulationCondition>
   <csml:function>
    <csml:connector label="c120" name="c120" type="process" from="e41" to="p69" linestyle="straight" supportpath="false">
     <csml:firing type="Double" value="0" connectorFiringStyle="threshold"/>
     <csml:kinetic/>
     <csml:graphics>
      <csml:figure>
       <csml:processConnector visible="true" depth="0" points="3276.0 644.0 3276.0 691.0" lineColor="0 0 0 255" lineWidth="1.0"/>
      </csml:figure>
      <csml:targetArrow>
       <csml:processConnectorArrow visible="true" depth="0" points="0.0 0.0 0.0 6.0 8.0 3.0" pointsInAbsoluteCoordinate="3279.0 691.0 3273.0 691.0 3276.0 699.0" fillColor="0 0 0 255" outlineColor="0 0 0 255" outlineWidth="1.0"/>
      </csml:targetArrow>
     </csml:graphics>
    </csml:connector>
   </csml:function>
   <csml:biological>
    <csml:effectList/>
   </csml:biological>
   <csml:graphics>
    <csml:figure>
     <csml:image visible="true" depth="0" location="3266.0 699.0" size="20.0 30.000000000000004" fillColor="0 0 0 0" outlineColor="0 0 0 0" outlineWidth="0.0" filePath="resources/images/gonparts/process/img/degradation.png" fileFormat="img" fileType="resourceFile"/>
    </csml:figure>
   </csml:graphics>
  </csml:process>
  <csml:process label="p70" name="degradation" type="continuous" biolocation="CC_PlasmaMembrane" relationType="Type 0" edgeScore="1.0" bioprocess="ME_ProteasomeDegradation">
   <csml:simulationCondition>
    <csml:priority value="0"/>
    <csml:firing type="Boolean" value="true" firingStyle="and"/>
    <csml:delay type="Long" value="0.0" delayStyle="nodelay"/>
    <csml:calc calcStyle="speed"/>
    <csml:kinetic type="Double" kineticStyle="custom">
     <csml:parameter name="custom" value="m42 * 0.1"/>
    </csml:kinetic>
   </csml:simulationCondition>
   <csml:function>
    <csml:connector label="c121" name="c121" type="process" from="e42" to="p70" linestyle="straight" supportpath="false">
     <csml:firing type="Double" value="0" connectorFiringStyle="threshold"/>
     <csml:kinetic/>
     <csml:graphics>
      <csml:figure>
       <csml:processConnector visible="true" depth="0" points="3472.0 644.0 3472.0 691.0" lineColor="0 0 0 255" lineWidth="1.0"/>
      </csml:figure>
      <csml:targetArrow>
       <csml:processConnectorArrow visible="true" depth="0" points="0.0 0.0 0.0 6.0 8.0 3.0" pointsInAbsoluteCoordinate="3475.0 691.0 3469.0 691.0 3472.0 699.0" fillColor="0 0 0 255" outlineColor="0 0 0 255" outlineWidth="1.0"/>
      </csml:targetArrow>
     </csml:graphics>
    </csml:connector>
   </csml:function>
   <csml:biological>
    <csml:effectList/>
   </csml:biological>
   <csml:graphics>
    <csml:figure>
     <csml:image visible="true" depth="0" location="3462.0 699.0" size="20.0 30.0" fillColor="0 0 0 0" outlineColor="0 0 0 0" outlineWidth="0.0" filePath="resources/images/gonparts/process/img/degradation.png" fileFormat="img" fileType="resourceFile"/>
    </csml:figure>
   </csml:graphics>
  </csml:process>
  <csml:process label="p71" name="degradation" type="continuous" biolocation="CC_PlasmaMembrane" relationType="Type 0" edgeScore="1.0" bioprocess="ME_ProteasomeDegradation">
   <csml:simulationCondition>
    <csml:priority value="0"/>
    <csml:firing type="Boolean" value="true" firingStyle="and"/>
    <csml:delay type="Long" value="0.0" delayStyle="nodelay"/>
    <csml:calc calcStyle="speed"/>
    <csml:kinetic type="Double" kineticStyle="custom">
     <csml:parameter name="custom" value="m43 * 0.1"/>
    </csml:kinetic>
   </csml:simulationCondition>
   <csml:function>
    <csml:connector label="c122" name="c122" type="process" from="e43" to="p71" linestyle="straight" supportpath="false">
     <csml:firing type="Double" value="0" connectorFiringStyle="threshold"/>
     <csml:kinetic/>
     <csml:graphics>
      <csml:figure>
       <csml:processConnector visible="true" depth="0" points="3668.0 644.0 3668.0 691.0" lineColor="0 0 0 255" lineWidth="1.0"/>
      </csml:figure>
      <csml:targetArrow>
       <csml:processConnectorArrow visible="true" depth="0" points="0.0 0.0 0.0 6.0 8.0 3.0" pointsInAbsoluteCoordinate="3671.0 691.0 3665.0 691.0 3668.0 699.0" fillColor="0 0 0 255" outlineColor="0 0 0 255" outlineWidth="1.0"/>
      </csml:targetArrow>
     </csml:graphics>
    </csml:connector>
   </csml:function>
   <csml:biological>
    <csml:effectList/>
   </csml:biological>
   <csml:graphics>
    <csml:figure>
     <csml:image visible="true" depth="0" location="3658.0 699.0" size="20.0 30.0" fillColor="0 0 0 0" outlineColor="0 0 0 0" outlineWidth="0.0" filePath="resources/images/gonparts/process/img/degradation.png" fileFormat="img" fileType="resourceFile"/>
    </csml:figure>
   </csml:graphics>
  </csml:process>
  <csml:process label="p72" name="degradation" type="continuous" biolocation="CC_Cytoplasm" relationType="Type 0" edgeScore="1.0" bioprocess="ME_ProteasomeDegradation">
   <csml:simulationCondition>
    <csml:priority value="0"/>
    <csml:firing type="Boolean" value="true" firingStyle="and"/>
    <csml:delay type="Long" value="0.0" delayStyle="nodelay"/>
    <csml:calc calcStyle="speed"/>
    <csml:kinetic type="Double" kineticStyle="custom">
     <csml:parameter name="custom" value="m45 * 0.1"/>
    </csml:kinetic>
   </csml:simulationCondition>
   <csml:function>
    <csml:connector label="c123" name="c63" type="process" from="e45" to="p72" linestyle="straight" supportpath="false">
     <csml:firing type="Double" value="0" connectorFiringStyle="threshold"/>
     <csml:kinetic/>
     <csml:graphics>
      <csml:figure>
       <csml:processConnector visible="true" depth="0" points="1498.0 2321.0 1498.0 2329.0" lineColor="0 0 0 255" lineWidth="1.0"/>
      </csml:figure>
      <csml:targetArrow>
       <csml:processConnectorArrow visible="true" depth="0" points="0.0 0.0 0.0 6.0 8.0 3.0" pointsInAbsoluteCoordinate="1501.0 2329.0 1495.0 2329.0 1498.0 2337.0" fillColor="0 0 0 255" outlineColor="0 0 0 255" outlineWidth="1.0"/>
      </csml:targetArrow>
     </csml:graphics>
    </csml:connector>
   </csml:function>
   <csml:biological>
    <csml:effectList/>
   </csml:biological>
   <csml:graphics>
    <csml:figure>
     <csml:image visible="true" depth="0" location="1488.0 2337.0" size="20.0 30.0" fillColor="0 0 0 0" outlineColor="0 0 0 0" outlineWidth="0.0" filePath="resources/images/gonparts/process/img/degradation.png" fileFormat="img" fileType="resourceFile"/>
    </csml:figure>
    <csml:text name="speed" visible="false" depth="0" location="1508.0 2367.0" fillColor="0 0 0 0" outlineColor="0 0 0 0" outlineWidth="0.0" textColor="0 0 0 255" fontName="Dialog" fontSize="12" arrangement="None" spacing="0.0" offsets="37.0 23.0"/>
   </csml:graphics>
  </csml:process>
  <csml:process label="p73" name="degradation" type="continuous" biolocation="CC_Cytoplasm" relationType="Type 0" edgeScore="1.0" bioprocess="ME_ProteasomeDegradation">
   <csml:simulationCondition>
    <csml:priority value="0"/>
    <csml:firing type="Boolean" value="true" firingStyle="and"/>
    <csml:delay type="Long" value="0.0" delayStyle="nodelay"/>
    <csml:calc calcStyle="speed"/>
    <csml:kinetic type="Double" kineticStyle="custom">
     <csml:parameter name="custom" value="m46 * 0.1"/>
    </csml:kinetic>
   </csml:simulationCondition>
   <csml:function>
    <csml:connector label="c124" name="c65" type="process" from="e46" to="p73" linestyle="straight" supportpath="false">
     <csml:firing type="Double" value="0" connectorFiringStyle="threshold"/>
     <csml:kinetic/>
     <csml:graphics>
      <csml:figure>
       <csml:processConnector visible="true" depth="0" points="1498.0 2503.0 1498.0 2511.0" lineColor="0 0 0 255" lineWidth="1.0"/>
      </csml:figure>
      <csml:targetArrow>
       <csml:processConnectorArrow visible="true" depth="0" points="0.0 0.0 0.0 6.0 8.0 3.0" pointsInAbsoluteCoordinate="1501.0 2511.0 1495.0 2511.0 1498.0 2519.0" fillColor="0 0 0 255" outlineColor="0 0 0 255" outlineWidth="1.0"/>
      </csml:targetArrow>
     </csml:graphics>
    </csml:connector>
   </csml:function>
   <csml:biological>
    <csml:effectList/>
   </csml:biological>
   <csml:graphics>
    <csml:figure>
     <csml:image visible="true" depth="0" location="1488.0 2519.0" size="20.0 30.0" fillColor="0 0 0 0" outlineColor="0 0 0 0" outlineWidth="0.0" filePath="resources/images/gonparts/process/img/degradation.png" fileFormat="img" fileType="resourceFile"/>
    </csml:figure>
   </csml:graphics>
  </csml:process>
  <csml:process label="p74" name="degradation" type="continuous" biolocation="CC_Cytoplasm" relationType="Type 0" edgeScore="1.0" bioprocess="ME_ProteasomeDegradation">
   <csml:simulationCondition>
    <csml:priority value="0"/>
    <csml:firing type="Boolean" value="true" firingStyle="and"/>
    <csml:delay type="Long" value="0.0" delayStyle="nodelay"/>
    <csml:calc calcStyle="speed"/>
    <csml:kinetic type="Double" kineticStyle="custom">
     <csml:parameter name="custom" value="m9 * 0.1"/>
    </csml:kinetic>
   </csml:simulationCondition>
   <csml:function>
    <csml:connector label="c125" name="c61" type="process" from="e9" to="p74" linestyle="straight" supportpath="false">
     <csml:firing type="Double" value="0" connectorFiringStyle="threshold"/>
     <csml:kinetic/>
     <csml:graphics>
      <csml:figure>
       <csml:processConnector visible="true" depth="0" points="1498.0 2125.0 1498.0 2133.0" lineColor="0 0 0 255" lineWidth="1.0"/>
      </csml:figure>
      <csml:targetArrow>
       <csml:processConnectorArrow visible="true" depth="0" points="0.0 0.0 0.0 6.0 8.0 3.0" pointsInAbsoluteCoordinate="1501.0 2133.0 1495.0 2133.0 1498.0 2141.0" fillColor="0 0 0 255" outlineColor="0 0 0 255" outlineWidth="1.0"/>
      </csml:targetArrow>
     </csml:graphics>
    </csml:connector>
   </csml:function>
   <csml:biological>
    <csml:effectList/>
   </csml:biological>
   <csml:graphics>
    <csml:figure>
     <csml:image visible="true" depth="0" location="1488.0 2141.0" size="20.0 30.0" fillColor="0 0 0 0" outlineColor="0 0 0 0" outlineWidth="0.0" filePath="resources/images/gonparts/process/img/degradation.png" fileFormat="img" fileType="resourceFile"/>
    </csml:figure>
   </csml:graphics>
  </csml:process>
  <csml:process label="p75" name="degradation" type="continuous" biolocation="CC_Cytoplasm" relationType="Type 0" edgeScore="1.0" bioprocess="ME_ProteasomeDegradation">
   <csml:simulationCondition>
    <csml:priority value="0"/>
    <csml:firing type="Boolean" value="true" firingStyle="and"/>
    <csml:delay type="Long" value="0.0" delayStyle="nodelay"/>
    <csml:calc calcStyle="speed"/>
    <csml:kinetic type="Double" kineticStyle="custom">
     <csml:parameter name="custom" value="m47 * 0.1"/>
    </csml:kinetic>
   </csml:simulationCondition>
   <csml:function>
    <csml:connector label="c126" name="c65" type="process" from="e47" to="p75" linestyle="straight" supportpath="false">
     <csml:firing type="Double" value="0" connectorFiringStyle="threshold"/>
     <csml:kinetic/>
     <csml:graphics>
      <csml:figure>
       <csml:processConnector visible="true" depth="0" points="1778.0 2125.0 1778.0 2133.0" lineColor="0 0 0 255" lineWidth="1.0"/>
      </csml:figure>
      <csml:targetArrow>
       <csml:processConnectorArrow visible="true" depth="0" points="0.0 0.0 0.0 6.0 8.0 3.0" pointsInAbsoluteCoordinate="1781.0 2133.0 1775.0 2133.0 1778.0 2141.0" fillColor="0 0 0 255" outlineColor="0 0 0 255" outlineWidth="1.0"/>
      </csml:targetArrow>
     </csml:graphics>
    </csml:connector>
   </csml:function>
   <csml:biological>
    <csml:effectList/>
   </csml:biological>
   <csml:graphics>
    <csml:figure>
     <csml:image visible="true" depth="0" location="1768.0 2141.0" size="20.0 30.0" fillColor="0 0 0 0" outlineColor="0 0 0 0" outlineWidth="0.0" filePath="resources/images/gonparts/process/img/degradation.png" fileFormat="img" fileType="resourceFile"/>
    </csml:figure>
   </csml:graphics>
  </csml:process>
  <csml:process label="p76" name="degradation" type="continuous" biolocation="CC_Cytoplasm" relationType="Type 0" edgeScore="1.0" bioprocess="ME_ProteasomeDegradation">
   <csml:simulationCondition>
    <csml:priority value="0"/>
    <csml:firing type="Boolean" value="true" firingStyle="and"/>
    <csml:delay type="Long" value="0.0" delayStyle="nodelay"/>
    <csml:calc calcStyle="speed"/>
    <csml:kinetic type="Double" kineticStyle="custom">
     <csml:parameter name="custom" value="m48 * 0.1"/>
    </csml:kinetic>
   </csml:simulationCondition>
   <csml:function>
    <csml:connector label="c127" name="c65" type="process" from="e48" to="p76" linestyle="straight" supportpath="false">
     <csml:firing type="Double" value="0" connectorFiringStyle="threshold"/>
     <csml:kinetic/>
     <csml:graphics>
      <csml:figure>
       <csml:processConnector visible="true" depth="0" points="1778.0 2237.0 1778.0 2245.0" lineColor="0 0 0 255" lineWidth="1.0"/>
      </csml:figure>
      <csml:targetArrow>
       <csml:processConnectorArrow visible="true" depth="0" points="0.0 0.0 0.0 6.0 8.0 3.0" pointsInAbsoluteCoordinate="1781.0 2245.0 1775.0 2245.0 1778.0 2253.0" fillColor="0 0 0 255" outlineColor="0 0 0 255" outlineWidth="1.0"/>
      </csml:targetArrow>
     </csml:graphics>
    </csml:connector>
   </csml:function>
   <csml:biological>
    <csml:effectList/>
   </csml:biological>
   <csml:graphics>
    <csml:figure>
     <csml:image visible="true" depth="0" location="1768.0 2253.0" size="20.0 30.0" fillColor="0 0 0 0" outlineColor="0 0 0 0" outlineWidth="0.0" filePath="resources/images/gonparts/process/img/degradation.png" fileFormat="img" fileType="resourceFile"/>
    </csml:figure>
   </csml:graphics>
  </csml:process>
  <csml:process label="p77" name="degradation" type="continuous" biolocation="CC_Cytoplasm" relationType="Type 0" edgeScore="1.0" bioprocess="ME_ProteasomeDegradation">
   <csml:simulationCondition>
    <csml:priority value="0"/>
    <csml:firing type="Boolean" value="true" firingStyle="and"/>
    <csml:delay type="Long" value="0.0" delayStyle="nodelay"/>
    <csml:calc calcStyle="speed"/>
    <csml:kinetic type="Double" kineticStyle="custom">
     <csml:parameter name="custom" value="m49 * 0.1"/>
    </csml:kinetic>
   </csml:simulationCondition>
   <csml:function>
    <csml:connector label="c128" name="c65" type="process" from="e49" to="p77" linestyle="straight" supportpath="false">
     <csml:firing type="Double" value="0" connectorFiringStyle="threshold"/>
     <csml:kinetic/>
     <csml:graphics>
      <csml:figure>
       <csml:processConnector visible="true" depth="0" points="1778.0 2363.0 1778.0 2371.0" lineColor="0 0 0 255" lineWidth="1.0"/>
      </csml:figure>
      <csml:targetArrow>
       <csml:processConnectorArrow visible="true" depth="0" points="0.0 0.0 0.0 6.0 8.0 3.0" pointsInAbsoluteCoordinate="1781.0 2371.0 1775.0 2371.0 1778.0 2379.0" fillColor="0 0 0 255" outlineColor="0 0 0 255" outlineWidth="1.0"/>
      </csml:targetArrow>
     </csml:graphics>
    </csml:connector>
   </csml:function>
   <csml:biological>
    <csml:effectList/>
   </csml:biological>
   <csml:graphics>
    <csml:figure>
     <csml:image visible="true" depth="0" location="1768.0 2379.0" size="20.0 30.0" fillColor="0 0 0 0" outlineColor="0 0 0 0" outlineWidth="0.0" filePath="resources/images/gonparts/process/img/degradation.png" fileFormat="img" fileType="resourceFile"/>
    </csml:figure>
   </csml:graphics>
  </csml:process>
  <csml:process label="p78" name="degradation" type="continuous" biolocation="CC_Cytoplasm" relationType="Type 0" edgeScore="1.0" bioprocess="ME_ProteasomeDegradation">
   <csml:simulationCondition>
    <csml:priority value="0"/>
    <csml:firing type="Boolean" value="true" firingStyle="and"/>
    <csml:delay type="Long" value="0.0" delayStyle="nodelay"/>
    <csml:calc calcStyle="speed"/>
    <csml:kinetic type="Double" kineticStyle="custom">
     <csml:parameter name="custom" value="m50 * 0.1"/>
    </csml:kinetic>
   </csml:simulationCondition>
   <csml:function>
    <csml:connector label="c129" name="c65" type="process" from="e50" to="p78" linestyle="straight" supportpath="false">
     <csml:firing type="Double" value="0" connectorFiringStyle="threshold"/>
     <csml:kinetic/>
     <csml:graphics>
      <csml:figure>
       <csml:processConnector visible="true" depth="0" points="1778.0 2475.0 1778.0 2483.0" lineColor="0 0 0 255" lineWidth="1.0"/>
      </csml:figure>
      <csml:targetArrow>
       <csml:processConnectorArrow visible="true" depth="0" points="0.0 0.0 0.0 6.0 8.0 3.0" pointsInAbsoluteCoordinate="1781.0 2483.0 1775.0 2483.0 1778.0 2491.0" fillColor="0 0 0 255" outlineColor="0 0 0 255" outlineWidth="1.0"/>
      </csml:targetArrow>
     </csml:graphics>
    </csml:connector>
   </csml:function>
   <csml:biological>
    <csml:effectList/>
   </csml:biological>
   <csml:graphics>
    <csml:figure>
     <csml:image visible="true" depth="0" location="1768.0 2491.0" size="20.0 30.0" fillColor="0 0 0 0" outlineColor="0 0 0 0" outlineWidth="0.0" filePath="resources/images/gonparts/process/img/degradation.png" fileFormat="img" fileType="resourceFile"/>
    </csml:figure>
   </csml:graphics>
  </csml:process>
  <csml:process label="p79" name="degradation" type="continuous" biolocation="CC_Cytoplasm" relationType="Type 0" edgeScore="1.0" bioprocess="ME_ProteasomeDegradation">
   <csml:simulationCondition>
    <csml:priority value="0"/>
    <csml:firing type="Boolean" value="true" firingStyle="and"/>
    <csml:delay type="Long" value="0.0" delayStyle="nodelay"/>
    <csml:calc calcStyle="speed"/>
    <csml:kinetic type="Double" kineticStyle="custom">
     <csml:parameter name="custom" value="m51 * 0.1"/>
    </csml:kinetic>
   </csml:simulationCondition>
   <csml:function>
    <csml:connector label="c130" name="c65" type="process" from="e51" to="p79" linestyle="straight" supportpath="false">
     <csml:firing type="Double" value="0" connectorFiringStyle="threshold"/>
     <csml:kinetic/>
     <csml:graphics>
      <csml:figure>
       <csml:processConnector visible="true" depth="0" points="1778.0 2587.0 1778.0 2595.0" lineColor="0 0 0 255" lineWidth="1.0"/>
      </csml:figure>
      <csml:targetArrow>
       <csml:processConnectorArrow visible="true" depth="0" points="0.0 0.0 0.0 6.0 8.0 3.0" pointsInAbsoluteCoordinate="1781.0 2595.0 1775.0 2595.0 1778.0 2603.0" fillColor="0 0 0 255" outlineColor="0 0 0 255" outlineWidth="1.0"/>
      </csml:targetArrow>
     </csml:graphics>
    </csml:connector>
   </csml:function>
   <csml:biological>
    <csml:effectList/>
   </csml:biological>
   <csml:graphics>
    <csml:figure>
     <csml:image visible="true" depth="0" location="1768.0 2603.0" size="20.0 30.0" fillColor="0 0 0 0" outlineColor="0 0 0 0" outlineWidth="0.0" filePath="resources/images/gonparts/process/img/degradation.png" fileFormat="img" fileType="resourceFile"/>
    </csml:figure>
   </csml:graphics>
  </csml:process>
  <csml:process label="p80" name="degradation" type="continuous" biolocation="CC_Cytoplasm" relationType="Type 0" edgeScore="1.0" bioprocess="ME_ProteasomeDegradation">
   <csml:simulationCondition>
    <csml:priority value="0"/>
    <csml:firing type="Boolean" value="true" firingStyle="and"/>
    <csml:delay type="Long" value="0.0" delayStyle="nodelay"/>
    <csml:calc calcStyle="speed"/>
    <csml:kinetic type="Double" kineticStyle="custom">
     <csml:parameter name="custom" value="m52 * 0.1"/>
    </csml:kinetic>
   </csml:simulationCondition>
   <csml:function>
    <csml:connector label="c131" name="c65" type="process" from="e52" to="p80" linestyle="straight" supportpath="false">
     <csml:firing type="Double" value="0" connectorFiringStyle="threshold"/>
     <csml:kinetic/>
     <csml:graphics>
      <csml:figure>
       <csml:processConnector visible="true" depth="0" points="1778.0 2685.0 1778.0 2693.0" lineColor="0 0 0 255" lineWidth="1.0"/>
      </csml:figure>
      <csml:targetArrow>
       <csml:processConnectorArrow visible="true" depth="0" points="0.0 0.0 0.0 6.0 8.0 3.0" pointsInAbsoluteCoordinate="1781.0 2693.0 1775.0 2693.0 1778.0 2701.0" fillColor="0 0 0 255" outlineColor="0 0 0 255" outlineWidth="1.0"/>
      </csml:targetArrow>
     </csml:graphics>
    </csml:connector>
   </csml:function>
   <csml:biological>
    <csml:effectList/>
   </csml:biological>
   <csml:graphics>
    <csml:figure>
     <csml:image visible="true" depth="0" location="1768.0 2701.0" size="20.0 30.0" fillColor="0 0 0 0" outlineColor="0 0 0 0" outlineWidth="0.0" filePath="resources/images/gonparts/process/img/degradation.png" fileFormat="img" fileType="resourceFile"/>
    </csml:figure>
   </csml:graphics>
  </csml:process>
  <csml:process label="p81" name="binding" type="continuous" biolocation="CC_Cytoplasm" relationType="Type 0" edgeScore="1.0" bioprocess="ME_Accumulation">
   <csml:simulationCondition>
    <csml:priority value="0"/>
    <csml:firing type="Boolean" value="true" firingStyle="and"/>
    <csml:delay type="Long" value="0.0" delayStyle="nodelay"/>
    <csml:calc calcStyle="speed"/>
    <csml:kinetic type="Double" kineticStyle="custom">
     <csml:parameter name="custom" value="m9*0.5"/>
    </csml:kinetic>
   </csml:simulationCondition>
   <csml:function>
    <csml:connector label="c132" name="70" type="process" from="e9" to="p81" linestyle="straight" supportpath="false">
     <csml:firing type="Double" value="0" connectorFiringStyle="threshold"/>
     <csml:kinetic/>
     <csml:graphics>
      <csml:figure>
       <csml:processConnector visible="true" depth="0" points="1509.0 2114.0 1600.0 2114.0" lineColor="0 0 0 255" lineWidth="1.0"/>
      </csml:figure>
      <csml:targetArrow>
       <csml:processConnectorArrow visible="true" depth="0" points="0.0 0.0 0.0 6.0 8.0 3.0" pointsInAbsoluteCoordinate="1600.0 2111.0 1600.0 2117.0 1608.0 2114.0" fillColor="0 0 0 255" outlineColor="0 0 0 255" outlineWidth="1.0"/>
      </csml:targetArrow>
     </csml:graphics>
    </csml:connector>
    <csml:connector label="c133" name="70" type="process" from="p81" to="e47" linestyle="straight" supportpath="false">
     <csml:firing type="Double" value="0" connectorFiringStyle="threshold"/>
     <csml:kinetic/>
     <csml:graphics>
      <csml:figure>
       <csml:processConnector visible="true" depth="0" points="1640.0 2114.0 1759.0 2114.0" lineColor="0 0 0 255" lineWidth="1.0"/>
      </csml:figure>
      <csml:targetArrow>
       <csml:processConnectorArrow visible="true" depth="0" points="0.0 0.0 0.0 6.0 8.0 3.0" pointsInAbsoluteCoordinate="1759.0 2111.0 1759.0 2117.0 1767.0 2114.0" fillColor="0 0 0 255" outlineColor="0 0 0 255" outlineWidth="1.0"/>
      </csml:targetArrow>
     </csml:graphics>
    </csml:connector>
   </csml:function>
   <csml:biological>
    <csml:effectList/>
   </csml:biological>
   <csml:graphics>
    <csml:figure>
     <csml:image visible="true" depth="0" location="1608.25 2095.7" size="31.5 36.6" fillColor="0 0 0 0" outlineColor="0 0 0 0" outlineWidth="0.0" filePath="resources/images/gonparts/process/img/assembly.png" fileFormat="img" fileType="resourceFile"/>
    </csml:figure>
   </csml:graphics>
  </csml:process>
  <csml:process label="p82" name="binding" type="continuous" biolocation="CC_Cytoplasm" relationType="Type 0" edgeScore="1.0" bioprocess="ME_Accumulation">
   <csml:simulationCondition>
    <csml:priority value="0"/>
    <csml:firing type="Boolean" value="true" firingStyle="and"/>
    <csml:delay type="Long" value="0.0" delayStyle="nodelay"/>
    <csml:calc calcStyle="speed"/>
    <csml:kinetic type="Double" kineticStyle="custom">
     <csml:parameter name="custom" value="m9*m45*0.05"/>
    </csml:kinetic>
   </csml:simulationCondition>
   <csml:function>
    <csml:connector label="c134" name="70" type="process" from="e9" to="p82" linestyle="straight" supportpath="false">
     <csml:firing type="Double" value="0" connectorFiringStyle="threshold"/>
     <csml:kinetic/>
     <csml:graphics>
      <csml:figure>
       <csml:processConnector visible="true" depth="0" points="1506.0 2121.0 1602.0304223231608 2206.674200307918" lineColor="0 0 0 255" lineWidth="1.0"/>
      </csml:figure>
      <csml:targetArrow>
       <csml:processConnectorArrow visible="true" depth="0" points="0.0 0.0 0.0 6.0 8.0 3.0" pointsInAbsoluteCoordinate="1604.0275972076915 2204.435608679103 1600.03324743863 2208.9127919367324 1608.0 2212.0" fillColor="0 0 0 255" outlineColor="0 0 0 255" outlineWidth="1.0"/>
      </csml:targetArrow>
     </csml:graphics>
    </csml:connector>
    <csml:connector label="c136" name="70" type="process" from="e45" to="p82" linestyle="straight" supportpath="false">
     <csml:firing type="Double" value="0" connectorFiringStyle="threshold"/>
     <csml:kinetic/>
     <csml:graphics>
      <csml:figure>
       <csml:processConnector visible="true" depth="0" points="1507.0 2304.0 1601.333460405114 2241.4223579490827" lineColor="0 0 0 255" lineWidth="1.0"/>
      </csml:figure>
      <csml:targetArrow>
       <csml:processConnectorArrow visible="true" depth="0" points="0.0 0.0 0.0 6.0 8.0 3.0" pointsInAbsoluteCoordinate="1599.675076174208 2238.9224056010003 1602.9918446360202 2243.922310297165 1608.0000000000002 2236.9999999999995" fillColor="0 0 0 255" outlineColor="0 0 0 255" outlineWidth="1.0"/>
      </csml:targetArrow>
     </csml:graphics>
    </csml:connector>
    <csml:connector label="c135" name="70" type="process" from="p82" to="e48" linestyle="straight" supportpath="false">
     <csml:firing type="Double" value="0" connectorFiringStyle="threshold"/>
     <csml:kinetic/>
     <csml:graphics>
      <csml:figure>
       <csml:processConnector visible="true" depth="0" points="1640.0 2226.0 1759.0 2226.0" lineColor="0 0 0 255" lineWidth="1.0"/>
      </csml:figure>
      <csml:targetArrow>
       <csml:processConnectorArrow visible="true" depth="0" points="0.0 0.0 0.0 6.0 8.0 3.0" pointsInAbsoluteCoordinate="1759.0 2223.0 1759.0 2229.0 1767.0 2226.0" fillColor="0 0 0 255" outlineColor="0 0 0 255" outlineWidth="1.0"/>
      </csml:targetArrow>
     </csml:graphics>
    </csml:connector>
   </csml:function>
   <csml:biological>
    <csml:effectList/>
   </csml:biological>
   <csml:graphics>
    <csml:figure>
     <csml:image visible="true" depth="0" location="1608.25 2207.7" size="31.5 36.6" fillColor="0 0 0 0" outlineColor="0 0 0 0" outlineWidth="0.0" filePath="resources/images/gonparts/process/img/assembly.png" fileFormat="img" fileType="resourceFile"/>
    </csml:figure>
   </csml:graphics>
  </csml:process>
  <csml:process label="p83" name="binding" type="continuous" biolocation="CC_Cytoplasm" relationType="Type 0" edgeScore="1.0" bioprocess="ME_Accumulation">
   <csml:simulationCondition>
    <csml:priority value="0"/>
    <csml:firing type="Boolean" value="true" firingStyle="and"/>
    <csml:delay type="Long" value="0.0" delayStyle="nodelay"/>
    <csml:calc calcStyle="speed"/>
    <csml:kinetic type="Double" kineticStyle="custom">
     <csml:parameter name="custom" value="m9 * m46*0.05"/>
    </csml:kinetic>
   </csml:simulationCondition>
   <csml:function>
    <csml:connector label="c137" name="70" type="process" from="e9" to="p83" linestyle="straight" supportpath="false">
     <csml:firing type="Double" value="0" connectorFiringStyle="threshold"/>
     <csml:kinetic/>
     <csml:graphics>
      <csml:figure>
       <csml:processConnector visible="true" depth="0" points="1503.0 2124.0 1610.2615413953242 2326.9272404776407" lineColor="0 0 0 255" lineWidth="1.0"/>
      </csml:figure>
      <csml:targetArrow>
       <csml:processConnectorArrow visible="true" depth="0" points="0.0 0.0 0.0 6.0 8.0 3.0" pointsInAbsoluteCoordinate="1612.913826216209 2325.5253185008874 1607.6092565744393 2328.329162454394 1613.9999999999998 2334.0" fillColor="0 0 0 255" outlineColor="0 0 0 255" outlineWidth="1.0"/>
      </csml:targetArrow>
     </csml:graphics>
    </csml:connector>
    <csml:connector label="c139" name="70" type="process" from="e46" to="p83" linestyle="straight" supportpath="false">
     <csml:firing type="Double" value="0" connectorFiringStyle="threshold"/>
     <csml:kinetic/>
     <csml:graphics>
      <csml:figure>
       <csml:processConnector visible="true" depth="0" points="1505.0 2484.0 1602.662612377054 2374.9592191906677" lineColor="0 0 0 255" lineWidth="1.0"/>
      </csml:figure>
      <csml:targetArrow>
       <csml:processConnectorArrow visible="true" depth="0" points="0.0 0.0 0.0 6.0 8.0 3.0" pointsInAbsoluteCoordinate="1600.4279051805536 2372.9576988320628 1604.8973195735543 2376.960739549272 1608.0 2368.9999999999995" fillColor="0 0 0 255" outlineColor="0 0 0 255" outlineWidth="1.0"/>
      </csml:targetArrow>
     </csml:graphics>
    </csml:connector>
    <csml:connector label="c138" name="70" type="process" from="p83" to="e49" linestyle="straight" supportpath="false">
     <csml:firing type="Double" value="0" connectorFiringStyle="threshold"/>
     <csml:kinetic/>
     <csml:graphics>
      <csml:figure>
       <csml:processConnector visible="true" depth="0" points="1640.0 2352.0 1759.0 2352.0" lineColor="0 0 0 255" lineWidth="1.0"/>
      </csml:figure>
      <csml:targetArrow>
       <csml:processConnectorArrow visible="true" depth="0" points="0.0 0.0 0.0 6.0 8.0 3.0" pointsInAbsoluteCoordinate="1759.0 2349.0 1759.0 2355.0 1767.0 2352.0" fillColor="0 0 0 255" outlineColor="0 0 0 255" outlineWidth="1.0"/>
      </csml:targetArrow>
     </csml:graphics>
    </csml:connector>
   </csml:function>
   <csml:biological>
    <csml:effectList/>
   </csml:biological>
   <csml:graphics>
    <csml:figure>
     <csml:image visible="true" depth="0" location="1608.25 2333.7" size="31.5 36.6" fillColor="0 0 0 0" outlineColor="0 0 0 0" outlineWidth="0.0" filePath="resources/images/gonparts/process/img/assembly.png" fileFormat="img" fileType="resourceFile"/>
    </csml:figure>
   </csml:graphics>
  </csml:process>
  <csml:process label="p84" name="binding" type="continuous" biolocation="CC_Cytoplasm" relationType="Type 0" edgeScore="1.0" bioprocess="ME_Accumulation">
   <csml:simulationCondition>
    <csml:priority value="0"/>
    <csml:firing type="Boolean" value="true" firingStyle="and"/>
    <csml:delay type="Long" value="0.0" delayStyle="nodelay"/>
    <csml:calc calcStyle="speed"/>
    <csml:kinetic type="Double" kineticStyle="custom">
     <csml:parameter name="custom" value="m45 * 0.5"/>
    </csml:kinetic>
   </csml:simulationCondition>
   <csml:function>
    <csml:connector label="c140" name="70" type="process" from="e45" to="p84" linestyle="straight" supportpath="false">
     <csml:firing type="Double" value="0" connectorFiringStyle="threshold"/>
     <csml:kinetic/>
     <csml:graphics>
      <csml:figure>
       <csml:processConnector visible="true" depth="0" points="1505.0 2319.0 1603.9314441965362 2439.8105135861547" lineColor="0 0 0 255" lineWidth="1.0"/>
      </csml:figure>
      <csml:targetArrow>
       <csml:processConnectorArrow visible="true" depth="0" points="0.0 0.0 0.0 6.0 8.0 3.0" pointsInAbsoluteCoordinate="1606.252501601728 2437.9098051598558 1601.6103867913441 2441.7112220124536 1608.9999999999998 2446.0" fillColor="0 0 0 255" outlineColor="0 0 0 255" outlineWidth="1.0"/>
      </csml:targetArrow>
     </csml:graphics>
    </csml:connector>
    <csml:connector label="c141" name="70" type="process" from="p84" to="e50" linestyle="straight" supportpath="false">
     <csml:firing type="Double" value="0" connectorFiringStyle="threshold"/>
     <csml:kinetic/>
     <csml:graphics>
      <csml:figure>
       <csml:processConnector visible="true" depth="0" points="1640.0 2464.0 1759.0 2464.0" lineColor="0 0 0 255" lineWidth="1.0"/>
      </csml:figure>
      <csml:targetArrow>
       <csml:processConnectorArrow visible="true" depth="0" points="0.0 0.0 0.0 6.0 8.0 3.0" pointsInAbsoluteCoordinate="1759.0 2461.0 1759.0 2467.0 1767.0 2464.0" fillColor="0 0 0 255" outlineColor="0 0 0 255" outlineWidth="1.0"/>
      </csml:targetArrow>
     </csml:graphics>
    </csml:connector>
   </csml:function>
   <csml:biological>
    <csml:effectList/>
   </csml:biological>
   <csml:graphics>
    <csml:figure>
     <csml:image visible="true" depth="0" location="1608.25 2445.7" size="31.5 36.6" fillColor="0 0 0 0" outlineColor="0 0 0 0" outlineWidth="0.0" filePath="resources/images/gonparts/process/img/assembly.png" fileFormat="img" fileType="resourceFile"/>
    </csml:figure>
   </csml:graphics>
  </csml:process>
  <csml:process label="p85" name="binding" type="continuous" biolocation="CC_Cytoplasm" relationType="Type 0" edgeScore="1.0" bioprocess="ME_Accumulation">
   <csml:simulationCondition>
    <csml:priority value="0"/>
    <csml:firing type="Boolean" value="true" firingStyle="and"/>
    <csml:delay type="Long" value="0.0" delayStyle="nodelay"/>
    <csml:calc calcStyle="speed"/>
    <csml:kinetic type="Double" kineticStyle="custom">
     <csml:parameter name="custom" value="m45 *m46* 0.05"/>
    </csml:kinetic>
   </csml:simulationCondition>
   <csml:function>
    <csml:connector label="c142" name="70" type="process" from="e45" to="p85" linestyle="straight" supportpath="false">
     <csml:firing type="Double" value="0" connectorFiringStyle="threshold"/>
     <csml:kinetic/>
     <csml:graphics>
      <csml:figure>
       <csml:processConnector visible="true" depth="0" points="1503.0 2320.0 1611.593623709361 2550.761450382392" lineColor="0 0 0 255" lineWidth="1.0"/>
      </csml:figure>
      <csml:targetArrow>
       <csml:processConnectorArrow visible="true" depth="0" points="0.0 0.0 0.0 6.0 8.0 3.0" pointsInAbsoluteCoordinate="1614.308079815964 2549.484059273402 1608.8791676027581 2552.0388414913814 1615.0 2558.0" fillColor="0 0 0 255" outlineColor="0 0 0 255" outlineWidth="1.0"/>
      </csml:targetArrow>
     </csml:graphics>
    </csml:connector>
    <csml:connector label="c347" name="70" type="process" from="e46" to="p85" linestyle="straight" supportpath="true">
     <csml:firing type="Double" value="0" connectorFiringStyle="threshold"/>
     <csml:kinetic/>
     <csml:graphics>
      <csml:figure>
       <csml:processConnector visible="true" depth="0" points="1507.0 2498.0 1601.3638833761863 2561.5321195007987" lineColor="0 0 0 255" lineWidth="1.0"/>
      </csml:figure>
      <csml:targetArrow>
       <csml:processConnectorArrow visible="true" depth="0" points="0.0 0.0 0.0 6.0 8.0 3.0" pointsInAbsoluteCoordinate="1603.0393385633868 2559.0435757668683 1599.6884281889859 2564.0206632347285 1608.0 2566.0" fillColor="0 0 0 255" outlineColor="0 0 0 255" outlineWidth="1.0"/>
      </csml:targetArrow>
     </csml:graphics>
    </csml:connector>
    <csml:connector label="c143" name="70" type="process" from="p85" to="e51" linestyle="straight" supportpath="false">
     <csml:firing type="Double" value="0" connectorFiringStyle="threshold"/>
     <csml:kinetic/>
     <csml:graphics>
      <csml:figure>
       <csml:processConnector visible="true" depth="0" points="1640.0 2576.0 1759.0 2576.0" lineColor="0 0 0 255" lineWidth="1.0"/>
      </csml:figure>
      <csml:targetArrow>
       <csml:processConnectorArrow visible="true" depth="0" points="0.0 0.0 0.0 6.0 8.0 3.0" pointsInAbsoluteCoordinate="1759.0 2573.0 1759.0 2579.0 1767.0 2576.0" fillColor="0 0 0 255" outlineColor="0 0 0 255" outlineWidth="1.0"/>
      </csml:targetArrow>
     </csml:graphics>
    </csml:connector>
   </csml:function>
   <csml:biological>
    <csml:effectList/>
   </csml:biological>
   <csml:graphics>
    <csml:figure>
     <csml:image visible="true" depth="0" location="1608.25 2557.7" size="31.5 36.6" fillColor="0 0 0 0" outlineColor="0 0 0 0" outlineWidth="0.0" filePath="resources/images/gonparts/process/img/assembly.png" fileFormat="img" fileType="resourceFile"/>
    </csml:figure>
   </csml:graphics>
  </csml:process>
  <csml:process label="p86" name="binding" type="continuous" biolocation="CC_Cytoplasm" relationType="Type 0" edgeScore="1.0" bioprocess="ME_Accumulation">
   <csml:simulationCondition>
    <csml:priority value="0"/>
    <csml:firing type="Boolean" value="true" firingStyle="and"/>
    <csml:delay type="Long" value="0.0" delayStyle="nodelay"/>
    <csml:calc calcStyle="speed"/>
    <csml:kinetic type="Double" kineticStyle="custom">
     <csml:parameter name="custom" value="m46 * 0.5"/>
    </csml:kinetic>
   </csml:simulationCondition>
   <csml:function>
    <csml:connector label="c144" name="70" type="process" from="e46" to="p86" linestyle="straight" supportpath="false">
     <csml:firing type="Double" value="0" connectorFiringStyle="threshold"/>
     <csml:kinetic/>
     <csml:graphics>
      <csml:figure>
       <csml:processConnector visible="true" depth="0" points="1504.0 2501.0 1606.4551591079862 2649.4163519788585" lineColor="0 0 0 255" lineWidth="1.0"/>
      </csml:figure>
      <csml:targetArrow>
       <csml:processConnectorArrow visible="true" depth="0" points="0.0 0.0 0.0 6.0 8.0 3.0" pointsInAbsoluteCoordinate="1608.9240271159142 2647.7120366443532 1603.9862911000582 2651.1206673133634 1611.0 2656.0" fillColor="0 0 0 255" outlineColor="0 0 0 255" outlineWidth="1.0"/>
      </csml:targetArrow>
     </csml:graphics>
    </csml:connector>
    <csml:connector label="c145" name="70" type="process" from="p86" to="e52" linestyle="straight" supportpath="false">
     <csml:firing type="Double" value="0" connectorFiringStyle="threshold"/>
     <csml:kinetic/>
     <csml:graphics>
      <csml:figure>
       <csml:processConnector visible="true" depth="0" points="1640.0 2674.0 1759.0 2674.0" lineColor="0 0 0 255" lineWidth="1.0"/>
      </csml:figure>
      <csml:targetArrow>
       <csml:processConnectorArrow visible="true" depth="0" points="0.0 0.0 0.0 6.0 8.0 3.0" pointsInAbsoluteCoordinate="1759.0 2671.0 1759.0 2677.0 1767.0 2674.0" fillColor="0 0 0 255" outlineColor="0 0 0 255" outlineWidth="1.0"/>
      </csml:targetArrow>
     </csml:graphics>
    </csml:connector>
   </csml:function>
   <csml:biological>
    <csml:effectList/>
   </csml:biological>
   <csml:graphics>
    <csml:figure>
     <csml:image visible="true" depth="0" location="1608.25 2655.7" size="31.5 36.6" fillColor="0 0 0 0" outlineColor="0 0 0 0" outlineWidth="0.0" filePath="resources/images/gonparts/process/img/assembly.png" fileFormat="img" fileType="resourceFile"/>
    </csml:figure>
   </csml:graphics>
  </csml:process>
  <csml:process label="p87" name="degradation" type="continuous" biolocation="CC_Nucleoplasm" relationType="Type 0" edgeScore="1.0" bioprocess="ME_ProteasomeDegradation">
   <csml:simulationCondition>
    <csml:priority value="0"/>
    <csml:firing type="Boolean" value="true" firingStyle="and"/>
    <csml:delay type="Long" value="0.0" delayStyle="nodelay"/>
    <csml:calc calcStyle="speed"/>
    <csml:kinetic type="Double" kineticStyle="custom">
     <csml:parameter name="custom" value="m58 * 0.1"/>
    </csml:kinetic>
   </csml:simulationCondition>
   <csml:function>
    <csml:connector label="c147" name="c65" type="process" from="e58" to="p87" linestyle="straight" supportpath="false">
     <csml:firing type="Double" value="0" connectorFiringStyle="threshold"/>
     <csml:kinetic/>
     <csml:graphics>
      <csml:figure>
       <csml:processConnector visible="true" depth="0" points="2618.0 2167.0 2618.0 2175.0" lineColor="0 0 0 255" lineWidth="1.0"/>
      </csml:figure>
      <csml:targetArrow>
       <csml:processConnectorArrow visible="true" depth="0" points="0.0 0.0 0.0 6.0 8.0 3.0" pointsInAbsoluteCoordinate="2621.0 2175.0 2615.0 2175.0 2618.0 2183.0" fillColor="0 0 0 255" outlineColor="0 0 0 255" outlineWidth="1.0"/>
      </csml:targetArrow>
     </csml:graphics>
    </csml:connector>
   </csml:function>
   <csml:biological>
    <csml:effectList/>
   </csml:biological>
   <csml:graphics>
    <csml:figure>
     <csml:image visible="true" depth="0" location="2608.0 2183.0" size="20.0 30.0" fillColor="0 0 0 0" outlineColor="0 0 0 0" outlineWidth="0.0" filePath="resources/images/gonparts/process/img/degradation.png" fileFormat="img" fileType="resourceFile"/>
    </csml:figure>
   </csml:graphics>
  </csml:process>
  <csml:process label="p88" name="degradation" type="continuous" biolocation="CC_Nucleoplasm" relationType="Type 0" edgeScore="1.0" bioprocess="ME_ProteasomeDegradation">
   <csml:simulationCondition>
    <csml:priority value="0"/>
    <csml:firing type="Boolean" value="true" firingStyle="and"/>
    <csml:delay type="Long" value="0.0" delayStyle="nodelay"/>
    <csml:calc calcStyle="speed"/>
    <csml:kinetic type="Double" kineticStyle="custom">
     <csml:parameter name="custom" value="m54 * 0.1"/>
    </csml:kinetic>
   </csml:simulationCondition>
   <csml:function>
    <csml:connector label="c150" name="c65" type="process" from="e54" to="p88" linestyle="straight" supportpath="false">
     <csml:firing type="Double" value="0" connectorFiringStyle="threshold"/>
     <csml:kinetic/>
     <csml:graphics>
      <csml:figure>
       <csml:processConnector visible="true" depth="0" points="2618.0 2279.0 2618.0 2287.0" lineColor="0 0 0 255" lineWidth="1.0"/>
      </csml:figure>
      <csml:targetArrow>
       <csml:processConnectorArrow visible="true" depth="0" points="0.0 0.0 0.0 6.0 8.0 3.0" pointsInAbsoluteCoordinate="2621.0 2287.0 2615.0 2287.0 2618.0 2295.0" fillColor="0 0 0 255" outlineColor="0 0 0 255" outlineWidth="1.0"/>
      </csml:targetArrow>
     </csml:graphics>
    </csml:connector>
   </csml:function>
   <csml:biological>
    <csml:effectList/>
   </csml:biological>
   <csml:graphics>
    <csml:figure>
     <csml:image visible="true" depth="0" location="2608.0 2295.0" size="20.0 30.0" fillColor="0 0 0 0" outlineColor="0 0 0 0" outlineWidth="0.0" filePath="resources/images/gonparts/process/img/degradation.png" fileFormat="img" fileType="resourceFile"/>
    </csml:figure>
   </csml:graphics>
  </csml:process>
  <csml:process label="p89" name="degradation" type="continuous" biolocation="CC_Nucleoplasm" relationType="Type 0" edgeScore="1.0" bioprocess="ME_ProteasomeDegradation">
   <csml:simulationCondition>
    <csml:priority value="0"/>
    <csml:firing type="Boolean" value="true" firingStyle="and"/>
    <csml:delay type="Long" value="0.0" delayStyle="nodelay"/>
    <csml:calc calcStyle="speed"/>
    <csml:kinetic type="Double" kineticStyle="custom">
     <csml:parameter name="custom" value="m53 * 0.1"/>
    </csml:kinetic>
   </csml:simulationCondition>
   <csml:function>
    <csml:connector label="c149" name="c65" type="process" from="e53" to="p89" linestyle="straight" supportpath="false">
     <csml:firing type="Double" value="0" connectorFiringStyle="threshold"/>
     <csml:kinetic/>
     <csml:graphics>
      <csml:figure>
       <csml:processConnector visible="true" depth="0" points="2618.0 2517.0 2618.0 2525.0" lineColor="0 0 0 255" lineWidth="1.0"/>
      </csml:figure>
      <csml:targetArrow>
       <csml:processConnectorArrow visible="true" depth="0" points="0.0 0.0 0.0 6.0 8.0 3.0" pointsInAbsoluteCoordinate="2621.0 2525.0 2615.0 2525.0 2618.0 2533.0" fillColor="0 0 0 255" outlineColor="0 0 0 255" outlineWidth="1.0"/>
      </csml:targetArrow>
     </csml:graphics>
    </csml:connector>
   </csml:function>
   <csml:biological>
    <csml:effectList/>
   </csml:biological>
   <csml:graphics>
    <csml:figure>
     <csml:image visible="true" depth="0" location="2608.0 2533.0" size="20.0 30.0" fillColor="0 0 0 0" outlineColor="0 0 0 0" outlineWidth="0.0" filePath="resources/images/gonparts/process/img/degradation.png" fileFormat="img" fileType="resourceFile"/>
    </csml:figure>
   </csml:graphics>
  </csml:process>
  <csml:process label="p90" name="degradation" type="continuous" biolocation="CC_Nucleoplasm" relationType="Type 0" edgeScore="1.0" bioprocess="ME_ProteasomeDegradation">
   <csml:simulationCondition>
    <csml:priority value="0"/>
    <csml:firing type="Boolean" value="true" firingStyle="and"/>
    <csml:delay type="Long" value="0.0" delayStyle="nodelay"/>
    <csml:calc calcStyle="speed"/>
    <csml:kinetic type="Double" kineticStyle="custom">
     <csml:parameter name="custom" value="m55 * 0.1"/>
    </csml:kinetic>
   </csml:simulationCondition>
   <csml:function>
    <csml:connector label="c148" name="c65" type="process" from="e55" to="p90" linestyle="straight" supportpath="false">
     <csml:firing type="Double" value="0" connectorFiringStyle="threshold"/>
     <csml:kinetic/>
     <csml:graphics>
      <csml:figure>
       <csml:processConnector visible="true" depth="0" points="2618.0 2629.0 2618.0 2637.0" lineColor="0 0 0 255" lineWidth="1.0"/>
      </csml:figure>
      <csml:targetArrow>
       <csml:processConnectorArrow visible="true" depth="0" points="0.0 0.0 0.0 6.0 8.0 3.0" pointsInAbsoluteCoordinate="2621.0 2637.0 2615.0 2637.0 2618.0 2645.0" fillColor="0 0 0 255" outlineColor="0 0 0 255" outlineWidth="1.0"/>
      </csml:targetArrow>
     </csml:graphics>
    </csml:connector>
   </csml:function>
   <csml:biological>
    <csml:effectList/>
   </csml:biological>
   <csml:graphics>
    <csml:figure>
     <csml:image visible="true" depth="0" location="2608.0 2645.0" size="20.0 30.0" fillColor="0 0 0 0" outlineColor="0 0 0 0" outlineWidth="0.0" filePath="resources/images/gonparts/process/img/degradation.png" fileFormat="img" fileType="resourceFile"/>
    </csml:figure>
   </csml:graphics>
  </csml:process>
  <csml:process label="p91" name="degradation" type="continuous" biolocation="CC_Nucleoplasm" relationType="Type 0" edgeScore="1.0" bioprocess="ME_ProteasomeDegradation">
   <csml:simulationCondition>
    <csml:priority value="0"/>
    <csml:firing type="Boolean" value="true" firingStyle="and"/>
    <csml:delay type="Long" value="0.0" delayStyle="nodelay"/>
    <csml:calc calcStyle="speed"/>
    <csml:kinetic type="Double" kineticStyle="custom">
     <csml:parameter name="custom" value="m56 * 0.1"/>
    </csml:kinetic>
   </csml:simulationCondition>
   <csml:function>
    <csml:connector label="c151" name="c65" type="process" from="e56" to="p91" linestyle="straight" supportpath="false">
     <csml:firing type="Double" value="0" connectorFiringStyle="threshold"/>
     <csml:kinetic/>
     <csml:graphics>
      <csml:figure>
       <csml:processConnector visible="true" depth="0" points="2618.0 2727.0 2618.0 2735.0" lineColor="0 0 0 255" lineWidth="1.0"/>
      </csml:figure>
      <csml:targetArrow>
       <csml:processConnectorArrow visible="true" depth="0" points="0.0 0.0 0.0 6.0 8.0 3.0" pointsInAbsoluteCoordinate="2621.0 2735.0 2615.0 2735.0 2618.0 2743.0" fillColor="0 0 0 255" outlineColor="0 0 0 255" outlineWidth="1.0"/>
      </csml:targetArrow>
     </csml:graphics>
    </csml:connector>
   </csml:function>
   <csml:biological>
    <csml:effectList/>
   </csml:biological>
   <csml:graphics>
    <csml:figure>
     <csml:image visible="true" depth="0" location="2608.0 2743.0" size="20.0 30.0" fillColor="0 0 0 0" outlineColor="0 0 0 0" outlineWidth="0.0" filePath="resources/images/gonparts/process/img/degradation.png" fileFormat="img" fileType="resourceFile"/>
    </csml:figure>
   </csml:graphics>
  </csml:process>
  <csml:process label="p92" name="degradation" type="continuous" biolocation="CC_Nucleoplasm" relationType="Type 0" edgeScore="1.0" bioprocess="ME_ProteasomeDegradation">
   <csml:simulationCondition>
    <csml:priority value="0"/>
    <csml:firing type="Boolean" value="true" firingStyle="and"/>
    <csml:delay type="Long" value="0.0" delayStyle="nodelay"/>
    <csml:calc calcStyle="speed"/>
    <csml:kinetic type="Double" kineticStyle="custom">
     <csml:parameter name="custom" value="m57 * 0.1"/>
    </csml:kinetic>
   </csml:simulationCondition>
   <csml:function>
    <csml:connector label="c146" name="c65" type="process" from="e57" to="p92" linestyle="straight" supportpath="false">
     <csml:firing type="Double" value="0" connectorFiringStyle="threshold"/>
     <csml:kinetic/>
     <csml:graphics>
      <csml:figure>
       <csml:processConnector visible="true" depth="0" points="2618.0 2405.0 2618.0 2413.0" lineColor="0 0 0 255" lineWidth="1.0"/>
      </csml:figure>
      <csml:targetArrow>
       <csml:processConnectorArrow visible="true" depth="0" points="0.0 0.0 0.0 6.0 8.0 3.0" pointsInAbsoluteCoordinate="2621.0 2413.0 2615.0 2413.0 2618.0 2421.0" fillColor="0 0 0 255" outlineColor="0 0 0 255" outlineWidth="1.0"/>
      </csml:targetArrow>
     </csml:graphics>
    </csml:connector>
   </csml:function>
   <csml:biological>
    <csml:effectList/>
   </csml:biological>
   <csml:graphics>
    <csml:figure>
     <csml:image visible="true" depth="0" location="2608.0 2421.0" size="20.0 30.0" fillColor="0 0 0 0" outlineColor="0 0 0 0" outlineWidth="0.0" filePath="resources/images/gonparts/process/img/degradation.png" fileFormat="img" fileType="resourceFile"/>
    </csml:figure>
   </csml:graphics>
  </csml:process>
  <csml:process label="p93" name="translocation" type="continuous" biolocation="CC_Cytoplasm" relationType="Type 0" edgeScore="1.0" bioprocess="ME_Translocation">
   <csml:simulationCondition>
    <csml:priority value="0"/>
    <csml:firing type="Boolean" value="true" firingStyle="and"/>
    <csml:delay type="Long" value="0.0" delayStyle="nodelay"/>
    <csml:calc calcStyle="speed"/>
    <csml:kinetic type="Double" kineticStyle="custom">
     <csml:parameter name="custom" value="m47 * 0.5"/>
    </csml:kinetic>
   </csml:simulationCondition>
   <csml:function>
    <csml:connector label="c152" name="c152" type="process" from="e47" to="p93" linestyle="straight" supportpath="false">
     <csml:firing type="Double" value="0" connectorFiringStyle="threshold"/>
     <csml:kinetic/>
     <csml:graphics>
      <csml:figure>
       <csml:processConnector visible="true" depth="0" points="1789.0 2114.0 2254.0 2114.0" lineColor="0 0 0 255" lineWidth="1.0"/>
      </csml:figure>
      <csml:targetArrow>
       <csml:processConnectorArrow visible="true" depth="0" points="0.0 0.0 0.0 6.0 8.0 3.0" pointsInAbsoluteCoordinate="2254.0 2111.0 2254.0 2117.0 2262.0 2114.0" fillColor="0 0 0 255" outlineColor="0 0 0 255" outlineWidth="1.0"/>
      </csml:targetArrow>
     </csml:graphics>
    </csml:connector>
    <csml:connector label="c153" name="c153" type="process" from="p93" to="e58" linestyle="straight" supportpath="false">
     <csml:firing type="Double" value="0" connectorFiringStyle="threshold"/>
     <csml:kinetic/>
     <csml:graphics>
      <csml:figure>
       <csml:processConnector visible="true" depth="0" points="2302.0 2117.0 2599.0613771977287 2154.0109256836513" lineColor="0 0 0 255" lineWidth="1.0"/>
      </csml:figure>
      <csml:targetArrow>
       <csml:processConnectorArrow visible="true" depth="0" points="0.0 0.0 0.0 6.0 8.0 3.0" pointsInAbsoluteCoordinate="2599.4322800663595 2151.0339421327994 2598.690474329098 2156.9879092345027 2607.0 2154.9999999999995" fillColor="0 0 0 255" outlineColor="0 0 0 255" outlineWidth="1.0"/>
      </csml:targetArrow>
     </csml:graphics>
    </csml:connector>
   </csml:function>
   <csml:biological>
    <csml:effectList/>
   </csml:biological>
   <csml:graphics>
    <csml:figure>
     <csml:image visible="true" depth="0" location="2262.05 2105.5" size="39.89999999999978 17.0" fillColor="0 0 0 0" outlineColor="0 0 0 0" outlineWidth="0.0" filePath="resources/images/gonparts/process/img/migration.png" fileFormat="img" fileType="resourceFile"/>
    </csml:figure>
   </csml:graphics>
  </csml:process>
  <csml:process label="p94" name="translocation" type="continuous" biolocation="CC_Cytoplasm" relationType="Type 0" edgeScore="1.0" bioprocess="ME_Translocation">
   <csml:simulationCondition>
    <csml:priority value="0"/>
    <csml:firing type="Boolean" value="true" firingStyle="and"/>
    <csml:delay type="Long" value="0.0" delayStyle="nodelay"/>
    <csml:calc calcStyle="speed"/>
    <csml:kinetic type="Double" kineticStyle="custom">
     <csml:parameter name="custom" value="m58 * 0.2"/>
    </csml:kinetic>
   </csml:simulationCondition>
   <csml:function>
    <csml:connector label="c154" name="c154" type="process" from="e58" to="p94" linestyle="straight" supportpath="false">
     <csml:firing type="Double" value="0" connectorFiringStyle="threshold"/>
     <csml:kinetic/>
     <csml:graphics>
      <csml:figure>
       <csml:processConnector visible="true" depth="0" points="2607.0 2156.0 2296.0 2156.0" lineColor="0 0 0 255" lineWidth="1.0"/>
      </csml:figure>
      <csml:targetArrow>
       <csml:processConnectorArrow visible="true" depth="0" points="0.0 0.0 0.0 6.0 8.0 3.0" pointsInAbsoluteCoordinate="2296.0 2159.0 2296.0 2153.0 2288.0 2156.0" fillColor="0 0 0 255" outlineColor="0 0 0 255" outlineWidth="1.0"/>
      </csml:targetArrow>
     </csml:graphics>
    </csml:connector>
    <csml:connector label="c155" name="c155" type="process" from="p94" to="e47" linestyle="straight" supportpath="false">
     <csml:firing type="Double" value="0" connectorFiringStyle="threshold"/>
     <csml:kinetic/>
     <csml:graphics>
      <csml:figure>
       <csml:processConnector visible="true" depth="0" points="2248.0 2154.0 1796.9712776443341 2115.677298100499" lineColor="0 0 0 255" lineWidth="1.0"/>
      </csml:figure>
      <csml:targetArrow>
       <csml:processConnectorArrow visible="true" depth="0" points="0.0 0.0 0.0 6.0 8.0 3.0" pointsInAbsoluteCoordinate="1796.717290856647 2118.666527217124 1797.2252644320213 2112.6880689838736 1789.0 2114.9999999999995" fillColor="0 0 0 255" outlineColor="0 0 0 255" outlineWidth="1.0"/>
      </csml:targetArrow>
     </csml:graphics>
    </csml:connector>
   </csml:function>
   <csml:biological>
    <csml:effectList/>
   </csml:biological>
   <csml:graphics>
    <csml:figure>
     <csml:image visible="true" depth="0" location="2248.05 2147.5" size="39.89999999999978 17.0" fillColor="0 0 0 0" outlineColor="0 0 0 0" outlineWidth="0.0" filePath="resources/images/gonparts/process/img/migration.png" fileFormat="img" fileType="resourceFile"/>
    </csml:figure>
   </csml:graphics>
  </csml:process>
  <csml:process label="p95" name="translocation" type="continuous" biolocation="CC_Cytoplasm" relationType="Type 0" edgeScore="1.0" bioprocess="ME_Translocation">
   <csml:simulationCondition>
    <csml:priority value="0"/>
    <csml:firing type="Boolean" value="true" firingStyle="and"/>
    <csml:delay type="Long" value="0.0" delayStyle="nodelay"/>
    <csml:calc calcStyle="speed"/>
    <csml:kinetic type="Double" kineticStyle="custom">
     <csml:parameter name="custom" value="m48 * 0.5"/>
    </csml:kinetic>
   </csml:simulationCondition>
   <csml:function>
    <csml:connector label="c207" name="62,73" type="inhibitory" from="e63" to="p95" linestyle="straight" supportpath="false">
     <csml:firing type="Double" value="10" connectorFiringStyle="threshold"/>
     <csml:kinetic/>
     <csml:graphics>
      <csml:figure>
       <csml:inhibitoryConnector visible="true" depth="0" points="1896.0 3079.0 2220.1098156914786 2242.459680600587" lineColor="0 0 0 255" lineWidth="1.0"/>
      </csml:figure>
      <csml:targetArrow>
       <csml:bioInhibitoryConnectorArrow visible="true" depth="0" location="0.0 0.0" size="8.0 14.0" pointsInAbsoluteCoordinate="2213.582595165965 2239.930769330631 2226.6370362169923 2244.988591870543 2229.5272205255137 2237.528911269956 2216.4727794744863 2232.471088730044" fillColor="0 0 0 255" outlineColor="0 0 0 255" outlineWidth="1.0"/>
      </csml:targetArrow>
     </csml:graphics>
    </csml:connector>
    <csml:connector label="c156" name="62,68,73" type="process" from="e48" to="p95" linestyle="straight" supportpath="false">
     <csml:firing type="Double" value="0" connectorFiringStyle="threshold"/>
     <csml:kinetic/>
     <csml:graphics>
      <csml:figure>
       <csml:processConnector visible="true" depth="0" points="1789.0 2226.0 2198.0 2226.0" lineColor="0 0 0 255" lineWidth="1.0"/>
      </csml:figure>
      <csml:targetArrow>
       <csml:processConnectorArrow visible="true" depth="0" points="0.0 0.0 0.0 6.0 8.0 3.0" pointsInAbsoluteCoordinate="2198.0 2223.0 2198.0 2229.0 2206.0 2226.0" fillColor="0 0 0 255" outlineColor="0 0 0 255" outlineWidth="1.0"/>
      </csml:targetArrow>
     </csml:graphics>
    </csml:connector>
    <csml:connector label="c371" name="68" type="association" from="e111" to="p95" linestyle="straight" supportpath="true">
     <csml:firing type="Double" value="0" connectorFiringStyle="threshold"/>
     <csml:kinetic/>
     <csml:graphics>
      <csml:figure>
       <csml:associationConnector visible="true" depth="0" points="2568.0 3356.0 2231.3156982267765 2242.6575153752706" lineColor="0 255 0 255" lineWidth="1.0" lineDash="4.0 4.0"/>
      </csml:figure>
      <csml:targetArrow>
       <csml:associationConnectorArrow visible="true" depth="0" points="0.0 0.0 0.0 6.0 8.0 3.0" pointsInAbsoluteCoordinate="2228.44412996105 2243.525902210312 2234.1872664925027 2241.7891285402293 2228.9999999999995 2235.0" fillColor="0 0 0 255" outlineColor="0 255 0 255" outlineWidth="1.0"/>
      </csml:targetArrow>
     </csml:graphics>
    </csml:connector>
    <csml:connector label="c157" name="62,68,73" type="process" from="p95" to="e54" linestyle="straight" supportpath="false">
     <csml:firing type="Double" value="0" connectorFiringStyle="threshold"/>
     <csml:kinetic/>
     <csml:graphics>
      <csml:figure>
       <csml:processConnector visible="true" depth="0" points="2246.0 2228.0 2599.046280009583 2266.140733851451" lineColor="0 0 0 255" lineWidth="1.0"/>
      </csml:figure>
      <csml:targetArrow>
       <csml:processConnectorArrow visible="true" depth="0" points="0.0 0.0 0.0 6.0 8.0 3.0" pointsInAbsoluteCoordinate="2599.368504815289 2263.1580888550448 2598.724055203877 2269.1233788478576 2606.9999999999995 2267.0000000000005" fillColor="0 0 0 255" outlineColor="0 0 0 255" outlineWidth="1.0"/>
      </csml:targetArrow>
     </csml:graphics>
    </csml:connector>
   </csml:function>
   <csml:biological>
    <csml:effectList/>
   </csml:biological>
   <csml:graphics>
    <csml:figure>
     <csml:image visible="true" depth="0" location="2206.05 2217.5" size="39.900000000000006 17.0" fillColor="0 0 0 0" outlineColor="0 0 0 0" outlineWidth="0.0" filePath="resources/images/gonparts/process/img/migration.png" fileFormat="img" fileType="resourceFile"/>
    </csml:figure>
   </csml:graphics>
  </csml:process>
  <csml:process label="p96" name="translocation" type="continuous" biolocation="CC_Cytoplasm" relationType="Type 0" edgeScore="1.0" bioprocess="ME_Translocation">
   <csml:simulationCondition>
    <csml:priority value="0"/>
    <csml:firing type="Boolean" value="true" firingStyle="and"/>
    <csml:delay type="Long" value="0.0" delayStyle="nodelay"/>
    <csml:calc calcStyle="speed"/>
    <csml:kinetic type="Double" kineticStyle="custom">
     <csml:parameter name="custom" value="m54 * 0.2"/>
    </csml:kinetic>
   </csml:simulationCondition>
   <csml:function>
    <csml:connector label="c158" name="c158" type="process" from="e54" to="p96" linestyle="straight" supportpath="false">
     <csml:firing type="Double" value="0" connectorFiringStyle="threshold"/>
     <csml:kinetic/>
     <csml:graphics>
      <csml:figure>
       <csml:processConnector visible="true" depth="0" points="2607.0 2268.0 2254.0 2268.0" lineColor="0 0 0 255" lineWidth="1.0"/>
      </csml:figure>
      <csml:targetArrow>
       <csml:processConnectorArrow visible="true" depth="0" points="0.0 0.0 0.0 6.0 8.0 3.0" pointsInAbsoluteCoordinate="2254.0 2271.0 2254.0 2265.0 2246.0 2268.0" fillColor="0 0 0 255" outlineColor="0 0 0 255" outlineWidth="1.0"/>
      </csml:targetArrow>
     </csml:graphics>
    </csml:connector>
    <csml:connector label="c159" name="c159" type="process" from="p96" to="e48" linestyle="straight" supportpath="false">
     <csml:firing type="Double" value="0" connectorFiringStyle="threshold"/>
     <csml:kinetic/>
     <csml:graphics>
      <csml:figure>
       <csml:processConnector visible="true" depth="0" points="2206.0 2266.0 1796.9652400304665 2227.7449505064465" lineColor="0 0 0 255" lineWidth="1.0"/>
      </csml:figure>
      <csml:targetArrow>
       <csml:processConnectorArrow visible="true" depth="0" points="0.0 0.0 0.0 6.0 8.0 3.0" pointsInAbsoluteCoordinate="1796.685883590549 2230.7319155178716 1797.244596470384 2224.757985495022 1789.0 2227.0" fillColor="0 0 0 255" outlineColor="0 0 0 255" outlineWidth="1.0"/>
      </csml:targetArrow>
     </csml:graphics>
    </csml:connector>
   </csml:function>
   <csml:biological>
    <csml:effectList/>
   </csml:biological>
   <csml:graphics>
    <csml:figure>
     <csml:image visible="true" depth="0" location="2206.05 2259.5" size="39.900000000000006 17.0" fillColor="0 0 0 0" outlineColor="0 0 0 0" outlineWidth="0.0" filePath="resources/images/gonparts/process/img/migration.png" fileFormat="img" fileType="resourceFile"/>
    </csml:figure>
   </csml:graphics>
  </csml:process>
  <csml:process label="p97" name="translocation" type="continuous" biolocation="CC_Cytoplasm" relationType="Type 0" edgeScore="1.0" bioprocess="ME_Translocation">
   <csml:simulationCondition>
    <csml:priority value="0"/>
    <csml:firing type="Boolean" value="true" firingStyle="and"/>
    <csml:delay type="Long" value="0.0" delayStyle="nodelay"/>
    <csml:calc calcStyle="speed"/>
    <csml:kinetic type="Double" kineticStyle="custom">
     <csml:parameter name="custom" value="m57 * 0.2"/>
    </csml:kinetic>
   </csml:simulationCondition>
   <csml:function>
    <csml:connector label="c162" name="c162" type="process" from="e57" to="p97" linestyle="straight" supportpath="false">
     <csml:firing type="Double" value="0" connectorFiringStyle="threshold"/>
     <csml:kinetic/>
     <csml:graphics>
      <csml:figure>
       <csml:processConnector visible="true" depth="0" points="2607.0 2394.0 2254.0 2394.0" lineColor="0 0 0 255" lineWidth="1.0"/>
      </csml:figure>
      <csml:targetArrow>
       <csml:processConnectorArrow visible="true" depth="0" points="0.0 0.0 0.0 6.0 8.0 3.0" pointsInAbsoluteCoordinate="2254.0 2397.0 2254.0 2391.0 2246.0 2394.0" fillColor="0 0 0 255" outlineColor="0 0 0 255" outlineWidth="1.0"/>
      </csml:targetArrow>
     </csml:graphics>
    </csml:connector>
    <csml:connector label="c163" name="c163" type="process" from="p97" to="e49" linestyle="straight" supportpath="false">
     <csml:firing type="Double" value="0" connectorFiringStyle="threshold"/>
     <csml:kinetic/>
     <csml:graphics>
      <csml:figure>
       <csml:processConnector visible="true" depth="0" points="2206.0 2392.0 1796.9652400304665 2353.7449505064465" lineColor="0 0 0 255" lineWidth="1.0"/>
      </csml:figure>
      <csml:targetArrow>
       <csml:processConnectorArrow visible="true" depth="0" points="0.0 0.0 0.0 6.0 8.0 3.0" pointsInAbsoluteCoordinate="1796.685883590549 2356.7319155178716 1797.244596470384 2350.757985495022 1789.0 2353.0" fillColor="0 0 0 255" outlineColor="0 0 0 255" outlineWidth="1.0"/>
      </csml:targetArrow>
     </csml:graphics>
    </csml:connector>
   </csml:function>
   <csml:biological>
    <csml:effectList/>
   </csml:biological>
   <csml:graphics>
    <csml:figure>
     <csml:image visible="true" depth="0" location="2206.05 2385.5" size="39.900000000000006 17.0" fillColor="0 0 0 0" outlineColor="0 0 0 0" outlineWidth="0.0" filePath="resources/images/gonparts/process/img/migration.png" fileFormat="img" fileType="resourceFile"/>
    </csml:figure>
   </csml:graphics>
  </csml:process>
  <csml:process label="p98" name="translocation" type="continuous" biolocation="CC_Cytoplasm" relationType="Type 0" edgeScore="1.0" bioprocess="ME_Translocation">
   <csml:simulationCondition>
    <csml:priority value="0"/>
    <csml:firing type="Boolean" value="true" firingStyle="and"/>
    <csml:delay type="Long" value="0.0" delayStyle="nodelay"/>
    <csml:calc calcStyle="speed"/>
    <csml:kinetic type="Double" kineticStyle="custom">
     <csml:parameter name="custom" value="m49 * 0.5"/>
    </csml:kinetic>
   </csml:simulationCondition>
   <csml:function>
    <csml:connector label="c206" name="62,73" type="inhibitory" from="e63" to="p98" linestyle="straight" supportpath="false">
     <csml:firing type="Double" value="10" connectorFiringStyle="threshold"/>
     <csml:kinetic/>
     <csml:graphics>
      <csml:figure>
       <csml:inhibitoryConnector visible="true" depth="0" points="1897.0 3079.0 2218.7010521307116 2368.288137138921" lineColor="0 0 0 255" lineWidth="1.0"/>
      </csml:figure>
      <csml:targetArrow>
       <csml:bioInhibitoryConnectorArrow visible="true" depth="0" location="0.0 0.0" size="8.0 14.0" pointsInAbsoluteCoordinate="2212.3239321341557 2365.401557753293 2225.078172127267 2371.1747165245483 2228.377119996556 2363.8865793856276 2215.622880003444 2358.1134206143724" fillColor="0 0 0 255" outlineColor="0 0 0 255" outlineWidth="1.0"/>
      </csml:targetArrow>
     </csml:graphics>
    </csml:connector>
    <csml:connector label="c355" name="62,74" type="inhibitory" from="e107" to="p98" linestyle="straight" supportpath="true">
     <csml:firing type="Double" value="0" connectorFiringStyle="threshold"/>
     <csml:kinetic/>
     <csml:graphics>
      <csml:figure>
       <csml:inhibitoryConnector visible="true" depth="0" points="1907.0 3222.0 2220.243656272727 2368.5101643961452" lineColor="0 0 0 255" lineWidth="1.0"/>
      </csml:figure>
      <csml:targetArrow>
       <csml:bioInhibitoryConnectorArrow visible="true" depth="0" location="0.0 0.0" size="8.0 14.0" pointsInAbsoluteCoordinate="2213.6722624261 2366.0983636347814 2226.815050119354 2370.9219651575086 2229.5713938466265 2363.411800761364 2216.428606153373 2358.588199238636" fillColor="0 0 0 255" outlineColor="0 0 0 255" outlineWidth="1.0"/>
      </csml:targetArrow>
     </csml:graphics>
    </csml:connector>
    <csml:connector label="c160" name="62,68,73,74" type="process" from="e49" to="p98" linestyle="straight" supportpath="false">
     <csml:firing type="Double" value="0" connectorFiringStyle="threshold"/>
     <csml:kinetic/>
     <csml:graphics>
      <csml:figure>
       <csml:processConnector visible="true" depth="0" points="1789.0 2352.0 2198.0 2352.0" lineColor="0 0 0 255" lineWidth="1.0"/>
      </csml:figure>
      <csml:targetArrow>
       <csml:processConnectorArrow visible="true" depth="0" points="0.0 0.0 0.0 6.0 8.0 3.0" pointsInAbsoluteCoordinate="2198.0 2349.0 2198.0 2355.0 2206.0 2352.0" fillColor="0 0 0 255" outlineColor="0 0 0 255" outlineWidth="1.0"/>
      </csml:targetArrow>
     </csml:graphics>
    </csml:connector>
    <csml:connector label="c370" name="68" type="association" from="e111" to="p98" linestyle="straight" supportpath="true">
     <csml:firing type="Double" value="0" connectorFiringStyle="threshold"/>
     <csml:kinetic/>
     <csml:graphics>
      <csml:figure>
       <csml:associationConnector visible="true" depth="0" points="2567.0 3356.0 2231.5731745481635 2368.5748777379363" lineColor="0 255 0 255" lineWidth="1.0" lineDash="4.0 4.0"/>
      </csml:figure>
      <csml:targetArrow>
       <csml:associationConnectorArrow visible="true" depth="0" points="0.0 0.0 0.0 6.0 8.0 3.0" pointsInAbsoluteCoordinate="2228.7325953964373 2369.5398181934975 2234.4137536998896 2367.609937282375 2229.0 2361.0" fillColor="0 0 0 255" outlineColor="0 255 0 255" outlineWidth="1.0"/>
      </csml:targetArrow>
     </csml:graphics>
    </csml:connector>
    <csml:connector label="c161" name="62,68,73,74" type="process" from="p98" to="e57" linestyle="straight" supportpath="false">
     <csml:firing type="Double" value="0" connectorFiringStyle="threshold"/>
     <csml:kinetic/>
     <csml:graphics>
      <csml:figure>
       <csml:processConnector visible="true" depth="0" points="2246.0 2354.0 2599.046280009583 2392.140733851451" lineColor="0 0 0 255" lineWidth="1.0"/>
      </csml:figure>
      <csml:text name="name" visible="false" depth="0" location="2383.5231400047915 2354.5703669257255" fillColor="0 0 0 0" outlineColor="0 0 0 0" outlineWidth="0.0" textColor="0 0 0 255" fontName="Dialog" fontSize="12" arrangement="None" spacing="2.0" offsets="0.0 -10.0"/>
      <csml:targetArrow>
       <csml:processConnectorArrow visible="true" depth="0" points="0.0 0.0 0.0 6.0 8.0 3.0" pointsInAbsoluteCoordinate="2599.368504815289 2389.1580888550448 2598.724055203877 2395.1233788478576 2606.9999999999995 2393.0000000000005" fillColor="0 0 0 255" outlineColor="0 0 0 255" outlineWidth="1.0"/>
      </csml:targetArrow>
     </csml:graphics>
    </csml:connector>
   </csml:function>
   <csml:biological>
    <csml:effectList/>
   </csml:biological>
   <csml:graphics>
    <csml:figure>
     <csml:image visible="true" depth="0" location="2206.05 2343.5" size="39.900000000000006 17.0" fillColor="0 0 0 0" outlineColor="0 0 0 0" outlineWidth="0.0" filePath="resources/images/gonparts/process/img/migration.png" fileFormat="img" fileType="resourceFile"/>
    </csml:figure>
   </csml:graphics>
  </csml:process>
  <csml:process label="p99" name="translocation" type="continuous" biolocation="CC_Cytoplasm" relationType="Type 0" edgeScore="1.0" bioprocess="ME_Translocation">
   <csml:simulationCondition>
    <csml:priority value="0"/>
    <csml:firing type="Boolean" value="true" firingStyle="and"/>
    <csml:delay type="Long" value="0.0" delayStyle="nodelay"/>
    <csml:calc calcStyle="speed"/>
    <csml:kinetic type="Double" kineticStyle="custom">
     <csml:parameter name="custom" value="m53 * 0.2"/>
    </csml:kinetic>
   </csml:simulationCondition>
   <csml:function>
    <csml:connector label="c166" name="c166" type="process" from="e53" to="p99" linestyle="straight" supportpath="false">
     <csml:firing type="Double" value="0" connectorFiringStyle="threshold"/>
     <csml:kinetic/>
     <csml:graphics>
      <csml:figure>
       <csml:processConnector visible="true" depth="0" points="2607.0 2506.0 2268.0 2506.0" lineColor="0 0 0 255" lineWidth="1.0"/>
      </csml:figure>
      <csml:targetArrow>
       <csml:processConnectorArrow visible="true" depth="0" points="0.0 0.0 0.0 6.0 8.0 3.0" pointsInAbsoluteCoordinate="2268.0 2509.0 2268.0 2503.0 2260.0 2506.0" fillColor="0 0 0 255" outlineColor="0 0 0 255" outlineWidth="1.0"/>
      </csml:targetArrow>
     </csml:graphics>
    </csml:connector>
    <csml:connector label="c167" name="c167" type="process" from="p99" to="e50" linestyle="straight" supportpath="false">
     <csml:firing type="Double" value="0" connectorFiringStyle="threshold"/>
     <csml:kinetic/>
     <csml:graphics>
      <csml:figure>
       <csml:processConnector visible="true" depth="0" points="2220.0 2504.0 1796.9674480028455 2465.7209523714873" lineColor="0 0 0 255" lineWidth="1.0"/>
      </csml:figure>
      <csml:text name="name" visible="false" depth="0" location="1992.4837240014226 2466.3604761857437" fillColor="0 0 0 0" outlineColor="0 0 0 0" outlineWidth="0.0" textColor="0 0 0 255" fontName="Dialog" fontSize="12" arrangement="None" spacing="2.0" offsets="0.0 -10.0"/>
      <csml:targetArrow>
       <csml:processConnectorArrow visible="true" depth="0" points="0.0 0.0 0.0 6.0 8.0 3.0" pointsInAbsoluteCoordinate="1796.6970908635378 2468.7087453725544 1797.2378051421533 2462.7331593704203 1789.0 2465.0" fillColor="0 0 0 255" outlineColor="0 0 0 255" outlineWidth="1.0"/>
      </csml:targetArrow>
     </csml:graphics>
    </csml:connector>
   </csml:function>
   <csml:biological>
    <csml:effectList/>
   </csml:biological>
   <csml:graphics>
    <csml:figure>
     <csml:image visible="true" depth="0" location="2220.05 2497.5" size="39.900000000000006 17.0" fillColor="0 0 0 0" outlineColor="0 0 0 0" outlineWidth="0.0" filePath="resources/images/gonparts/process/img/migration.png" fileFormat="img" fileType="resourceFile"/>
    </csml:figure>
   </csml:graphics>
  </csml:process>
  <csml:process label="p100" name="translocation" type="continuous" biolocation="CC_Cytoplasm" relationType="Type 0" edgeScore="1.0" bioprocess="ME_Translocation">
   <csml:simulationCondition>
    <csml:priority value="0"/>
    <csml:firing type="Boolean" value="true" firingStyle="and"/>
    <csml:delay type="Long" value="0.0" delayStyle="nodelay"/>
    <csml:calc calcStyle="speed"/>
    <csml:kinetic type="Double" kineticStyle="custom">
     <csml:parameter name="custom" value="m50 * 0.5"/>
    </csml:kinetic>
   </csml:simulationCondition>
   <csml:function>
    <csml:connector label="c164" name="62,68" type="process" from="e50" to="p100" linestyle="straight" supportpath="false">
     <csml:firing type="Double" value="0" connectorFiringStyle="threshold"/>
     <csml:kinetic/>
     <csml:graphics>
      <csml:figure>
       <csml:processConnector visible="true" depth="0" points="1789.0 2464.0 2212.0 2464.0" lineColor="0 0 0 255" lineWidth="1.0"/>
      </csml:figure>
      <csml:targetArrow>
       <csml:processConnectorArrow visible="true" depth="0" points="0.0 0.0 0.0 6.0 8.0 3.0" pointsInAbsoluteCoordinate="2212.0 2461.0 2212.0 2467.0 2220.0 2464.0" fillColor="0 0 0 255" outlineColor="0 0 0 255" outlineWidth="1.0"/>
      </csml:targetArrow>
     </csml:graphics>
    </csml:connector>
    <csml:connector label="c365" name="62" type="inhibitory" from="e113" to="p100" linestyle="straight" supportpath="true">
     <csml:firing type="Double" value="0" connectorFiringStyle="threshold"/>
     <csml:kinetic/>
     <csml:graphics>
      <csml:figure>
       <csml:inhibitoryConnector visible="true" depth="0" points="2045.0 3362.0 2236.302753481082 2480.8178868151194" lineColor="0 0 0 255" lineWidth="1.0"/>
      </csml:figure>
      <csml:targetArrow>
       <csml:bioInhibitoryConnectorArrow visible="true" depth="0" location="0.0 0.0" size="8.0 14.0" pointsInAbsoluteCoordinate="2229.4621025178526 2479.3327961110663 2243.1434044443117 2482.3029775191726 2244.84065096323 2474.485090704053 2231.1593490367704 2471.514909295947" fillColor="0 0 0 255" outlineColor="0 0 0 255" outlineWidth="1.0"/>
      </csml:targetArrow>
     </csml:graphics>
    </csml:connector>
    <csml:connector label="c369" name="68" type="association" from="e111" to="p100" linestyle="straight" supportpath="true">
     <csml:firing type="Double" value="0" connectorFiringStyle="threshold"/>
     <csml:kinetic/>
     <csml:graphics>
      <csml:figure>
       <csml:associationConnector visible="true" depth="0" points="2566.0 3356.0 2245.7482861884355 2480.513116731853" lineColor="0 255 0 255" lineWidth="1.0" lineDash="4.0 4.0"/>
      </csml:figure>
      <csml:targetArrow>
       <csml:associationConnectorArrow visible="true" depth="0" points="0.0 0.0 0.0 6.0 8.0 3.0" pointsInAbsoluteCoordinate="2242.9308674139907 2481.5437240525166 2248.565704962881 2479.4825094111898 2243.0 2473.0" fillColor="0 0 0 255" outlineColor="0 255 0 255" outlineWidth="1.0"/>
      </csml:targetArrow>
     </csml:graphics>
    </csml:connector>
    <csml:connector label="c165" name="62,68" type="process" from="p100" to="e53" linestyle="straight" supportpath="false">
     <csml:firing type="Double" value="0" connectorFiringStyle="threshold"/>
     <csml:kinetic/>
     <csml:graphics>
      <csml:figure>
       <csml:processConnector visible="true" depth="0" points="2260.0 2466.0 2599.0500540702837 2504.1064902269195" lineColor="0 0 0 255" lineWidth="1.0"/>
      </csml:figure>
      <csml:targetArrow>
       <csml:processConnectorArrow visible="true" depth="0" points="0.0 0.0 0.0 6.0 8.0 3.0" pointsInAbsoluteCoordinate="2599.385120235189 2501.125260503276 2598.7149879053786 2507.087719950563 2607.0 2505.0" fillColor="0 0 0 255" outlineColor="0 0 0 255" outlineWidth="1.0"/>
      </csml:targetArrow>
     </csml:graphics>
    </csml:connector>
   </csml:function>
   <csml:biological>
    <csml:effectList/>
   </csml:biological>
   <csml:graphics>
    <csml:figure>
     <csml:image visible="true" depth="0" location="2220.05 2455.5" size="39.900000000000006 17.0" fillColor="0 0 0 0" outlineColor="0 0 0 0" outlineWidth="0.0" filePath="resources/images/gonparts/process/img/migration.png" fileFormat="img" fileType="resourceFile"/>
    </csml:figure>
   </csml:graphics>
  </csml:process>
  <csml:process label="p101" name="translocation" type="continuous" biolocation="CC_Cytoplasm" relationType="Type 0" edgeScore="1.0" bioprocess="ME_Translocation">
   <csml:simulationCondition>
    <csml:priority value="0"/>
    <csml:firing type="Boolean" value="true" firingStyle="and"/>
    <csml:delay type="Long" value="0.0" delayStyle="nodelay"/>
    <csml:calc calcStyle="speed"/>
    <csml:kinetic type="Double" kineticStyle="custom">
     <csml:parameter name="custom" value="m51 * 0.5"/>
    </csml:kinetic>
   </csml:simulationCondition>
   <csml:function>
    <csml:connector label="c168" name="62,68" type="process" from="e51" to="p101" linestyle="straight" supportpath="false">
     <csml:firing type="Double" value="0" connectorFiringStyle="threshold"/>
     <csml:kinetic/>
     <csml:graphics>
      <csml:figure>
       <csml:processConnector visible="true" depth="0" points="1789.0 2576.0 2226.003411526927 2563.233608202584" lineColor="0 0 0 255" lineWidth="1.0"/>
      </csml:figure>
      <csml:targetArrow>
       <csml:processConnectorArrow visible="true" depth="0" points="0.0 0.0 0.0 6.0 8.0 3.0" pointsInAbsoluteCoordinate="2225.9158084509577 2560.2348875251814 2226.091014602896 2566.232328879986 2234.0 2562.9999999999995" fillColor="0 0 0 255" outlineColor="0 0 0 255" outlineWidth="1.0"/>
      </csml:targetArrow>
     </csml:graphics>
    </csml:connector>
    <csml:connector label="c366" name="62" type="inhibitory" from="e113" to="p101" linestyle="straight" supportpath="true">
     <csml:firing type="Double" value="0" connectorFiringStyle="threshold"/>
     <csml:kinetic/>
     <csml:graphics>
      <csml:figure>
       <csml:inhibitoryConnector visible="true" depth="0" points="2046.0 3362.0 2249.9838123685618 2578.7417690119787" lineColor="0 0 0 255" lineWidth="1.0"/>
      </csml:figure>
      <csml:targetArrow>
       <csml:bioInhibitoryConnectorArrow visible="true" depth="0" location="0.0 0.0" size="8.0 14.0" pointsInAbsoluteCoordinate="2243.20976448308 2576.97760483447 2256.757860254043 2580.505933189487 2258.774047885481 2572.764164177508 2245.2259521145183 2569.2358358224915" fillColor="0 0 0 255" outlineColor="0 0 0 255" outlineWidth="1.0"/>
      </csml:targetArrow>
     </csml:graphics>
    </csml:connector>
    <csml:connector label="c368" name="68" type="association" from="e111" to="p101" linestyle="straight" supportpath="true">
     <csml:firing type="Double" value="0" connectorFiringStyle="threshold"/>
     <csml:kinetic/>
     <csml:graphics>
      <csml:figure>
       <csml:associationConnector visible="true" depth="0" points="2566.0 3356.0 2259.930205996975 2578.4440508337393" lineColor="0 255 0 255" lineWidth="1.0" lineDash="4.0 4.0"/>
      </csml:figure>
      <csml:targetArrow>
       <csml:associationConnectorArrow visible="true" depth="0" points="0.0 0.0 0.0 6.0 8.0 3.0" pointsInAbsoluteCoordinate="2257.138686934323 2579.542878082605 2262.7217250596273 2577.345223584874 2257.0 2571.0000000000005" fillColor="0 0 0 255" outlineColor="0 255 0 255" outlineWidth="1.0"/>
      </csml:targetArrow>
     </csml:graphics>
    </csml:connector>
    <csml:connector label="c169" name="62,68" type="process" from="p101" to="e55" linestyle="straight" supportpath="false">
     <csml:firing type="Double" value="0" connectorFiringStyle="threshold"/>
     <csml:kinetic/>
     <csml:graphics>
      <csml:figure>
       <csml:processConnector visible="true" depth="0" points="2274.0 2565.0 2599.0922046310525 2614.788896204756" lineColor="0 0 0 255" lineWidth="1.0"/>
      </csml:figure>
      <csml:targetArrow>
       <csml:processConnectorArrow visible="true" depth="0" points="0.0 0.0 0.0 6.0 8.0 3.0" pointsInAbsoluteCoordinate="2599.546368554269 2611.8234729414007 2598.638040707836 2617.754319468111 2607.0 2616.0" fillColor="0 0 0 255" outlineColor="0 0 0 255" outlineWidth="1.0"/>
      </csml:targetArrow>
     </csml:graphics>
    </csml:connector>
   </csml:function>
   <csml:biological>
    <csml:effectList/>
   </csml:biological>
   <csml:graphics>
    <csml:figure>
     <csml:image visible="true" depth="0" location="2234.05 2553.5" size="39.900000000000006 17.0" fillColor="0 0 0 0" outlineColor="0 0 0 0" outlineWidth="0.0" filePath="resources/images/gonparts/process/img/migration.png" fileFormat="img" fileType="resourceFile"/>
    </csml:figure>
   </csml:graphics>
  </csml:process>
  <csml:process label="p102" name="translocation" type="continuous" biolocation="CC_Cytoplasm" relationType="Type 0" edgeScore="1.0" bioprocess="ME_Translocation">
   <csml:simulationCondition>
    <csml:priority value="0"/>
    <csml:firing type="Boolean" value="true" firingStyle="and"/>
    <csml:delay type="Long" value="0.0" delayStyle="nodelay"/>
    <csml:calc calcStyle="speed"/>
    <csml:kinetic type="Double" kineticStyle="custom">
     <csml:parameter name="custom" value="m55 * 0.2"/>
    </csml:kinetic>
   </csml:simulationCondition>
   <csml:function>
    <csml:connector label="c170" name="c170" type="process" from="e55" to="p102" linestyle="straight" supportpath="false">
     <csml:firing type="Double" value="0" connectorFiringStyle="threshold"/>
     <csml:kinetic/>
     <csml:graphics>
      <csml:figure>
       <csml:processConnector visible="true" depth="0" points="2607.0 2618.0 2281.9939107730393 2605.312074594743" lineColor="0 0 0 255" lineWidth="1.0"/>
      </csml:figure>
      <csml:targetArrow>
       <csml:processConnectorArrow visible="true" depth="0" points="0.0 0.0 0.0 6.0 8.0 3.0" pointsInAbsoluteCoordinate="2281.8768828000107 2608.309791134633 2282.1109387460683 2602.3143580548535 2274.0 2605.0" fillColor="0 0 0 255" outlineColor="0 0 0 255" outlineWidth="1.0"/>
      </csml:targetArrow>
     </csml:graphics>
    </csml:connector>
    <csml:connector label="c171" name="c171" type="process" from="p102" to="e51" linestyle="straight" supportpath="false">
     <csml:firing type="Double" value="0" connectorFiringStyle="threshold"/>
     <csml:kinetic/>
     <csml:graphics>
      <csml:figure>
       <csml:processConnector visible="true" depth="0" points="2234.0 2603.0 1796.986380019538 2577.4666199561975" lineColor="0 0 0 255" lineWidth="1.0"/>
      </csml:figure>
      <csml:targetArrow>
       <csml:processConnectorArrow visible="true" depth="0" points="0.0 0.0 0.0 6.0 8.0 3.0" pointsInAbsoluteCoordinate="1796.8113975359638 2580.4615124635243 1797.161362503112 2574.4717274488708 1788.9999999999998 2576.9999999999995" fillColor="0 0 0 255" outlineColor="0 0 0 255" outlineWidth="1.0"/>
      </csml:targetArrow>
     </csml:graphics>
    </csml:connector>
   </csml:function>
   <csml:biological>
    <csml:effectList/>
   </csml:biological>
   <csml:graphics>
    <csml:figure>
     <csml:image visible="true" depth="0" location="2234.05 2595.5" size="39.900000000000006 17.0" fillColor="0 0 0 0" outlineColor="0 0 0 0" outlineWidth="0.0" filePath="resources/images/gonparts/process/img/migration.png" fileFormat="img" fileType="resourceFile"/>
    </csml:figure>
   </csml:graphics>
  </csml:process>
  <csml:process label="p103" name="translocation" type="continuous" biolocation="CC_Cytoplasm" relationType="Type 0" edgeScore="1.0" bioprocess="ME_Translocation">
   <csml:simulationCondition>
    <csml:priority value="0"/>
    <csml:firing type="Boolean" value="true" firingStyle="and"/>
    <csml:delay type="Long" value="0.0" delayStyle="nodelay"/>
    <csml:calc calcStyle="speed"/>
    <csml:kinetic type="Double" kineticStyle="custom">
     <csml:parameter name="custom" value="m56 * 0.2"/>
    </csml:kinetic>
   </csml:simulationCondition>
   <csml:function>
    <csml:connector label="c174" name="c170" type="process" from="e56" to="p103" linestyle="straight" supportpath="false">
     <csml:firing type="Double" value="0" connectorFiringStyle="threshold"/>
     <csml:kinetic/>
     <csml:graphics>
      <csml:figure>
       <csml:processConnector visible="true" depth="0" points="2607.0 2716.0 2338.0 2716.0" lineColor="0 0 0 255" lineWidth="1.0"/>
      </csml:figure>
      <csml:targetArrow>
       <csml:processConnectorArrow visible="true" depth="0" points="0.0 0.0 0.0 6.0 8.0 3.0" pointsInAbsoluteCoordinate="2338.0 2719.0 2338.0 2713.0 2330.0 2716.0" fillColor="0 0 0 255" outlineColor="0 0 0 255" outlineWidth="1.0"/>
      </csml:targetArrow>
     </csml:graphics>
    </csml:connector>
    <csml:connector label="c175" name="c175" type="process" from="p103" to="e52" linestyle="straight" supportpath="false">
     <csml:firing type="Double" value="0" connectorFiringStyle="threshold"/>
     <csml:kinetic/>
     <csml:graphics>
      <csml:figure>
       <csml:processConnector visible="true" depth="0" points="2290.0 2714.0 1796.9758706606192 2675.6208761592097" lineColor="0 0 0 255" lineWidth="1.0"/>
      </csml:figure>
      <csml:targetArrow>
       <csml:processConnectorArrow visible="true" depth="0" points="0.0 0.0 0.0 6.0 8.0 3.0" pointsInAbsoluteCoordinate="1796.7430421009155 2678.611827656942 1797.2086992203228 2672.6299246614776 1789.0000000000002 2675.0" fillColor="0 0 0 255" outlineColor="0 0 0 255" outlineWidth="1.0"/>
      </csml:targetArrow>
     </csml:graphics>
    </csml:connector>
   </csml:function>
   <csml:biological>
    <csml:effectList/>
   </csml:biological>
   <csml:graphics>
    <csml:figure>
     <csml:image visible="true" depth="0" location="2290.05 2707.5" size="39.900000000000006 17.0" fillColor="0 0 0 0" outlineColor="0 0 0 0" outlineWidth="0.0" filePath="resources/images/gonparts/process/img/migration.png" fileFormat="img" fileType="resourceFile"/>
    </csml:figure>
   </csml:graphics>
  </csml:process>
  <csml:process label="p104" name="translocation" type="continuous" biolocation="CC_Cytoplasm" relationType="Type 0" edgeScore="1.0" bioprocess="ME_Translocation">
   <csml:simulationCondition>
    <csml:priority value="0"/>
    <csml:firing type="Boolean" value="true" firingStyle="and"/>
    <csml:delay type="Long" value="0.0" delayStyle="nodelay"/>
    <csml:calc calcStyle="speed"/>
    <csml:kinetic type="Double" kineticStyle="custom">
     <csml:parameter name="custom" value="m52 * 0.5"/>
    </csml:kinetic>
   </csml:simulationCondition>
   <csml:function>
    <csml:connector label="c172" name="62,68,74" type="process" from="e52" to="p104" linestyle="straight" supportpath="false">
     <csml:firing type="Double" value="0" connectorFiringStyle="threshold"/>
     <csml:kinetic/>
     <csml:graphics>
      <csml:figure>
       <csml:processConnector visible="true" depth="0" points="1789.0 2674.0 2282.0 2674.0" lineColor="0 0 0 255" lineWidth="1.0"/>
      </csml:figure>
      <csml:targetArrow>
       <csml:processConnectorArrow visible="true" depth="0" points="0.0 0.0 0.0 6.0 8.0 3.0" pointsInAbsoluteCoordinate="2282.0 2671.0 2282.0 2677.0 2290.0 2674.0" fillColor="0 0 0 255" outlineColor="0 0 0 255" outlineWidth="1.0"/>
      </csml:targetArrow>
     </csml:graphics>
    </csml:connector>
    <csml:connector label="c356" name="62,74" type="inhibitory" from="e107" to="p104" linestyle="straight" supportpath="true">
     <csml:firing type="Double" value="0" connectorFiringStyle="threshold"/>
     <csml:kinetic/>
     <csml:graphics>
      <csml:figure>
       <csml:inhibitoryConnector visible="true" depth="0" points="1913.0 3222.0 2299.3024877583803 2689.475598716708" lineColor="0 0 0 255" lineWidth="1.0"/>
      </csml:figure>
      <csml:text name="name" visible="false" depth="0" location="2087.15124387919 2937.237799358354" fillColor="0 0 0 0" outlineColor="0 0 0 0" outlineWidth="0.0" textColor="0 0 0 255" fontName="Dialog" fontSize="12" arrangement="None" spacing="2.0" offsets="0.0 -10.0"/>
      <csml:targetArrow>
       <csml:bioInhibitoryConnectorArrow visible="true" depth="0" location="0.0 0.0" size="8.0 14.0" pointsInAbsoluteCoordinate="2293.6363388812606 2685.3652755052913 2304.9686366355 2693.5859219281256 2309.6661488771197 2687.1103232114174 2298.3338511228803 2678.889676788583" fillColor="0 0 0 255" outlineColor="0 0 0 255" outlineWidth="1.0"/>
      </csml:targetArrow>
     </csml:graphics>
    </csml:connector>
    <csml:connector label="c367" name="68" type="association" from="e111" to="p104" linestyle="straight" supportpath="true">
     <csml:firing type="Double" value="0" connectorFiringStyle="threshold"/>
     <csml:kinetic/>
     <csml:graphics>
      <csml:figure>
       <csml:associationConnector visible="true" depth="0" points="2566.0 3356.0 2315.8150834856406 2690.4883446080476" lineColor="0 255 0 255" lineWidth="1.0" lineDash="4.0 4.0"/>
      </csml:figure>
      <csml:targetArrow>
       <csml:associationConnectorArrow visible="true" depth="0" points="0.0 0.0 0.0 6.0 8.0 3.0" pointsInAbsoluteCoordinate="2313.006954257623 2691.5440009151625 2318.6232127136586 2689.432688300932 2313.0000000000005 2683.0" fillColor="0 0 0 255" outlineColor="0 255 0 255" outlineWidth="1.0"/>
      </csml:targetArrow>
     </csml:graphics>
    </csml:connector>
    <csml:connector label="c173" name="62,68,74" type="process" from="p104" to="e56" linestyle="straight" supportpath="false">
     <csml:firing type="Double" value="0" connectorFiringStyle="threshold"/>
     <csml:kinetic/>
     <csml:graphics>
      <csml:figure>
       <csml:processConnector visible="true" depth="0" points="2330.0 2677.0 2599.0742318010975 2713.9127104997897" lineColor="0 0 0 255" lineWidth="1.0"/>
      </csml:figure>
      <csml:text name="name" visible="false" depth="0" location="2435.537115900549 2676.956355249895" fillColor="0 0 0 0" outlineColor="0 0 0 0" outlineWidth="0.0" textColor="0 0 0 255" fontName="Dialog" fontSize="12" arrangement="None" spacing="2.0" offsets="0.0 -10.0"/>
      <csml:targetArrow>
       <csml:processConnectorArrow visible="true" depth="0" points="0.0 0.0 0.0 6.0 8.0 3.0" pointsInAbsoluteCoordinate="2599.4819653636764 2710.940547425201 2598.6664982385187 2716.884873574378 2607.0 2715.0" fillColor="0 0 0 255" outlineColor="0 0 0 255" outlineWidth="1.0"/>
      </csml:targetArrow>
     </csml:graphics>
    </csml:connector>
   </csml:function>
   <csml:biological>
    <csml:effectList/>
   </csml:biological>
   <csml:graphics>
    <csml:figure>
     <csml:image visible="true" depth="0" location="2290.05 2665.5" size="39.900000000000006 17.0" fillColor="0 0 0 0" outlineColor="0 0 0 0" outlineWidth="0.0" filePath="resources/images/gonparts/process/img/migration.png" fileFormat="img" fileType="resourceFile"/>
    </csml:figure>
   </csml:graphics>
  </csml:process>
  <csml:process label="p105" name="phosphorylation" type="continuous" biolocation="CC_Cytoplasm" relationType="Type 0" edgeScore="1.0" bioprocess="ME_Phosphorylation">
   <csml:simulationCondition>
    <csml:priority value="0"/>
    <csml:firing type="Boolean" value="true" firingStyle="and"/>
    <csml:delay type="Long" value="0.0" delayStyle="nodelay"/>
    <csml:calc calcStyle="speed"/>
    <csml:kinetic type="Double" kineticStyle="custom">
     <csml:parameter name="custom" value="(m59 * m20) * 0.01"/>
    </csml:kinetic>
   </csml:simulationCondition>
   <csml:function>
    <csml:connector label="c185" name="55" type="association" from="e20" to="p105" linestyle="straight" supportpath="false">
     <csml:firing type="Double" value="0" connectorFiringStyle="threshold"/>
     <csml:kinetic/>
     <csml:graphics>
      <csml:figure>
       <csml:associationConnector visible="true" depth="0" points="1224.0 1491.0 1615.7933559868466 2856.3103496698996" lineColor="0 0 0 255" lineWidth="1.0" lineDash="4.0 4.0"/>
      </csml:figure>
      <csml:targetArrow>
       <csml:associationConnectorArrow visible="true" depth="0" points="0.0 0.0 0.0 6.0 8.0 3.0" pointsInAbsoluteCoordinate="1618.6769748606343 2855.482858164967 1612.909737113059 2857.1378411748324 1618.0 2864.0" fillColor="0 0 0 255" outlineColor="0 0 0 255" outlineWidth="1.0"/>
      </csml:targetArrow>
     </csml:graphics>
    </csml:connector>
    <csml:connector label="c179" name="55" type="process" from="e59" to="p105" linestyle="straight" supportpath="false">
     <csml:firing type="Double" value="0" connectorFiringStyle="threshold"/>
     <csml:kinetic/>
     <csml:graphics>
      <csml:figure>
       <csml:processConnector visible="true" depth="0" points="1480.0 2920.0 1600.2388599988374 2889.9402850002907" lineColor="0 0 0 255" lineWidth="1.0"/>
      </csml:figure>
      <csml:text name="name" visible="false" depth="0" location="1531.1194299994186 2886.4701425001454" fillColor="0 0 0 0" outlineColor="0 0 0 0" outlineWidth="0.0" textColor="0 0 0 255" fontName="Dialog" fontSize="12" arrangement="None" spacing="2.0" offsets="0.0 -10.0"/>
      <csml:targetArrow>
       <csml:processConnectorArrow visible="true" depth="0" points="0.0 0.0 0.0 6.0 8.0 3.0" pointsInAbsoluteCoordinate="1599.5112531237285 2887.0298574998546 1600.9664668739465 2892.850712500727 1608.0000000000002 2888.0" fillColor="0 0 0 255" outlineColor="0 0 0 255" outlineWidth="1.0"/>
      </csml:targetArrow>
     </csml:graphics>
    </csml:connector>
    <csml:connector label="c180" name="55" type="process" from="p105" to="e60" linestyle="straight" supportpath="false">
     <csml:firing type="Double" value="0" connectorFiringStyle="threshold"/>
     <csml:kinetic/>
     <csml:graphics>
      <csml:figure>
       <csml:processConnector visible="true" depth="0" points="1640.0 2888.0 1770.2067783703692 2918.1928761438535" lineColor="0 0 0 255" lineWidth="1.0"/>
      </csml:figure>
      <csml:targetArrow>
       <csml:processConnectorArrow visible="true" depth="0" points="0.0 0.0 0.0 6.0 8.0 3.0" pointsInAbsoluteCoordinate="1770.884449816424 2915.270418032742 1769.5291069243142 2921.115334254965 1778.0 2919.9999999999995" fillColor="0 0 0 255" outlineColor="0 0 0 255" outlineWidth="1.0"/>
      </csml:targetArrow>
     </csml:graphics>
    </csml:connector>
   </csml:function>
   <csml:biological>
    <csml:effectList/>
   </csml:biological>
   <csml:graphics>
    <csml:figure>
     <csml:image visible="true" depth="0" location="1608.45 2863.6" size="31.1 40.800000000000004" fillColor="0 0 0 0" outlineColor="0 0 0 0" outlineWidth="0.0" filePath="resources/images/gonparts/process/img/phosphorylation.png" fileFormat="img" fileType="resourceFile"/>
    </csml:figure>
   </csml:graphics>
  </csml:process>
  <csml:process label="p106" name="phosphorylation" type="continuous" biolocation="CC_Cytoplasm" relationType="Type 0" edgeScore="1.0" bioprocess="ME_Phosphorylation">
   <csml:simulationCondition>
    <csml:priority value="0"/>
    <csml:firing type="Boolean" value="true" firingStyle="and"/>
    <csml:delay type="Long" value="0.0" delayStyle="nodelay"/>
    <csml:calc calcStyle="speed"/>
    <csml:kinetic type="Double" kineticStyle="custom">
     <csml:parameter name="custom" value="(m59 * m62) * 0.01"/>
    </csml:kinetic>
   </csml:simulationCondition>
   <csml:function>
    <csml:connector label="c194" name="56" type="association" from="e62" to="p106" linestyle="straight" supportpath="false">
     <csml:firing type="Double" value="0" connectorFiringStyle="threshold"/>
     <csml:kinetic/>
     <csml:graphics>
      <csml:figure>
       <csml:associationConnector visible="true" depth="0" points="1291.0 1705.0 1616.9371330547797 2926.270538183915" lineColor="0 0 0 255" lineWidth="1.0" lineDash="4.0 4.0"/>
      </csml:figure>
      <csml:targetArrow>
       <csml:associationConnectorArrow visible="true" depth="0" points="0.0 0.0 0.0 6.0 8.0 3.0" pointsInAbsoluteCoordinate="1619.8356812358115 2925.4969630794576 1614.0385848737478 2927.044113288373 1619.0 2934.0000000000005" fillColor="0 0 0 255" outlineColor="0 0 0 255" outlineWidth="1.0"/>
      </csml:targetArrow>
     </csml:graphics>
    </csml:connector>
    <csml:connector label="c181" name="56" type="process" from="e59" to="p106" linestyle="straight" supportpath="false">
     <csml:firing type="Double" value="0" connectorFiringStyle="threshold"/>
     <csml:kinetic/>
     <csml:graphics>
      <csml:figure>
       <csml:processConnector visible="true" depth="0" points="1480.0 2930.0 1600.105540152405 2949.704815181254" lineColor="0 0 0 255" lineWidth="1.0"/>
      </csml:figure>
      <csml:targetArrow>
       <csml:processConnectorArrow visible="true" depth="0" points="0.0 0.0 0.0 6.0 8.0 3.0" pointsInAbsoluteCoordinate="1600.5912344594346 2946.744392738406 1599.619845845375 2952.6652376241022 1607.9999999999998 2951.0000000000005" fillColor="0 0 0 255" outlineColor="0 0 0 255" outlineWidth="1.0"/>
      </csml:targetArrow>
     </csml:graphics>
    </csml:connector>
    <csml:connector label="c182" name="56" type="process" from="p106" to="e60" linestyle="straight" supportpath="false">
     <csml:firing type="Double" value="0" connectorFiringStyle="threshold"/>
     <csml:kinetic/>
     <csml:graphics>
      <csml:figure>
       <csml:processConnector visible="true" depth="0" points="1640.0 2952.0 1770.099761721918 2931.259458276216" lineColor="0 0 0 255" lineWidth="1.0"/>
      </csml:figure>
      <csml:targetArrow>
       <csml:processConnectorArrow visible="true" depth="0" points="0.0 0.0 0.0 6.0 8.0 3.0" pointsInAbsoluteCoordinate="1769.627464868337 2928.296868921935 1770.572058575499 2934.2220476304965 1778.0 2930.0" fillColor="0 0 0 255" outlineColor="0 0 0 255" outlineWidth="1.0"/>
      </csml:targetArrow>
     </csml:graphics>
    </csml:connector>
   </csml:function>
   <csml:biological>
    <csml:effectList/>
   </csml:biological>
   <csml:graphics>
    <csml:figure>
     <csml:image visible="true" depth="0" location="1608.45 2933.6" size="31.1 40.800000000000004" fillColor="0 0 0 0" outlineColor="0 0 0 0" outlineWidth="0.0" filePath="resources/images/gonparts/process/img/phosphorylation.png" fileFormat="img" fileType="resourceFile"/>
    </csml:figure>
   </csml:graphics>
  </csml:process>
  <csml:process label="p107" name="degradation" type="continuous" biolocation="CC_Cytoplasm" relationType="Type 0" edgeScore="1.0" bioprocess="ME_ProteasomeDegradation">
   <csml:simulationCondition>
    <csml:priority value="0"/>
    <csml:firing type="Boolean" value="true" firingStyle="and"/>
    <csml:delay type="Long" value="0.0" delayStyle="nodelay"/>
    <csml:calc calcStyle="speed"/>
    <csml:kinetic type="Double" kineticStyle="custom">
     <csml:parameter name="custom" value="m59 * 0.1"/>
    </csml:kinetic>
   </csml:simulationCondition>
   <csml:function>
    <csml:connector label="c183" name="c183" type="process" from="e59" to="p107" linestyle="straight" supportpath="false">
     <csml:firing type="Double" value="0" connectorFiringStyle="threshold"/>
     <csml:kinetic/>
     <csml:graphics>
      <csml:figure>
       <csml:processConnector visible="true" depth="0" points="1456.0 2941.0 1456.0 2959.0" lineColor="0 0 0 255" lineWidth="1.0"/>
      </csml:figure>
      <csml:targetArrow>
       <csml:processConnectorArrow visible="true" depth="0" points="0.0 0.0 0.0 6.0 8.0 3.0" pointsInAbsoluteCoordinate="1459.0 2959.0 1453.0 2959.0 1456.0 2967.0" fillColor="0 0 0 255" outlineColor="0 0 0 255" outlineWidth="1.0"/>
      </csml:targetArrow>
     </csml:graphics>
    </csml:connector>
   </csml:function>
   <csml:biological>
    <csml:effectList/>
   </csml:biological>
   <csml:graphics>
    <csml:figure>
     <csml:image visible="true" depth="0" location="1446.0 2967.0" size="20.0 30.0" fillColor="0 0 0 0" outlineColor="0 0 0 0" outlineWidth="0.0" filePath="resources/images/gonparts/process/img/degradation.png" fileFormat="img" fileType="resourceFile"/>
    </csml:figure>
   </csml:graphics>
  </csml:process>
  <csml:process label="p108" name="degradation" type="continuous" biolocation="CC_Cytoplasm" relationType="Type 0" edgeScore="1.0" bioprocess="ME_ProteasomeDegradation">
   <csml:simulationCondition>
    <csml:priority value="0"/>
    <csml:firing type="Boolean" value="true" firingStyle="and"/>
    <csml:delay type="Long" value="0.0" delayStyle="nodelay"/>
    <csml:calc calcStyle="speed"/>
    <csml:kinetic type="Double" kineticStyle="custom">
     <csml:parameter name="custom" value="m60 * 0.1"/>
    </csml:kinetic>
   </csml:simulationCondition>
   <csml:function>
    <csml:connector label="c184" name="c184" type="process" from="e60" to="p108" linestyle="straight" supportpath="false">
     <csml:firing type="Double" value="0" connectorFiringStyle="threshold"/>
     <csml:kinetic/>
     <csml:graphics>
      <csml:figure>
       <csml:processConnector visible="true" depth="0" points="1806.0 2947.0 1806.0 2959.0" lineColor="0 0 0 255" lineWidth="1.0"/>
      </csml:figure>
      <csml:targetArrow>
       <csml:processConnectorArrow visible="true" depth="0" points="0.0 0.0 0.0 6.0 8.0 3.0" pointsInAbsoluteCoordinate="1809.0 2959.0 1803.0 2959.0 1806.0 2967.0" fillColor="0 0 0 255" outlineColor="0 0 0 255" outlineWidth="1.0"/>
      </csml:targetArrow>
     </csml:graphics>
    </csml:connector>
   </csml:function>
   <csml:biological>
    <csml:effectList/>
   </csml:biological>
   <csml:graphics>
    <csml:figure>
     <csml:image visible="true" depth="0" location="1796.0 2967.0" size="20.0 30.0" fillColor="0 0 0 0" outlineColor="0 0 0 0" outlineWidth="0.0" filePath="resources/images/gonparts/process/img/degradation.png" fileFormat="img" fileType="resourceFile"/>
    </csml:figure>
   </csml:graphics>
  </csml:process>
  <csml:process label="p109" name="phosphorylation" type="continuous" biolocation="CC_Cytoplasm" relationType="Type 0" edgeScore="1.0" bioprocess="ME_Phosphorylation">
   <csml:simulationCondition>
    <csml:priority value="0"/>
    <csml:firing type="Boolean" value="true" firingStyle="and"/>
    <csml:delay type="Long" value="0.0" delayStyle="nodelay"/>
    <csml:calc calcStyle="speed"/>
    <csml:kinetic type="Double" kineticStyle="custom">
     <csml:parameter name="custom" value="(m61 * m4) * 0.01"/>
    </csml:kinetic>
   </csml:simulationCondition>
   <csml:function>
    <csml:connector label="c188" name="106" type="process" from="e61" to="p109" linestyle="straight" supportpath="false">
     <csml:firing type="Double" value="0" connectorFiringStyle="threshold"/>
     <csml:kinetic/>
     <csml:graphics>
      <csml:figure>
       <csml:processConnector visible="true" depth="0" points="976.0 1689.0 1096.7131740317257 1634.3018430168743" lineColor="0 0 0 255" lineWidth="1.0"/>
      </csml:figure>
      <csml:targetArrow>
       <csml:processConnectorArrow visible="true" depth="0" points="0.0 0.0 0.0 6.0 8.0 3.0" pointsInAbsoluteCoordinate="1095.474982900398 1631.5692832787713 1097.9513651630537 1637.034402754977 1104.0000000000002 1630.9999999999998" fillColor="0 0 0 255" outlineColor="0 0 0 255" outlineWidth="1.0"/>
      </csml:targetArrow>
     </csml:graphics>
    </csml:connector>
    <csml:connector label="c192" name="106" type="association" from="e4" to="p109" linestyle="straight" supportpath="false">
     <csml:firing type="Double" value="0" connectorFiringStyle="threshold"/>
     <csml:kinetic/>
     <csml:graphics>
      <csml:figure>
       <csml:associationConnector visible="true" depth="0" points="653.0 637.0 1106.5817411756311 1596.7670540849786" lineColor="0 0 255 255" lineWidth="1.0" lineDash="4.0 4.0"/>
      </csml:figure>
      <csml:targetArrow>
       <csml:associationConnectorArrow visible="true" depth="0" points="0.0 0.0 0.0 6.0 8.0 3.0" pointsInAbsoluteCoordinate="1109.294095893764 1595.4852070258403 1103.869386457498 1598.048901144117 1110.0 1604.0" fillColor="0 0 255 255" outlineColor="0 0 255 255" outlineWidth="1.0"/>
      </csml:targetArrow>
     </csml:graphics>
    </csml:connector>
    <csml:connector label="c186" name="106" type="process" from="p109" to="e62" linestyle="straight" supportpath="false">
     <csml:firing type="Double" value="0" connectorFiringStyle="threshold"/>
     <csml:kinetic/>
     <csml:graphics>
      <csml:figure>
       <csml:processConnector visible="true" depth="0" points="1136.0 1630.0 1270.6308302696486 1686.886266311119" lineColor="0 0 0 255" lineWidth="1.0"/>
      </csml:figure>
      <csml:targetArrow>
       <csml:processConnectorArrow visible="true" depth="0" points="0.0 0.0 0.0 6.0 8.0 3.0" pointsInAbsoluteCoordinate="1271.798480402979 1684.1228276622371 1269.4631801363184 1689.6497049600007 1278.0000000000002 1689.9999999999998" fillColor="0 0 0 255" outlineColor="0 0 0 255" outlineWidth="1.0"/>
      </csml:targetArrow>
     </csml:graphics>
    </csml:connector>
   </csml:function>
   <csml:biological>
    <csml:effectList/>
   </csml:biological>
   <csml:graphics>
    <csml:figure>
     <csml:image visible="true" depth="0" location="1104.45 1603.6" size="31.1 40.800000000000004" fillColor="0 0 0 0" outlineColor="0 0 0 0" outlineWidth="0.0" filePath="resources/images/gonparts/process/img/phosphorylation.png" fileFormat="img" fileType="resourceFile"/>
    </csml:figure>
   </csml:graphics>
  </csml:process>
  <csml:process label="p110" name="degradation" type="continuous" biolocation="CC_Cytoplasm" relationType="Type 0" edgeScore="1.0" bioprocess="ME_ProteasomeDegradation">
   <csml:simulationCondition>
    <csml:priority value="0"/>
    <csml:firing type="Boolean" value="true" firingStyle="and"/>
    <csml:delay type="Long" value="0.0" delayStyle="nodelay"/>
    <csml:calc calcStyle="speed"/>
    <csml:kinetic type="Double" kineticStyle="custom">
     <csml:parameter name="custom" value="m62 * 0.1"/>
    </csml:kinetic>
   </csml:simulationCondition>
   <csml:function>
    <csml:connector label="c187" name="c75" type="process" from="e62" to="p110" linestyle="straight" supportpath="false">
     <csml:firing type="Double" value="0" connectorFiringStyle="threshold"/>
     <csml:kinetic/>
     <csml:graphics>
      <csml:figure>
       <csml:processConnector visible="true" depth="0" points="1288.0 1705.0 1288.0 1727.0" lineColor="0 0 0 255" lineWidth="1.0"/>
      </csml:figure>
      <csml:targetArrow>
       <csml:processConnectorArrow visible="true" depth="0" points="0.0 0.0 0.0 6.0 8.0 3.0" pointsInAbsoluteCoordinate="1291.0 1727.0 1285.0 1727.0 1288.0 1735.0" fillColor="0 0 0 255" outlineColor="0 0 0 255" outlineWidth="1.0"/>
      </csml:targetArrow>
     </csml:graphics>
    </csml:connector>
   </csml:function>
   <csml:biological>
    <csml:effectList/>
   </csml:biological>
   <csml:graphics>
    <csml:figure>
     <csml:image visible="true" depth="0" location="1278.0 1735.0" size="20.0 30.0" fillColor="0 0 0 0" outlineColor="0 0 0 0" outlineWidth="0.0" filePath="resources/images/gonparts/process/img/degradation.png" fileFormat="img" fileType="resourceFile"/>
    </csml:figure>
   </csml:graphics>
  </csml:process>
  <csml:process label="p111" name="degradation" type="continuous" biolocation="CC_Cytoplasm" relationType="Type 0" edgeScore="1.0" bioprocess="ME_ProteasomeDegradation">
   <csml:simulationCondition>
    <csml:priority value="0"/>
    <csml:firing type="Boolean" value="true" firingStyle="and"/>
    <csml:delay type="Long" value="0.0" delayStyle="nodelay"/>
    <csml:calc calcStyle="speed"/>
    <csml:kinetic type="Double" kineticStyle="custom">
     <csml:parameter name="custom" value="m61 * 0.1"/>
    </csml:kinetic>
   </csml:simulationCondition>
   <csml:function>
    <csml:connector label="c189" name="c74" type="process" from="e61" to="p111" linestyle="straight" supportpath="false">
     <csml:firing type="Double" value="0" connectorFiringStyle="threshold"/>
     <csml:kinetic/>
     <csml:graphics>
      <csml:figure>
       <csml:processConnector visible="true" depth="0" points="966.0 1705.0 966.0 1727.0" lineColor="0 0 0 255" lineWidth="1.0"/>
      </csml:figure>
      <csml:targetArrow>
       <csml:processConnectorArrow visible="true" depth="0" points="0.0 0.0 0.0 6.0 8.0 3.0" pointsInAbsoluteCoordinate="969.0 1727.0 963.0 1727.0 966.0 1735.0" fillColor="0 0 0 255" outlineColor="0 0 0 255" outlineWidth="1.0"/>
      </csml:targetArrow>
     </csml:graphics>
    </csml:connector>
   </csml:function>
   <csml:biological>
    <csml:effectList/>
   </csml:biological>
   <csml:graphics>
    <csml:figure>
     <csml:image visible="true" depth="0" location="956.0 1735.0" size="20.0 30.0" fillColor="0 0 0 0" outlineColor="0 0 0 0" outlineWidth="0.0" filePath="resources/images/gonparts/process/img/degradation.png" fileFormat="img" fileType="resourceFile"/>
    </csml:figure>
   </csml:graphics>
  </csml:process>
  <csml:process label="p112" name="phosphorylation" type="continuous" biolocation="CC_Cytoplasm" relationType="Type 0" edgeScore="1.0" bioprocess="ME_Phosphorylation">
   <csml:simulationCondition>
    <csml:priority value="0"/>
    <csml:firing type="Boolean" value="true" firingStyle="and"/>
    <csml:delay type="Long" value="0.0" delayStyle="nodelay"/>
    <csml:calc calcStyle="speed"/>
    <csml:kinetic type="Double" kineticStyle="custom">
     <csml:parameter name="custom" value="(m61 * m7) * 0.01"/>
    </csml:kinetic>
   </csml:simulationCondition>
   <csml:function>
    <csml:connector label="c190" name="106" type="process" from="e61" to="p112" linestyle="straight" supportpath="false">
     <csml:firing type="Double" value="0" connectorFiringStyle="threshold"/>
     <csml:kinetic/>
     <csml:graphics>
      <csml:figure>
       <csml:processConnector visible="true" depth="0" points="977.0 1694.0 1096.0 1694.0" lineColor="0 0 0 255" lineWidth="1.0"/>
      </csml:figure>
      <csml:targetArrow>
       <csml:processConnectorArrow visible="true" depth="0" points="0.0 0.0 0.0 6.0 8.0 3.0" pointsInAbsoluteCoordinate="1096.0 1691.0 1096.0 1697.0 1104.0 1694.0" fillColor="0 0 0 255" outlineColor="0 0 0 255" outlineWidth="1.0"/>
      </csml:targetArrow>
     </csml:graphics>
    </csml:connector>
    <csml:connector label="c193" name="106" type="association" from="e7" to="p112" linestyle="straight" supportpath="false">
     <csml:firing type="Double" value="0" connectorFiringStyle="threshold"/>
     <csml:kinetic/>
     <csml:graphics>
      <csml:figure>
       <csml:associationConnector visible="true" depth="0" points="1067.0 651.0 1118.5938772110414 1666.0103151326045" lineColor="0 0 255 255" lineWidth="1.0" lineDash="4.0 4.0"/>
      </csml:figure>
      <csml:targetArrow>
       <csml:associationConnectorArrow visible="true" depth="0" points="0.0 0.0 0.0 6.0 8.0 3.0" pointsInAbsoluteCoordinate="1121.5900090363148 1665.8580190867451 1115.5977453857681 1666.162611178464 1119.0 1674.0" fillColor="0 0 0 255" outlineColor="0 0 255 255" outlineWidth="1.0"/>
      </csml:targetArrow>
     </csml:graphics>
    </csml:connector>
    <csml:connector label="c191" name="106" type="process" from="p112" to="e62" linestyle="straight" supportpath="false">
     <csml:firing type="Double" value="0" connectorFiringStyle="threshold"/>
     <csml:kinetic/>
     <csml:graphics>
      <csml:figure>
       <csml:processConnector visible="true" depth="0" points="1136.0 1694.0 1269.0 1694.0" lineColor="0 0 0 255" lineWidth="1.0"/>
      </csml:figure>
      <csml:targetArrow>
       <csml:processConnectorArrow visible="true" depth="0" points="0.0 0.0 0.0 6.0 8.0 3.0" pointsInAbsoluteCoordinate="1269.0 1691.0 1269.0 1697.0 1277.0 1694.0" fillColor="0 0 0 255" outlineColor="0 0 0 255" outlineWidth="1.0"/>
      </csml:targetArrow>
     </csml:graphics>
    </csml:connector>
   </csml:function>
   <csml:biological>
    <csml:effectList/>
   </csml:biological>
   <csml:graphics>
    <csml:figure>
     <csml:image visible="true" depth="0" location="1104.45 1673.6" size="31.1 40.800000000000004" fillColor="0 0 0 0" outlineColor="0 0 0 0" outlineWidth="0.0" filePath="resources/images/gonparts/process/img/phosphorylation.png" fileFormat="img" fileType="resourceFile"/>
    </csml:figure>
   </csml:graphics>
  </csml:process>
  <csml:process label="p114" name="phosphorylation" type="continuous" biolocation="CC_Cytoplasm" relationType="Type 0" edgeScore="1.0" bioprocess="ME_Phosphorylation">
   <csml:simulationCondition>
    <csml:priority value="0"/>
    <csml:firing type="Boolean" value="true" firingStyle="and"/>
    <csml:delay type="Long" value="0.0" delayStyle="nodelay"/>
    <csml:calc calcStyle="speed"/>
    <csml:kinetic type="Double" kineticStyle="custom">
     <csml:parameter name="custom" value="m63*m60*0.01"/>
    </csml:kinetic>
   </csml:simulationCondition>
   <csml:function>
    <csml:connector label="c199" name="59,63" type="association" from="e60" to="p114" linestyle="straight" supportpath="false">
     <csml:firing type="Double" value="0" connectorFiringStyle="threshold"/>
     <csml:kinetic/>
     <csml:graphics>
      <csml:figure>
       <csml:associationConnector visible="true" depth="0" points="1831.0 2947.0 1979.9480504995292 3075.7679920447545" lineColor="0 0 0 255" lineWidth="1.0" lineDash="4.0 4.0"/>
      </csml:figure>
      <csml:targetArrow>
       <csml:associationConnectorArrow visible="true" depth="0" points="0.0 0.0 0.0 6.0 8.0 3.0" pointsInAbsoluteCoordinate="1981.9100534827464 3073.498510982078 1977.9860475163123 3078.037473107431 1986.0 3081.0000000000005" fillColor="0 0 0 255" outlineColor="0 0 0 255" outlineWidth="1.0"/>
      </csml:targetArrow>
     </csml:graphics>
    </csml:connector>
    <csml:connector label="c195" name="59,63" type="process" from="e63" to="p114" linestyle="straight" supportpath="false">
     <csml:firing type="Double" value="0" connectorFiringStyle="threshold"/>
     <csml:kinetic/>
     <csml:graphics>
      <csml:figure>
       <csml:processConnector visible="true" depth="0" points="1914.0 3094.0 1978.0 3094.0" lineColor="0 0 0 255" lineWidth="1.0"/>
      </csml:figure>
      <csml:text name="name" visible="false" depth="0" location="1927.0 3075.5" fillColor="0 0 0 0" outlineColor="0 0 0 0" outlineWidth="0.0" textColor="0 0 0 255" fontName="Dialog" fontSize="12" arrangement="None" spacing="2.0" offsets="0.0 -10.0"/>
      <csml:targetArrow>
       <csml:processConnectorArrow visible="true" depth="0" points="0.0 0.0 0.0 6.0 8.0 3.0" pointsInAbsoluteCoordinate="1978.0 3091.0 1978.0 3097.0 1986.0 3094.0" fillColor="0 0 0 255" outlineColor="0 0 0 255" outlineWidth="1.0"/>
      </csml:targetArrow>
     </csml:graphics>
    </csml:connector>
    <csml:connector label="c196" name="59,63" type="process" from="p114" to="e64" linestyle="straight" supportpath="false">
     <csml:firing type="Double" value="0" connectorFiringStyle="threshold"/>
     <csml:kinetic/>
     <csml:graphics>
      <csml:figure>
       <csml:processConnector visible="true" depth="0" points="2018.0 3094.0 2078.0 3094.0" lineColor="0 0 0 255" lineWidth="1.0"/>
      </csml:figure>
      <csml:targetArrow>
       <csml:processConnectorArrow visible="true" depth="0" points="0.0 0.0 0.0 6.0 8.0 3.0" pointsInAbsoluteCoordinate="2078.0 3091.0 2078.0 3097.0 2086.0 3094.0" fillColor="0 0 0 255" outlineColor="0 0 0 255" outlineWidth="1.0"/>
      </csml:targetArrow>
     </csml:graphics>
    </csml:connector>
   </csml:function>
   <csml:biological>
    <csml:effectList/>
   </csml:biological>
   <csml:graphics>
    <csml:figure>
     <csml:image visible="true" depth="0" location="1986.4499999999998 3073.6" size="31.1 40.800000000000004" fillColor="0 0 0 0" outlineColor="0 0 0 0" outlineWidth="0.0" filePath="resources/images/gonparts/process/img/phosphorylation.png" fileFormat="img" fileType="resourceFile"/>
    </csml:figure>
   </csml:graphics>
  </csml:process>
  <csml:process label="p115" name="degradation" type="continuous" biolocation="CC_Cytoplasm" relationType="Type 0" edgeScore="1.0" bioprocess="ME_ProteasomeDegradation">
   <csml:simulationCondition>
    <csml:priority value="0"/>
    <csml:firing type="Boolean" value="true" firingStyle="and"/>
    <csml:delay type="Long" value="0.0" delayStyle="nodelay"/>
    <csml:calc calcStyle="speed"/>
    <csml:kinetic type="Double" kineticStyle="custom">
     <csml:parameter name="custom" value="m63 * 0.1"/>
    </csml:kinetic>
   </csml:simulationCondition>
   <csml:function>
    <csml:connector label="c200" name="c200" type="process" from="e63" to="p115" linestyle="straight" supportpath="false">
     <csml:firing type="Double" value="0" connectorFiringStyle="threshold"/>
     <csml:kinetic/>
     <csml:graphics>
      <csml:figure>
       <csml:processConnector visible="true" depth="0" points="1890.0 3109.0 1890.0 3127.0" lineColor="0 0 0 255" lineWidth="1.0"/>
      </csml:figure>
      <csml:targetArrow>
       <csml:processConnectorArrow visible="true" depth="0" points="0.0 0.0 0.0 6.0 8.0 3.0" pointsInAbsoluteCoordinate="1893.0 3127.0 1887.0 3127.0 1890.0 3135.0" fillColor="0 0 0 255" outlineColor="0 0 0 255" outlineWidth="1.0"/>
      </csml:targetArrow>
     </csml:graphics>
    </csml:connector>
   </csml:function>
   <csml:biological>
    <csml:effectList/>
   </csml:biological>
   <csml:graphics>
    <csml:figure>
     <csml:image visible="true" depth="0" location="1880.0 3135.0" size="20.0 30.0" fillColor="0 0 0 0" outlineColor="0 0 0 0" outlineWidth="0.0" filePath="resources/images/gonparts/process/img/degradation.png" fileFormat="img" fileType="resourceFile"/>
    </csml:figure>
   </csml:graphics>
  </csml:process>
  <csml:process label="p116" name="degradation" type="continuous" biolocation="CC_Cytoplasm" relationType="Type 0" edgeScore="1.0" bioprocess="ME_ProteasomeDegradation">
   <csml:simulationCondition>
    <csml:priority value="0"/>
    <csml:firing type="Boolean" value="true" firingStyle="and"/>
    <csml:delay type="Long" value="0.0" delayStyle="nodelay"/>
    <csml:calc calcStyle="speed"/>
    <csml:kinetic type="Double" kineticStyle="custom">
     <csml:parameter name="custom" value="m64 * 0.1"/>
    </csml:kinetic>
   </csml:simulationCondition>
   <csml:function>
    <csml:connector label="c201" name="c201" type="process" from="e64" to="p116" linestyle="straight" supportpath="false">
     <csml:firing type="Double" value="0" connectorFiringStyle="threshold"/>
     <csml:kinetic/>
     <csml:graphics>
      <csml:figure>
       <csml:processConnector visible="true" depth="0" points="2114.0 3115.0 2114.0 3127.0" lineColor="0 0 0 255" lineWidth="1.0"/>
      </csml:figure>
      <csml:targetArrow>
       <csml:processConnectorArrow visible="true" depth="0" points="0.0 0.0 0.0 6.0 8.0 3.0" pointsInAbsoluteCoordinate="2117.0 3127.0 2111.0 3127.0 2114.0 3135.0" fillColor="0 0 0 255" outlineColor="0 0 0 255" outlineWidth="1.0"/>
      </csml:targetArrow>
     </csml:graphics>
    </csml:connector>
   </csml:function>
   <csml:biological>
    <csml:effectList/>
   </csml:biological>
   <csml:graphics>
    <csml:figure>
     <csml:image visible="true" depth="0" location="2104.0 3135.0" size="20.0 30.0" fillColor="0 0 0 0" outlineColor="0 0 0 0" outlineWidth="0.0" filePath="resources/images/gonparts/process/img/degradation.png" fileFormat="img" fileType="resourceFile"/>
    </csml:figure>
   </csml:graphics>
  </csml:process>
  <csml:process label="p117" name="degradation" type="continuous" biolocation="CC_Cytoplasm" relationType="Type 0" edgeScore="1.0" bioprocess="ME_ProteasomeDegradation">
   <csml:simulationCondition>
    <csml:priority value="0"/>
    <csml:firing type="Boolean" value="true" firingStyle="and"/>
    <csml:delay type="Long" value="0.0" delayStyle="nodelay"/>
    <csml:calc calcStyle="speed"/>
    <csml:kinetic type="Double" kineticStyle="custom">
     <csml:parameter name="custom" value="m65 * 0.8"/>
    </csml:kinetic>
   </csml:simulationCondition>
   <csml:function>
    <csml:connector label="c202" name="65" type="process" from="e65" to="p117" linestyle="straight" supportpath="false">
     <csml:firing type="Double" value="0" connectorFiringStyle="threshold"/>
     <csml:kinetic/>
     <csml:graphics>
      <csml:figure>
       <csml:processConnector visible="true" depth="0" points="2436.0 3115.0 2436.0 3127.0" lineColor="0 0 0 255" lineWidth="3.0"/>
      </csml:figure>
      <csml:targetArrow>
       <csml:processConnectorArrow visible="true" depth="0" points="0.0 0.0 0.0 6.0 8.0 3.0" pointsInAbsoluteCoordinate="2439.0 3127.0 2433.0 3127.0 2436.0 3135.0" fillColor="0 0 0 255" outlineColor="0 0 0 255" outlineWidth="3.0"/>
      </csml:targetArrow>
     </csml:graphics>
    </csml:connector>
   </csml:function>
   <csml:biological>
    <csml:effectList/>
   </csml:biological>
   <csml:graphics>
    <csml:figure>
     <csml:image visible="true" depth="0" location="2426.0 3135.0" size="20.0 30.0" fillColor="0 0 0 0" outlineColor="0 0 0 0" outlineWidth="0.0" filePath="resources/images/gonparts/process/img/degradation.png" fileFormat="img" fileType="resourceFile"/>
    </csml:figure>
   </csml:graphics>
  </csml:process>
  <csml:process label="p118" name="transcription" type="continuous" biolocation="CC_Nucleoplasm" relationType="Type 0" edgeScore="1.0" bioprocess="ME_Transcription">
   <csml:simulationCondition>
    <csml:priority value="0"/>
    <csml:firing type="Boolean" value="true" firingStyle="and"/>
    <csml:delay type="Long" value="0.0" delayStyle="nodelay"/>
    <csml:calc calcStyle="speed"/>
    <csml:kinetic type="Double" kineticStyle="custom">
     <csml:parameter name="custom" value="m37*m56*0.5"/>
    </csml:kinetic>
   </csml:simulationCondition>
   <csml:function>
    <csml:connector label="c209" name="94" type="association" from="e37" to="p118" linestyle="straight" supportpath="false">
     <csml:firing type="Double" value="0" connectorFiringStyle="threshold"/>
     <csml:kinetic/>
     <csml:graphics>
      <csml:figure>
       <csml:associationConnector visible="true" depth="0" points="2695.0 1969.0 2983.139167668183 2345.6460792386147" lineColor="0 0 0 255" lineWidth="1.0" lineDash="4.0 4.0"/>
      </csml:figure>
      <csml:targetArrow>
       <csml:associationConnectorArrow visible="true" depth="0" points="0.0 0.0 0.0 6.0 8.0 3.0" pointsInAbsoluteCoordinate="2985.5218879537024 2343.823267114183 2980.7564473826633 2347.4688913630457 2988.0 2352.0" fillColor="0 0 0 255" outlineColor="0 0 0 255" outlineWidth="1.0"/>
      </csml:targetArrow>
     </csml:graphics>
    </csml:connector>
    <csml:connector label="c208" name="80" type="association" from="e56" to="p118" linestyle="straight" supportpath="false">
     <csml:firing type="Double" value="0" connectorFiringStyle="threshold"/>
     <csml:kinetic/>
     <csml:graphics>
      <csml:figure>
       <csml:associationConnector visible="true" depth="0" points="2626.0 2709.0 2970.9271686315255 2413.2077556749596" lineColor="0 0 0 255" lineWidth="1.0" lineDash="4.0 4.0"/>
      </csml:figure>
      <csml:targetArrow>
       <csml:associationConnectorArrow visible="true" depth="0" points="0.0 0.0 0.0 6.0 8.0 3.0" pointsInAbsoluteCoordinate="2968.9742602534157 2410.930443911782 2972.8800770096354 2415.485067438138 2977.0 2408.0" fillColor="0 0 0 255" outlineColor="0 0 0 255" outlineWidth="1.0"/>
      </csml:targetArrow>
     </csml:graphics>
    </csml:connector>
    <csml:connector label="c210" name="80,94" type="process" from="p118" to="e40" linestyle="straight" supportpath="false">
     <csml:firing type="Double" value="0" connectorFiringStyle="threshold"/>
     <csml:kinetic/>
     <csml:graphics>
      <csml:figure>
       <csml:processConnector visible="true" depth="0" points="3053.0 2363.0 3297.5439626276698 2267.8995700892397" lineColor="0 0 0 255" lineWidth="1.0"/>
      </csml:figure>
      <csml:targetArrow>
       <csml:processConnectorArrow visible="true" depth="0" points="0.0 0.0 0.0 6.0 8.0 3.0" pointsInAbsoluteCoordinate="3296.456623844205 2265.103556074616 3298.6313014111347 2270.6955841038634 3305.0 2265.0" fillColor="0 0 0 255" outlineColor="0 0 0 255" outlineWidth="1.0"/>
      </csml:targetArrow>
     </csml:graphics>
    </csml:connector>
   </csml:function>
   <csml:biological>
    <csml:effectList/>
   </csml:biological>
   <csml:graphics>
    <csml:figure>
     <csml:image visible="true" depth="0" location="2967.0 2351.75" size="86.0 56.5" fillColor="0 0 0 0" outlineColor="0 0 0 0" outlineWidth="0.0" filePath="resources/images/gonparts/process/img/transcription.png" fileFormat="img" fileType="resourceFile"/>
    </csml:figure>
   </csml:graphics>
  </csml:process>
  <csml:process label="p119" name="transcription" type="continuous" biolocation="CC_Nucleoplasm" relationType="Type 0" edgeScore="1.0" bioprocess="ME_Transcription">
   <csml:simulationCondition>
    <csml:priority value="0"/>
    <csml:firing type="Boolean" value="true" firingStyle="and"/>
    <csml:delay type="Long" value="0.0" delayStyle="nodelay"/>
    <csml:calc calcStyle="speed"/>
    <csml:kinetic type="Double" kineticStyle="custom">
     <csml:parameter name="custom" value="m58*0.5"/>
    </csml:kinetic>
   </csml:simulationCondition>
   <csml:function>
    <csml:connector label="c217" name="c217" type="association" from="e58" to="p119" linestyle="straight" supportpath="false">
     <csml:firing type="Double" value="0" connectorFiringStyle="threshold"/>
     <csml:kinetic/>
     <csml:graphics>
      <csml:figure>
       <csml:associationConnector visible="true" depth="0" points="2626.0 2163.0 2974.140010944127 2486.553851979146" lineColor="0 0 0 255" lineWidth="1.0" lineDash="4.0 4.0"/>
      </csml:figure>
      <csml:targetArrow>
       <csml:associationConnectorArrow visible="true" depth="0" points="0.0 0.0 0.0 6.0 8.0 3.0" pointsInAbsoluteCoordinate="2976.182316451947 2484.356356083194 2972.0977054363066 2488.751347875099 2979.9999999999995 2492.0" fillColor="0 0 0 255" outlineColor="0 0 0 255" outlineWidth="1.0"/>
      </csml:targetArrow>
     </csml:graphics>
    </csml:connector>
    <csml:connector label="c211" name="c211" type="process" from="p119" to="e66" linestyle="straight" supportpath="false">
     <csml:firing type="Double" value="0" connectorFiringStyle="threshold"/>
     <csml:kinetic/>
     <csml:graphics>
      <csml:figure>
       <csml:processConnector visible="true" depth="0" points="3053.0 2520.0 3208.0 2520.0" lineColor="0 0 0 255" lineWidth="1.0"/>
      </csml:figure>
      <csml:targetArrow>
       <csml:processConnectorArrow visible="true" depth="0" points="0.0 0.0 0.0 6.0 8.0 3.0" pointsInAbsoluteCoordinate="3208.0 2517.0 3208.0 2523.0 3216.0 2520.0" fillColor="0 0 0 255" outlineColor="0 0 0 255" outlineWidth="1.0"/>
      </csml:targetArrow>
     </csml:graphics>
    </csml:connector>
   </csml:function>
   <csml:biological>
    <csml:effectList/>
   </csml:biological>
   <csml:graphics>
    <csml:figure>
     <csml:image visible="true" depth="0" location="2967.0 2491.75" size="86.0 56.5" fillColor="0 0 0 0" outlineColor="0 0 0 0" outlineWidth="0.0" filePath="resources/images/gonparts/process/img/transcription.png" fileFormat="img" fileType="resourceFile"/>
    </csml:figure>
   </csml:graphics>
  </csml:process>
  <csml:process label="p120" name="transcription" type="continuous" biolocation="CC_Nucleoplasm" relationType="Type 0" edgeScore="1.0" bioprocess="ME_Transcription">
   <csml:simulationCondition>
    <csml:priority value="0"/>
    <csml:firing type="Boolean" value="true" firingStyle="and"/>
    <csml:delay type="Long" value="0.0" delayStyle="nodelay"/>
    <csml:calc calcStyle="speed"/>
    <csml:kinetic type="Double" kineticStyle="custom">
     <csml:parameter name="custom" value="m53*0.5"/>
    </csml:kinetic>
   </csml:simulationCondition>
   <csml:function>
    <csml:connector label="c218" name="c218" type="association" from="e53" to="p120" linestyle="straight" supportpath="false">
     <csml:firing type="Double" value="0" connectorFiringStyle="threshold"/>
     <csml:kinetic/>
     <csml:graphics>
      <csml:figure>
       <csml:associationConnector visible="true" depth="0" points="2628.0 2509.0 2959.3840052953615 2615.5511993427563" lineColor="0 0 0 255" lineWidth="1.0" lineDash="4.0 4.0"/>
      </csml:figure>
      <csml:targetArrow>
       <csml:associationConnectorArrow visible="true" depth="0" points="0.0 0.0 0.0 6.0 8.0 3.0" pointsInAbsoluteCoordinate="2960.302305541828 2612.6952013285168 2958.4657050488954 2618.4071973569958 2967.0 2618.0" fillColor="0 0 0 255" outlineColor="0 0 0 255" outlineWidth="1.0"/>
      </csml:targetArrow>
     </csml:graphics>
    </csml:connector>
    <csml:connector label="c215" name="c215" type="process" from="p120" to="e67" linestyle="straight" supportpath="false">
     <csml:firing type="Double" value="0" connectorFiringStyle="threshold"/>
     <csml:kinetic/>
     <csml:graphics>
      <csml:figure>
       <csml:processConnector visible="true" depth="0" points="3053.0 2632.0 3208.0 2632.0" lineColor="0 0 0 255" lineWidth="1.0"/>
      </csml:figure>
      <csml:targetArrow>
       <csml:processConnectorArrow visible="true" depth="0" points="0.0 0.0 0.0 6.0 8.0 3.0" pointsInAbsoluteCoordinate="3208.0 2629.0 3208.0 2635.0 3216.0 2632.0" fillColor="0 0 0 255" outlineColor="0 0 0 255" outlineWidth="1.0"/>
      </csml:targetArrow>
     </csml:graphics>
    </csml:connector>
   </csml:function>
   <csml:biological>
    <csml:effectList/>
   </csml:biological>
   <csml:graphics>
    <csml:figure>
     <csml:image visible="true" depth="0" location="2967.0 2603.75" size="86.0 56.5" fillColor="0 0 0 0" outlineColor="0 0 0 0" outlineWidth="0.0" filePath="resources/images/gonparts/process/img/transcription.png" fileFormat="img" fileType="resourceFile"/>
    </csml:figure>
   </csml:graphics>
  </csml:process>
  <csml:process label="p121" name="transcription" type="continuous" biolocation="CC_Nucleoplasm" relationType="Type 0" edgeScore="1.0" bioprocess="ME_Transcription">
   <csml:simulationCondition>
    <csml:priority value="0"/>
    <csml:firing type="Boolean" value="true" firingStyle="and"/>
    <csml:delay type="Long" value="0.0" delayStyle="nodelay"/>
    <csml:calc calcStyle="speed"/>
    <csml:kinetic type="Double" kineticStyle="custom">
     <csml:parameter name="custom" value="m55*0.5"/>
    </csml:kinetic>
   </csml:simulationCondition>
   <csml:function>
    <csml:connector label="c219" name="c219" type="association" from="e55" to="p121" linestyle="straight" supportpath="false">
     <csml:firing type="Double" value="0" connectorFiringStyle="threshold"/>
     <csml:kinetic/>
     <csml:graphics>
      <csml:figure>
       <csml:associationConnector visible="true" depth="0" points="2628.0 2621.0 2959.3840052953615 2727.5511993427563" lineColor="0 0 0 255" lineWidth="1.0" lineDash="4.0 4.0"/>
      </csml:figure>
      <csml:targetArrow>
       <csml:associationConnectorArrow visible="true" depth="0" points="0.0 0.0 0.0 6.0 8.0 3.0" pointsInAbsoluteCoordinate="2960.302305541828 2724.6952013285168 2958.4657050488954 2730.4071973569958 2967.0 2730.0" fillColor="0 0 0 255" outlineColor="0 0 0 255" outlineWidth="1.0"/>
      </csml:targetArrow>
     </csml:graphics>
    </csml:connector>
    <csml:connector label="c216" name="c216" type="process" from="p121" to="e68" linestyle="straight" supportpath="false">
     <csml:firing type="Double" value="0" connectorFiringStyle="threshold"/>
     <csml:kinetic/>
     <csml:graphics>
      <csml:figure>
       <csml:processConnector visible="true" depth="0" points="3053.0 2744.0 3208.0 2744.0" lineColor="0 0 0 255" lineWidth="1.0"/>
      </csml:figure>
      <csml:targetArrow>
       <csml:processConnectorArrow visible="true" depth="0" points="0.0 0.0 0.0 6.0 8.0 3.0" pointsInAbsoluteCoordinate="3208.0 2741.0 3208.0 2747.0 3216.0 2744.0" fillColor="0 0 0 255" outlineColor="0 0 0 255" outlineWidth="1.0"/>
      </csml:targetArrow>
     </csml:graphics>
    </csml:connector>
   </csml:function>
   <csml:biological>
    <csml:effectList/>
   </csml:biological>
   <csml:graphics>
    <csml:figure>
     <csml:image visible="true" depth="0" location="2967.0 2715.75" size="86.0 56.5" fillColor="0 0 0 0" outlineColor="0 0 0 0" outlineWidth="0.0" filePath="resources/images/gonparts/process/img/transcription.png" fileFormat="img" fileType="resourceFile"/>
    </csml:figure>
   </csml:graphics>
  </csml:process>
  <csml:process label="p122" name="degradation" type="continuous" biolocation="CC_Nucleoplasm" relationType="Type 0" edgeScore="1.0" bioprocess="ME_ProteasomeDegradation">
   <csml:simulationCondition>
    <csml:priority value="0"/>
    <csml:firing type="Boolean" value="true" firingStyle="and"/>
    <csml:delay type="Long" value="0.0" delayStyle="nodelay"/>
    <csml:calc calcStyle="speed"/>
    <csml:kinetic type="Double" kineticStyle="custom">
     <csml:parameter name="custom" value="m66 * 0.2"/>
    </csml:kinetic>
   </csml:simulationCondition>
   <csml:function>
    <csml:connector label="c212" name="c212" type="process" from="e66" to="p122" linestyle="straight" supportpath="false">
     <csml:firing type="Double" value="0" connectorFiringStyle="threshold"/>
     <csml:kinetic/>
     <csml:graphics>
      <csml:figure>
       <csml:processConnector visible="true" depth="0" points="3318.0 2531.0 3318.0 2553.0" lineColor="0 0 0 255" lineWidth="1.0"/>
      </csml:figure>
      <csml:targetArrow>
       <csml:processConnectorArrow visible="true" depth="0" points="0.0 0.0 0.0 6.0 8.0 3.0" pointsInAbsoluteCoordinate="3321.0 2553.0 3315.0 2553.0 3318.0 2561.0" fillColor="0 0 0 255" outlineColor="0 0 0 255" outlineWidth="1.0"/>
      </csml:targetArrow>
     </csml:graphics>
    </csml:connector>
   </csml:function>
   <csml:biological>
    <csml:effectList/>
   </csml:biological>
   <csml:graphics>
    <csml:figure>
     <csml:image visible="true" depth="0" location="3308.0 2561.0" size="20.0 30.0" fillColor="0 0 0 0" outlineColor="0 0 0 0" outlineWidth="0.0" filePath="resources/images/gonparts/process/img/degradation.png" fileFormat="img" fileType="resourceFile"/>
    </csml:figure>
   </csml:graphics>
  </csml:process>
  <csml:process label="p123" name="degradation" type="continuous" biolocation="CC_Nucleoplasm" relationType="Type 0" edgeScore="1.0" bioprocess="ME_ProteasomeDegradation">
   <csml:simulationCondition>
    <csml:priority value="0"/>
    <csml:firing type="Boolean" value="true" firingStyle="and"/>
    <csml:delay type="Long" value="0.0" delayStyle="nodelay"/>
    <csml:calc calcStyle="speed"/>
    <csml:kinetic type="Double" kineticStyle="custom">
     <csml:parameter name="custom" value="m67 * 0.2"/>
    </csml:kinetic>
   </csml:simulationCondition>
   <csml:function>
    <csml:connector label="c213" name="c212" type="process" from="e67" to="p123" linestyle="straight" supportpath="false">
     <csml:firing type="Double" value="0" connectorFiringStyle="threshold"/>
     <csml:kinetic/>
     <csml:graphics>
      <csml:figure>
       <csml:processConnector visible="true" depth="0" points="3318.0 2643.0 3318.0 2665.0" lineColor="0 0 0 255" lineWidth="1.0"/>
      </csml:figure>
      <csml:targetArrow>
       <csml:processConnectorArrow visible="true" depth="0" points="0.0 0.0 0.0 6.0 8.0 3.0" pointsInAbsoluteCoordinate="3321.0 2665.0 3315.0 2665.0 3318.0 2673.0" fillColor="0 0 0 255" outlineColor="0 0 0 255" outlineWidth="1.0"/>
      </csml:targetArrow>
     </csml:graphics>
    </csml:connector>
   </csml:function>
   <csml:biological>
    <csml:effectList/>
   </csml:biological>
   <csml:graphics>
    <csml:figure>
     <csml:image visible="true" depth="0" location="3308.0 2673.0" size="20.0 30.0" fillColor="0 0 0 0" outlineColor="0 0 0 0" outlineWidth="0.0" filePath="resources/images/gonparts/process/img/degradation.png" fileFormat="img" fileType="resourceFile"/>
    </csml:figure>
   </csml:graphics>
  </csml:process>
  <csml:process label="p124" name="degradation" type="continuous" biolocation="CC_Nucleoplasm" relationType="Type 0" edgeScore="1.0" bioprocess="ME_ProteasomeDegradation">
   <csml:simulationCondition>
    <csml:priority value="0"/>
    <csml:firing type="Boolean" value="true" firingStyle="and"/>
    <csml:delay type="Long" value="0.0" delayStyle="nodelay"/>
    <csml:calc calcStyle="speed"/>
    <csml:kinetic type="Double" kineticStyle="custom">
     <csml:parameter name="custom" value="m68 * 0.2"/>
    </csml:kinetic>
   </csml:simulationCondition>
   <csml:function>
    <csml:connector label="c214" name="c212" type="process" from="e68" to="p124" linestyle="straight" supportpath="false">
     <csml:firing type="Double" value="0" connectorFiringStyle="threshold"/>
     <csml:kinetic/>
     <csml:graphics>
      <csml:figure>
       <csml:processConnector visible="true" depth="0" points="3318.0 2755.0 3318.0 2777.0" lineColor="0 0 0 255" lineWidth="1.0"/>
      </csml:figure>
      <csml:targetArrow>
       <csml:processConnectorArrow visible="true" depth="0" points="0.0 0.0 0.0 6.0 8.0 3.0" pointsInAbsoluteCoordinate="3321.0 2777.0 3315.0 2777.0 3318.0 2785.0" fillColor="0 0 0 255" outlineColor="0 0 0 255" outlineWidth="1.0"/>
      </csml:targetArrow>
     </csml:graphics>
    </csml:connector>
   </csml:function>
   <csml:biological>
    <csml:effectList/>
   </csml:biological>
   <csml:graphics>
    <csml:figure>
     <csml:image visible="true" depth="0" location="3308.0 2785.0" size="20.0 30.0" fillColor="0 0 0 0" outlineColor="0 0 0 0" outlineWidth="0.0" filePath="resources/images/gonparts/process/img/degradation.png" fileFormat="img" fileType="resourceFile"/>
    </csml:figure>
   </csml:graphics>
  </csml:process>
  <csml:process label="p125" name="binding" type="continuous" biolocation="CC_PlasmaMembrane" relationType="Type 0" edgeScore="1.0" bioprocess="ME_Accumulation">
   <csml:comment><![CDATA[low affinity]]>
   </csml:comment>
   <csml:simulationCondition>
    <csml:priority value="0"/>
    <csml:firing type="Boolean" value="true" firingStyle="and"/>
    <csml:delay type="Long" value="0.0" delayStyle="nodelay"/>
    <csml:calc calcStyle="speed"/>
    <csml:kinetic type="Double" value="1" kineticStyle="connectorcustom"/>
   </csml:simulationCondition>
   <csml:function>
    <csml:connector label="c222" name="31" type="process" from="e12" to="p125" linestyle="straight" supportpath="false">
     <csml:firing type="Double" value="0" connectorFiringStyle="threshold"/>
     <csml:kinetic>
      <csml:parameter name="custom" value="m12*0.01"/>
     </csml:kinetic>
     <csml:graphics>
      <csml:figure>
       <csml:processConnector visible="true" depth="0" points="1344.0 448.0 1782.412236623998 594.4650745672102" lineColor="0 0 0 255" lineWidth="1.0"/>
      </csml:figure>
      <csml:text name="name" visible="false" depth="0" location="1531.206118311999 495.7325372836051" fillColor="0 0 0 0" outlineColor="0 0 0 0" outlineWidth="0.0" textColor="0 0 0 255" fontName="Dialog" fontSize="12" arrangement="None" spacing="2.0" offsets="-23.0 -17.0"/>
      <csml:targetArrow>
       <csml:processConnectorArrow visible="true" depth="0" points="0.0 0.0 0.0 6.0 8.0 3.0" pointsInAbsoluteCoordinate="1783.3628336612942 591.6196633012095 1781.4616395867017 597.3104858332109 1789.9999999999998 597.0" fillColor="0 0 0 255" outlineColor="0 0 0 255" outlineWidth="1.0"/>
      </csml:targetArrow>
     </csml:graphics>
    </csml:connector>
    <csml:connector label="c220" name="31" type="process" from="e14" to="p125" linestyle="straight" supportpath="false">
     <csml:firing type="Double" value="0" connectorFiringStyle="threshold"/>
     <csml:kinetic>
      <csml:parameter name="custom" value="m12*0.01*3"/>
     </csml:kinetic>
     <csml:graphics>
      <csml:figure>
       <csml:processConnector visible="true" depth="0" points="1706.0 602.0 1782.0 602.0" lineColor="0 0 0 255" lineWidth="1.0"/>
      </csml:figure>
      <csml:targetArrow>
       <csml:processConnectorArrow visible="true" depth="0" points="0.0 0.0 0.0 6.0 8.0 3.0" pointsInAbsoluteCoordinate="1782.0 599.0 1782.0 605.0 1790.0 602.0" fillColor="0 0 0 255" outlineColor="0 0 0 255" outlineWidth="1.0"/>
      </csml:targetArrow>
     </csml:graphics>
    </csml:connector>
    <csml:connector label="c221" name="31" type="process" from="p125" to="e16" linestyle="straight" supportpath="false">
     <csml:firing type="Double" value="0" connectorFiringStyle="threshold"/>
     <csml:kinetic>
      <csml:parameter name="custom" value="m12*0.01"/>
     </csml:kinetic>
     <csml:graphics>
      <csml:figure>
       <csml:processConnector visible="true" depth="0" points="1822.0 602.0 1885.0 602.0" lineColor="0 0 0 255" lineWidth="1.0"/>
      </csml:figure>
      <csml:targetArrow>
       <csml:processConnectorArrow visible="true" depth="0" points="0.0 0.0 0.0 6.0 8.0 3.0" pointsInAbsoluteCoordinate="1885.0 599.0 1885.0 605.0 1893.0 602.0" fillColor="0 0 0 255" outlineColor="0 0 0 255" outlineWidth="1.0"/>
      </csml:targetArrow>
     </csml:graphics>
    </csml:connector>
   </csml:function>
   <csml:biological>
    <csml:effectList/>
   </csml:biological>
   <csml:graphics>
    <csml:figure>
     <csml:image visible="true" depth="0" location="1790.25 583.7" size="31.5 36.6" fillColor="0 0 0 0" outlineColor="0 0 0 0" outlineWidth="0.0" filePath="resources/images/gonparts/process/img/assembly.png" fileFormat="img" fileType="resourceFile"/>
    </csml:figure>
   </csml:graphics>
  </csml:process>
  <csml:process label="p126" name="degradation" type="continuous" biolocation="CC_Cytoplasm" relationType="Type 0" edgeScore="1.0" bioprocess="ME_ProteasomeDegradation">
   <csml:simulationCondition>
    <csml:priority value="0"/>
    <csml:firing type="Boolean" value="true" firingStyle="and"/>
    <csml:delay type="Long" value="0.0" delayStyle="nodelay"/>
    <csml:calc calcStyle="speed"/>
    <csml:kinetic type="Double" kineticStyle="custom">
     <csml:parameter name="custom" value="m69 * 0.1"/>
    </csml:kinetic>
   </csml:simulationCondition>
   <csml:function>
    <csml:connector label="c223" name="c75" type="process" from="e69" to="p126" linestyle="straight" supportpath="false">
     <csml:firing type="Double" value="0" connectorFiringStyle="threshold"/>
     <csml:kinetic/>
     <csml:graphics>
      <csml:figure>
       <csml:processConnector visible="true" depth="0" points="1596.0 795.0 1596.0 817.0" lineColor="0 0 0 255" lineWidth="1.0"/>
      </csml:figure>
      <csml:targetArrow>
       <csml:processConnectorArrow visible="true" depth="0" points="0.0 0.0 0.0 6.0 8.0 3.0" pointsInAbsoluteCoordinate="1599.0 817.0 1593.0 817.0 1596.0 825.0" fillColor="0 0 0 255" outlineColor="0 0 0 255" outlineWidth="1.0"/>
      </csml:targetArrow>
     </csml:graphics>
    </csml:connector>
   </csml:function>
   <csml:biological>
    <csml:effectList/>
   </csml:biological>
   <csml:graphics>
    <csml:figure>
     <csml:image visible="true" depth="0" location="1586.0 825.0" size="20.0 30.0" fillColor="0 0 0 0" outlineColor="0 0 0 0" outlineWidth="0.0" filePath="resources/images/gonparts/process/img/degradation.png" fileFormat="img" fileType="resourceFile"/>
    </csml:figure>
   </csml:graphics>
  </csml:process>
  <csml:process label="p127" name="degradation" type="continuous" biolocation="CC_Cytoplasm" relationType="Type 0" edgeScore="1.0" bioprocess="ME_ProteasomeDegradation">
   <csml:simulationCondition>
    <csml:priority value="0"/>
    <csml:firing type="Boolean" value="true" firingStyle="and"/>
    <csml:delay type="Long" value="0.0" delayStyle="nodelay"/>
    <csml:calc calcStyle="speed"/>
    <csml:kinetic type="Double" kineticStyle="custom">
     <csml:parameter name="custom" value="m70 * 0.1"/>
    </csml:kinetic>
   </csml:simulationCondition>
   <csml:function>
    <csml:connector label="c224" name="c75" type="process" from="e70" to="p127" linestyle="straight" supportpath="false">
     <csml:firing type="Double" value="0" connectorFiringStyle="threshold"/>
     <csml:kinetic/>
     <csml:graphics>
      <csml:figure>
       <csml:processConnector visible="true" depth="0" points="1988.0 795.0 1988.0 817.0" lineColor="0 0 0 255" lineWidth="1.0"/>
      </csml:figure>
      <csml:targetArrow>
       <csml:processConnectorArrow visible="true" depth="0" points="0.0 0.0 0.0 6.0 8.0 3.0" pointsInAbsoluteCoordinate="1991.0 817.0 1985.0 817.0 1988.0 825.0" fillColor="0 0 0 255" outlineColor="0 0 0 255" outlineWidth="1.0"/>
      </csml:targetArrow>
     </csml:graphics>
    </csml:connector>
   </csml:function>
   <csml:biological>
    <csml:effectList/>
   </csml:biological>
   <csml:graphics>
    <csml:figure>
     <csml:image visible="true" depth="0" location="1978.0 825.0" size="20.0 30.0" fillColor="0 0 0 0" outlineColor="0 0 0 0" outlineWidth="0.0" filePath="resources/images/gonparts/process/img/degradation.png" fileFormat="img" fileType="resourceFile"/>
    </csml:figure>
   </csml:graphics>
  </csml:process>
  <csml:process label="p128" name="degradation" type="continuous" biolocation="CC_Cytoplasm" relationType="Type 0" edgeScore="1.0" bioprocess="ME_ProteasomeDegradation">
   <csml:simulationCondition>
    <csml:priority value="0"/>
    <csml:firing type="Boolean" value="true" firingStyle="and"/>
    <csml:delay type="Long" value="0.0" delayStyle="nodelay"/>
    <csml:calc calcStyle="speed"/>
    <csml:kinetic type="Double" kineticStyle="custom">
     <csml:parameter name="custom" value="m71 * 0.1"/>
    </csml:kinetic>
   </csml:simulationCondition>
   <csml:function>
    <csml:connector label="c225" name="c75" type="process" from="e71" to="p128" linestyle="straight" supportpath="false">
     <csml:firing type="Double" value="0" connectorFiringStyle="threshold"/>
     <csml:kinetic/>
     <csml:graphics>
      <csml:figure>
       <csml:processConnector visible="true" depth="0" points="2433.0 763.0 2433.0 785.0" lineColor="0 0 0 255" lineWidth="1.0"/>
      </csml:figure>
      <csml:targetArrow>
       <csml:processConnectorArrow visible="true" depth="0" points="0.0 0.0 0.0 6.0 8.0 3.0" pointsInAbsoluteCoordinate="2436.0 785.0 2430.0 785.0 2433.0 793.0" fillColor="0 0 0 255" outlineColor="0 0 0 255" outlineWidth="1.0"/>
      </csml:targetArrow>
     </csml:graphics>
    </csml:connector>
   </csml:function>
   <csml:biological>
    <csml:effectList/>
   </csml:biological>
   <csml:graphics>
    <csml:figure>
     <csml:image visible="true" depth="0" location="2423.0 793.0" size="20.0 30.0" fillColor="0 0 0 0" outlineColor="0 0 0 0" outlineWidth="0.0" filePath="resources/images/gonparts/process/img/degradation.png" fileFormat="img" fileType="resourceFile"/>
    </csml:figure>
   </csml:graphics>
  </csml:process>
  <csml:process label="p129" name="degradation" type="continuous" biolocation="CC_Cytoplasm" relationType="Type 0" edgeScore="1.0" bioprocess="ME_ProteasomeDegradation">
   <csml:simulationCondition>
    <csml:priority value="0"/>
    <csml:firing type="Boolean" value="true" firingStyle="and"/>
    <csml:delay type="Long" value="0.0" delayStyle="nodelay"/>
    <csml:calc calcStyle="speed"/>
    <csml:kinetic type="Double" kineticStyle="custom">
     <csml:parameter name="custom" value="m14 * 0.1"/>
    </csml:kinetic>
   </csml:simulationCondition>
   <csml:function>
    <csml:connector label="c227" name="c227" type="process" from="e72" to="p129" linestyle="straight" supportpath="false">
     <csml:firing type="Double" value="0" connectorFiringStyle="threshold"/>
     <csml:kinetic/>
     <csml:graphics>
      <csml:figure>
       <csml:processConnector visible="true" depth="0" points="1806.0 823.0 1806.0 845.0" lineColor="0 0 0 255" lineWidth="1.0"/>
      </csml:figure>
      <csml:targetArrow>
       <csml:processConnectorArrow visible="true" depth="0" points="0.0 0.0 0.0 6.0 8.0 3.0" pointsInAbsoluteCoordinate="1809.0 845.0 1803.0 845.0 1806.0 853.0" fillColor="0 0 0 255" outlineColor="0 0 0 255" outlineWidth="1.0"/>
      </csml:targetArrow>
     </csml:graphics>
    </csml:connector>
   </csml:function>
   <csml:biological>
    <csml:effectList/>
   </csml:biological>
   <csml:graphics>
    <csml:figure>
     <csml:image visible="true" depth="0" location="1796.0 853.0" size="20.0 30.0" fillColor="0 0 0 0" outlineColor="0 0 0 0" outlineWidth="0.0" filePath="resources/images/gonparts/process/img/degradation.png" fileFormat="img" fileType="resourceFile"/>
    </csml:figure>
   </csml:graphics>
  </csml:process>
  <csml:process label="p130" name="binding" type="continuous" biolocation="CC_Cytoplasm" relationType="Type 0" edgeScore="1.0" bioprocess="ME_Accumulation">
   <csml:simulationCondition>
    <csml:priority value="0"/>
    <csml:firing type="Boolean" value="true" firingStyle="and"/>
    <csml:delay type="Long" value="0.0" delayStyle="nodelay"/>
    <csml:calc calcStyle="speed"/>
    <csml:kinetic type="Double" kineticStyle="custom">
     <csml:parameter name="custom" value="m69*m72*0.1"/>
    </csml:kinetic>
   </csml:simulationCondition>
   <csml:function>
    <csml:connector label="c229" name="35" type="process" from="e72" to="p130" linestyle="straight" supportpath="false">
     <csml:firing type="Double" value="0" connectorFiringStyle="threshold"/>
     <csml:kinetic/>
     <csml:graphics>
      <csml:figure>
       <csml:processConnector visible="true" depth="0" points="1780.0 784.0 1746.0 784.0" lineColor="0 0 0 255" lineWidth="1.0"/>
      </csml:figure>
      <csml:text name="name" visible="false" depth="0" location="1754.0 765.5" fillColor="0 0 0 0" outlineColor="0 0 0 0" outlineWidth="0.0" textColor="0 0 0 255" fontName="Dialog" fontSize="12" arrangement="None" spacing="2.0" offsets="0.0 -10.0"/>
      <csml:targetArrow>
       <csml:processConnectorArrow visible="true" depth="0" points="0.0 0.0 0.0 6.0 8.0 3.0" pointsInAbsoluteCoordinate="1746.0 787.0 1746.0 781.0 1738.0 784.0" fillColor="0 0 0 255" outlineColor="0 0 0 255" outlineWidth="1.0"/>
      </csml:targetArrow>
     </csml:graphics>
    </csml:connector>
    <csml:connector label="c228" name="35" type="process" from="e69" to="p130" linestyle="straight" supportpath="false">
     <csml:firing type="Double" value="0" connectorFiringStyle="threshold"/>
     <csml:kinetic/>
     <csml:graphics>
      <csml:figure>
       <csml:processConnector visible="true" depth="0" points="1607.0 784.0 1698.0 784.0" lineColor="0 0 0 255" lineWidth="1.0"/>
      </csml:figure>
      <csml:targetArrow>
       <csml:processConnectorArrow visible="true" depth="0" points="0.0 0.0 0.0 6.0 8.0 3.0" pointsInAbsoluteCoordinate="1698.0 781.0 1698.0 787.0 1706.0 784.0" fillColor="0 0 0 255" outlineColor="0 0 0 255" outlineWidth="1.0"/>
      </csml:targetArrow>
     </csml:graphics>
    </csml:connector>
    <csml:connector label="c230" name="35" type="process" from="p130" to="e14" linestyle="straight" supportpath="false">
     <csml:firing type="Double" value="0" connectorFiringStyle="threshold"/>
     <csml:kinetic/>
     <csml:graphics>
      <csml:figure>
       <csml:processConnector visible="true" depth="0" points="1718.0 766.0 1690.8079812796439 648.7930227570859" lineColor="0 0 0 255" lineWidth="1.0"/>
      </csml:figure>
      <csml:targetArrow>
       <csml:processConnectorArrow visible="true" depth="0" points="0.0 0.0 0.0 6.0 8.0 3.0" pointsInAbsoluteCoordinate="1687.8855977457367 649.4710157369523 1693.730364813551 648.1150297772193 1689.0 641.0" fillColor="0 0 0 255" outlineColor="0 0 0 255" outlineWidth="1.0"/>
      </csml:targetArrow>
     </csml:graphics>
    </csml:connector>
   </csml:function>
   <csml:biological>
    <csml:effectList/>
   </csml:biological>
   <csml:graphics>
    <csml:figure>
     <csml:image visible="true" depth="0" location="1706.25 765.7" size="31.5 36.6" fillColor="0 0 0 0" outlineColor="0 0 0 0" outlineWidth="0.0" filePath="resources/images/gonparts/process/img/assembly.png" fileFormat="img" fileType="resourceFile"/>
    </csml:figure>
   </csml:graphics>
  </csml:process>
  <csml:process label="p131" name="degradation" type="continuous" biolocation="CC_PlasmaMembrane" relationType="Type 0" edgeScore="1.0" bioprocess="ME_ProteasomeDegradation">
   <csml:simulationCondition>
    <csml:priority value="0"/>
    <csml:firing type="Boolean" value="true" firingStyle="and"/>
    <csml:delay type="Long" value="0.0" delayStyle="nodelay"/>
    <csml:calc calcStyle="speed"/>
    <csml:kinetic type="Double" kineticStyle="custom">
     <csml:parameter name="custom" value="m73 * 0.1"/>
    </csml:kinetic>
   </csml:simulationCondition>
   <csml:function>
    <csml:connector label="c231" name="c35" type="process" from="e73" to="p131" linestyle="straight" supportpath="false">
     <csml:firing type="Double" value="0" connectorFiringStyle="threshold"/>
     <csml:kinetic/>
     <csml:graphics>
      <csml:figure>
       <csml:processConnector visible="true" depth="0" points="2044.0 665.0 2044.0 691.0" lineColor="0 0 0 255" lineWidth="1.0"/>
      </csml:figure>
      <csml:targetArrow>
       <csml:processConnectorArrow visible="true" depth="0" points="0.0 0.0 0.0 6.0 8.0 3.0" pointsInAbsoluteCoordinate="2047.0 691.0 2041.0 691.0 2044.0 699.0" fillColor="0 0 0 255" outlineColor="0 0 0 255" outlineWidth="1.0"/>
      </csml:targetArrow>
     </csml:graphics>
    </csml:connector>
   </csml:function>
   <csml:biological>
    <csml:effectList/>
   </csml:biological>
   <csml:graphics>
    <csml:figure>
     <csml:image visible="true" depth="0" location="2034.0 699.0" size="20.0 30.0" fillColor="0 0 0 0" outlineColor="0 0 0 0" outlineWidth="0.0" filePath="resources/images/gonparts/process/img/degradation.png" fileFormat="img" fileType="resourceFile"/>
    </csml:figure>
   </csml:graphics>
  </csml:process>
  <csml:process label="p132" name="binding" type="continuous" biolocation="CC_PlasmaMembrane" relationType="Type 0" edgeScore="1.0" bioprocess="ME_Accumulation">
   <csml:simulationCondition>
    <csml:priority value="0"/>
    <csml:firing type="Boolean" value="true" firingStyle="and"/>
    <csml:delay type="Long" value="0.0" delayStyle="nodelay"/>
    <csml:calc calcStyle="speed"/>
    <csml:kinetic type="Double" value="1" kineticStyle="connectorcustom"/>
   </csml:simulationCondition>
   <csml:function>
    <csml:connector label="c233" name="31" type="process" from="e16" to="p132" linestyle="straight" supportpath="false">
     <csml:firing type="Double" value="0" connectorFiringStyle="threshold"/>
     <csml:kinetic>
      <csml:parameter name="custom" value="m16*m70*0.5"/>
     </csml:kinetic>
     <csml:graphics>
      <csml:figure>
       <csml:processConnector visible="true" depth="0" points="1944.0 617.0 1965.1616998782263 629.8481749260659" lineColor="0 0 0 255" lineWidth="1.0"/>
      </csml:figure>
      <csml:targetArrow>
       <csml:processConnectorArrow visible="true" depth="0" points="0.0 0.0 0.0 6.0 8.0 3.0" pointsInAbsoluteCoordinate="1966.7186342809516 627.2838123804007 1963.604765475501 632.4125374717311 1972.0000000000002 634.0" fillColor="0 0 0 255" outlineColor="0 0 0 255" outlineWidth="1.0"/>
      </csml:targetArrow>
     </csml:graphics>
    </csml:connector>
    <csml:connector label="c232" name="31" type="process" from="e70" to="p132" linestyle="straight" supportpath="false">
     <csml:firing type="Double" value="0" connectorFiringStyle="threshold"/>
     <csml:kinetic>
      <csml:parameter name="custom" value="m16*m70*0.5*3"/>
     </csml:kinetic>
     <csml:graphics>
      <csml:figure>
       <csml:processConnector visible="true" depth="0" points="1988.0 773.0 1988.0 670.0" lineColor="0 0 0 255" lineWidth="1.0"/>
      </csml:figure>
      <csml:targetArrow>
       <csml:processConnectorArrow visible="true" depth="0" points="0.0 0.0 0.0 6.0 8.0 3.0" pointsInAbsoluteCoordinate="1985.0 670.0 1991.0 670.0 1988.0 662.0" fillColor="0 0 0 255" outlineColor="0 0 0 255" outlineWidth="1.0"/>
      </csml:targetArrow>
     </csml:graphics>
    </csml:connector>
    <csml:connector label="c234" name="31" type="process" from="p132" to="e73" linestyle="straight" supportpath="false">
     <csml:firing type="Double" value="0" connectorFiringStyle="threshold"/>
     <csml:kinetic>
      <csml:parameter name="custom" value="m16*m70*0.5"/>
     </csml:kinetic>
     <csml:graphics>
      <csml:figure>
       <csml:processConnector visible="true" depth="0" points="2004.0 636.0 2011.7505348800378 632.383083722649" lineColor="0 0 0 255" lineWidth="1.0"/>
      </csml:figure>
      <csml:targetArrow>
       <csml:processConnectorArrow visible="true" depth="0" points="0.0 0.0 0.0 6.0 8.0 3.0" pointsInAbsoluteCoordinate="2010.4818784840445 629.6645343026631 2013.0191912760313 635.1016331426347 2019.0 628.9999999999999" fillColor="0 0 0 255" outlineColor="0 0 0 255" outlineWidth="1.0"/>
      </csml:targetArrow>
     </csml:graphics>
    </csml:connector>
   </csml:function>
   <csml:biological>
    <csml:effectList/>
   </csml:biological>
   <csml:graphics>
    <csml:figure>
     <csml:image visible="true" depth="0" location="1972.25 625.7" size="31.5 36.6" fillColor="0 0 0 0" outlineColor="0 0 0 0" outlineWidth="0.0" filePath="resources/images/gonparts/process/img/assembly.png" fileFormat="img" fileType="resourceFile"/>
    </csml:figure>
   </csml:graphics>
  </csml:process>
  <csml:process label="p135" name="degradation" type="continuous" biolocation="CC_Cytoplasm" relationType="Type 0" edgeScore="1.0" bioprocess="ME_ProteasomeDegradation">
   <csml:simulationCondition>
    <csml:priority value="0"/>
    <csml:firing type="Boolean" value="true" firingStyle="and"/>
    <csml:delay type="Long" value="0.0" delayStyle="nodelay"/>
    <csml:calc calcStyle="speed"/>
    <csml:kinetic type="Double" kineticStyle="custom">
     <csml:parameter name="custom" value="m75 * 0.1"/>
    </csml:kinetic>
   </csml:simulationCondition>
   <csml:function>
    <csml:connector label="c239" name="c75" type="process" from="e75" to="p135" linestyle="straight" supportpath="false">
     <csml:firing type="Double" value="0" connectorFiringStyle="threshold"/>
     <csml:kinetic/>
     <csml:graphics>
      <csml:figure>
       <csml:processConnector visible="true" depth="0" points="2170.0 767.0 2170.0 789.0" lineColor="0 0 0 255" lineWidth="1.0"/>
      </csml:figure>
      <csml:targetArrow>
       <csml:processConnectorArrow visible="true" depth="0" points="0.0 0.0 0.0 6.0 8.0 3.0" pointsInAbsoluteCoordinate="2173.0 789.0 2167.0 789.0 2170.0 797.0" fillColor="0 0 0 255" outlineColor="0 0 0 255" outlineWidth="1.0"/>
      </csml:targetArrow>
     </csml:graphics>
    </csml:connector>
   </csml:function>
   <csml:biological>
    <csml:effectList/>
   </csml:biological>
   <csml:graphics>
    <csml:figure>
     <csml:image visible="true" depth="0" location="2160.0 797.0" size="20.0 30.0" fillColor="0 0 0 0" outlineColor="0 0 0 0" outlineWidth="0.0" filePath="resources/images/gonparts/process/img/degradation.png" fileFormat="img" fileType="resourceFile"/>
    </csml:figure>
   </csml:graphics>
  </csml:process>
  <csml:process label="p136" name="degradation" type="continuous" biolocation="CC_PlasmaMembrane" relationType="Type 0" edgeScore="1.0" bioprocess="ME_ProteasomeDegradation">
   <csml:simulationCondition>
    <csml:priority value="0"/>
    <csml:firing type="Boolean" value="true" firingStyle="and"/>
    <csml:delay type="Long" value="0.0" delayStyle="nodelay"/>
    <csml:calc calcStyle="speed"/>
    <csml:kinetic type="Double" kineticStyle="custom">
     <csml:parameter name="custom" value="m77 * 0.1"/>
    </csml:kinetic>
   </csml:simulationCondition>
   <csml:function>
    <csml:connector label="c236" name="c35" type="process" from="e77" to="p136" linestyle="straight" supportpath="false">
     <csml:firing type="Double" value="0" connectorFiringStyle="threshold"/>
     <csml:kinetic/>
     <csml:graphics>
      <csml:figure>
       <csml:processConnector visible="true" depth="0" points="2886.0 654.0 2886.0 680.0" lineColor="0 0 0 255" lineWidth="1.0"/>
      </csml:figure>
      <csml:targetArrow>
       <csml:processConnectorArrow visible="true" depth="0" points="0.0 0.0 0.0 6.0 8.0 3.0" pointsInAbsoluteCoordinate="2889.0 680.0 2883.0 680.0 2886.0 688.0" fillColor="0 0 0 255" outlineColor="0 0 0 255" outlineWidth="1.0"/>
      </csml:targetArrow>
     </csml:graphics>
    </csml:connector>
   </csml:function>
   <csml:biological>
    <csml:effectList/>
   </csml:biological>
   <csml:graphics>
    <csml:figure>
     <csml:image visible="true" depth="0" location="2876.0 688.0" size="20.0 30.0" fillColor="0 0 0 0" outlineColor="0 0 0 0" outlineWidth="0.0" filePath="resources/images/gonparts/process/img/degradation.png" fileFormat="img" fileType="resourceFile"/>
    </csml:figure>
   </csml:graphics>
  </csml:process>
  <csml:process label="p137" name="binding" type="continuous" biolocation="CC_PlasmaMembrane" relationType="Type 0" edgeScore="1.0" bioprocess="ME_Accumulation">
   <csml:simulationCondition>
    <csml:priority value="0"/>
    <csml:firing type="Boolean" value="true" firingStyle="and"/>
    <csml:delay type="Long" value="0.0" delayStyle="nodelay"/>
    <csml:calc calcStyle="speed"/>
    <csml:kinetic type="Double" value="1" kineticStyle="connectorcustom"/>
   </csml:simulationCondition>
   <csml:function>
    <csml:connector label="c244" name="37" type="process" from="e73" to="p137" linestyle="straight" supportpath="false">
     <csml:firing type="Double" value="0" connectorFiringStyle="threshold"/>
     <csml:kinetic>
      <csml:parameter name="custom" value="m73*m76*0.5"/>
     </csml:kinetic>
     <csml:graphics>
      <csml:figure>
       <csml:processConnector visible="true" depth="0" points="2070.0 618.0 2764.0142797410895 659.5222218648515" lineColor="0 0 0 255" lineWidth="1.0"/>
      </csml:figure>
      <csml:targetArrow>
       <csml:processConnectorArrow visible="true" depth="0" points="0.0 0.0 0.0 6.0 8.0 3.0" pointsInAbsoluteCoordinate="2764.1934465417703 656.5275767677601 2763.835112940409 662.516866961943 2772.0 660.0000000000001" fillColor="0 0 0 255" outlineColor="0 0 0 255" outlineWidth="1.0"/>
      </csml:targetArrow>
     </csml:graphics>
    </csml:connector>
    <csml:connector label="c242" name="37" type="process" from="e76" to="p137" linestyle="straight" supportpath="false">
     <csml:firing type="Double" value="0" connectorFiringStyle="threshold"/>
     <csml:kinetic>
      <csml:parameter name="custom" value="m73*m76*0.5* 3"/>
     </csml:kinetic>
     <csml:graphics>
      <csml:figure>
       <csml:processConnector visible="true" depth="0" points="2788.0 762.0 2788.0 687.0" lineColor="0 0 0 255" lineWidth="1.0"/>
      </csml:figure>
      <csml:targetArrow>
       <csml:processConnectorArrow visible="true" depth="0" points="0.0 0.0 0.0 6.0 8.0 3.0" pointsInAbsoluteCoordinate="2785.0 687.0 2791.0 687.0 2788.0 679.0" fillColor="0 0 0 255" outlineColor="0 0 0 255" outlineWidth="1.0"/>
      </csml:targetArrow>
     </csml:graphics>
    </csml:connector>
    <csml:connector label="c243" name="37" type="process" from="p137" to="e77" linestyle="straight" supportpath="false">
     <csml:firing type="Double" value="0" connectorFiringStyle="threshold"/>
     <csml:kinetic>
      <csml:parameter name="custom" value="m73*m76*0.5"/>
     </csml:kinetic>
     <csml:graphics>
      <csml:figure>
       <csml:processConnector visible="true" depth="0" points="2804.0 652.0 2854.024129716916 623.9162780536611" lineColor="0 0 0 255" lineWidth="1.0"/>
      </csml:figure>
      <csml:targetArrow>
       <csml:processConnectorArrow visible="true" depth="0" points="0.0 0.0 0.0 6.0 8.0 3.0" pointsInAbsoluteCoordinate="2852.555525446793 621.3003266975047 2855.492733987039 626.5322294098175 2861.0 620.0" fillColor="0 0 0 255" outlineColor="0 0 0 255" outlineWidth="1.0"/>
      </csml:targetArrow>
     </csml:graphics>
    </csml:connector>
   </csml:function>
   <csml:biological>
    <csml:effectList/>
   </csml:biological>
   <csml:graphics>
    <csml:figure>
     <csml:image visible="true" depth="0" location="2772.25 642.7" size="31.5 36.6" fillColor="0 0 0 0" outlineColor="0 0 0 0" outlineWidth="0.0" filePath="resources/images/gonparts/process/img/assembly.png" fileFormat="img" fileType="resourceFile"/>
    </csml:figure>
   </csml:graphics>
  </csml:process>
  <csml:process label="p138" name="degradation" type="continuous" biolocation="CC_Cytoplasm" relationType="Type 0" edgeScore="1.0" bioprocess="ME_ProteasomeDegradation">
   <csml:simulationCondition>
    <csml:priority value="0"/>
[truncated: 169,191 more chars]
