# Supplementary material for: An efficient grid layout algorithm for biological networks utilizing various biological attributes
Source: BMC Bioinformatics. 2007 Mar 6;8:76. doi: 10.1186/1471-2105-8-76 (PMC1821340; doi:10.1186/1471-2105-8-76)
Supplement: Additional file 2 — Biopathway model files. Endothelial cell model, Fas-induced apoptosis pathway model and ASE cell fate simulation model are included. [file 1471-2105-8-76-S2.zip › models/microRNA.gon]

<?xml version="1.0" encoding="WINDOWS-31J"?>
<csml:model
 xmlns:csml="http://www.csml.org/csml/version1" majorVersion="1" minorVersion="9">
 <csml:unitdefs/>
 <csml:net>
  <csml:entity label="e7" name="gcy-7" type="continuous" biolocation="CC_Cytoplasm" csoclass="Protein" codelinkProbeID="" extension="" accession="">
   <csml:parameter label="m7" type="Double" initialValue="0" minimumValue="0" maximumValue="infinite" unit="unit"/>
   <csml:logging value="true"/>
   <csml:graphics>
    <csml:figure>
     <csml:image visible="true" depth="0" location="768.0 849.5" size="60.0 37.0" fillColor="0 0 0 0" outlineColor="0 0 0 0" outlineWidth="0.0" fileFormat="svg" resourceID="11" fileType="internal"><![CDATA[<svg contentScriptType="text/ecmascript" width="192.2" xmlns:xlink="http://www.w3.org/1999/xlink" zoomAndPan="magnify" style="overflow:visible;enable-background:new 0 0 431.413 43.583" contentStyleType="text/css" height="118.6" viewBox="0 0 192.2 118.6" preserveAspectRatio="xMidYMid meet" xmlns="http://www.w3.org/2000/svg" version="1.0">
<defs>
<linearGradient gradientTransform="" id="color2" gradientUnits="objectBoundingBox" spreadMethod="pad" xlink:show="other" xlink:type="simple" x1="0%" y1="0%" x2="100%" y2="0%" xlink:actuate="onLoad">
<stop offset="0%" style="stop-color:#000000;stop-opacity:1;"/>
</linearGradient>
<linearGradient gradientTransform="" id="color3" gradientUnits="objectBoundingBox" spreadMethod="pad" xlink:show="other" xlink:type="simple" x1="0%" y1="0%" x2="100%" y2="0%" xlink:actuate="onLoad">
<stop offset="0%" style="stop-color:#0000ff;stop-opacity:1;"/>
</linearGradient>
<linearGradient gradientTransform="" id="stroke1" gradientUnits="objectBoundingBox" spreadMethod="pad" xlink:show="other" xlink:type="simple" x1="0%" y1="0%" x2="100%" y2="0%" xlink:actuate="onLoad">
<stop offset="0%" style="stop-color:#808080;stop-opacity:1;"/>
</linearGradient>
<linearGradient gradientTransform="" id="stroke2" gradientUnits="objectBoundingBox" spreadMethod="pad" xlink:show="other" xlink:type="simple" x1="0%" y1="0%" x2="100%" y2="0%" xlink:actuate="onLoad">
<stop offset="0%" style="stop-color:#008000;stop-opacity:1;"/>
</linearGradient>
<linearGradient gradientTransform="" id="stroke3" gradientUnits="objectBoundingBox" spreadMethod="pad" xlink:show="other" xlink:type="simple" x1="0%" y1="0%" x2="100%" y2="0%" xlink:actuate="onLoad">
<stop offset="0%" style="stop-color:#00ff00;stop-opacity:1;"/>
</linearGradient>
<radialGradient gradientTransform="" id="color1" gradientUnits="objectBoundingBox" spreadMethod="pad" xlink:show="other" xlink:type="simple" r="50%" cx="50%" fx="50%" fy="50%" cy="50%" xlink:actuate="onLoad">
<stop offset="0%" style="stop-color:cyan;stop-opacity:1;"/>
<stop offset="100%" style="stop-color:blue;stop-opacity:1;"/>
</radialGradient>
<radialGradient gradientTransform="" id="color10" gradientUnits="objectBoundingBox" spreadMethod="pad" xlink:show="other" xlink:type="simple" r="50%" cx="50%" fx="50%" fy="50%" cy="50%" xlink:actuate="onLoad">
<stop style="stop-color:lightyellow;stop-opacity:1;" offset="0%"/>
<stop style="stop-color:gold;stop-opacity:1;" offset="100%"/>
</radialGradient>
</defs>
<radialGradient gradientTransform="matrix(0.9157 0 0 1 16.0897 0)" id="0" gradientUnits="userSpaceOnUse" xlink:show="other" xlink:type="simple" r="84.7258" cx="87.377" fx="87.377" fy="59.2998" cy="59.2998" xlink:actuate="onLoad">
<stop style="stop-color:#FFFFFF" offset="0"/>
<stop style="stop-color:#0000ff" offset="1"/>
</radialGradient>
<ellipse style="fill:url(#color10);stroke:none;" rx="95.6" cx="96.1" cy="59.3" ry="58.8" id="0"/>
</svg>]]>
     </csml:image>
    </csml:figure>
   </csml:graphics>
  </csml:entity>
  <csml:entity label="e8" name="gcy-6" type="continuous" biolocation="CC_Cytoplasm" csoclass="Protein" codelinkProbeID="" extension="" accession="">
   <csml:parameter label="m8" type="Double" initialValue="0" minimumValue="0" maximumValue="infinite" unit="unit"/>
   <csml:logging value="true"/>
   <csml:graphics>
    <csml:figure>
     <csml:image visible="true" depth="0" location="866.0 1031.5" size="60.0 37.0" fillColor="0 0 0 0" outlineColor="0 0 0 0" outlineWidth="0.0" fileFormat="svg" resourceID="11" fileType="internal"><![CDATA[<svg contentScriptType="text/ecmascript" width="192.2" xmlns:xlink="http://www.w3.org/1999/xlink" zoomAndPan="magnify" style="overflow:visible;enable-background:new 0 0 431.413 43.583" contentStyleType="text/css" height="118.6" viewBox="0 0 192.2 118.6" preserveAspectRatio="xMidYMid meet" xmlns="http://www.w3.org/2000/svg" version="1.0">
<defs>
<linearGradient gradientTransform="" id="color2" gradientUnits="objectBoundingBox" spreadMethod="pad" xlink:show="other" xlink:type="simple" x1="0%" y1="0%" x2="100%" y2="0%" xlink:actuate="onLoad">
<stop offset="0%" style="stop-color:#000000;stop-opacity:1;"/>
</linearGradient>
<linearGradient gradientTransform="" id="color3" gradientUnits="objectBoundingBox" spreadMethod="pad" xlink:show="other" xlink:type="simple" x1="0%" y1="0%" x2="100%" y2="0%" xlink:actuate="onLoad">
<stop offset="0%" style="stop-color:#0000ff;stop-opacity:1;"/>
</linearGradient>
<linearGradient gradientTransform="" id="stroke1" gradientUnits="objectBoundingBox" spreadMethod="pad" xlink:show="other" xlink:type="simple" x1="0%" y1="0%" x2="100%" y2="0%" xlink:actuate="onLoad">
<stop offset="0%" style="stop-color:#808080;stop-opacity:1;"/>
</linearGradient>
<linearGradient gradientTransform="" id="stroke2" gradientUnits="objectBoundingBox" spreadMethod="pad" xlink:show="other" xlink:type="simple" x1="0%" y1="0%" x2="100%" y2="0%" xlink:actuate="onLoad">
<stop offset="0%" style="stop-color:#008000;stop-opacity:1;"/>
</linearGradient>
<linearGradient gradientTransform="" id="stroke3" gradientUnits="objectBoundingBox" spreadMethod="pad" xlink:show="other" xlink:type="simple" x1="0%" y1="0%" x2="100%" y2="0%" xlink:actuate="onLoad">
<stop offset="0%" style="stop-color:#00ff00;stop-opacity:1;"/>
</linearGradient>
<radialGradient gradientTransform="" id="color1" gradientUnits="objectBoundingBox" spreadMethod="pad" xlink:show="other" xlink:type="simple" r="50%" cx="50%" fx="50%" fy="50%" cy="50%" xlink:actuate="onLoad">
<stop offset="0%" style="stop-color:cyan;stop-opacity:1;"/>
<stop offset="100%" style="stop-color:blue;stop-opacity:1;"/>
</radialGradient>
<radialGradient gradientTransform="" id="color10" gradientUnits="objectBoundingBox" spreadMethod="pad" xlink:show="other" xlink:type="simple" r="50%" cx="50%" fx="50%" fy="50%" cy="50%" xlink:actuate="onLoad">
<stop style="stop-color:lightyellow;stop-opacity:1;" offset="0%"/>
<stop style="stop-color:gold;stop-opacity:1;" offset="100%"/>
</radialGradient>
</defs>
<radialGradient gradientTransform="matrix(0.9157 0 0 1 16.0897 0)" id="0" gradientUnits="userSpaceOnUse" xlink:show="other" xlink:type="simple" r="84.7258" cx="87.377" fx="87.377" fy="59.2998" cy="59.2998" xlink:actuate="onLoad">
<stop style="stop-color:#FFFFFF" offset="0"/>
<stop style="stop-color:#0000ff" offset="1"/>
</radialGradient>
<ellipse style="fill:url(#color10);stroke:none;" rx="95.6" cx="96.1" cy="59.3" ry="58.8" id="0"/>
</svg>]]>
     </csml:image>
    </csml:figure>
   </csml:graphics>
  </csml:entity>
  <csml:entity label="e9" name="gcy-22" type="continuous" biolocation="CC_Cytoplasm" csoclass="Protein" codelinkProbeID="" extension="" accession="">
   <csml:parameter label="m9" type="Double" initialValue="0" minimumValue="0" maximumValue="infinite" unit="unit"/>
   <csml:logging value="true"/>
   <csml:graphics>
    <csml:figure>
     <csml:image visible="true" depth="0" location="362.0 1087.5" size="60.0 37.0" fillColor="0 0 0 0" outlineColor="0 0 0 0" outlineWidth="0.0" fileFormat="svg" resourceID="11" fileType="internal"><![CDATA[<svg contentScriptType="text/ecmascript" width="192.2" xmlns:xlink="http://www.w3.org/1999/xlink" zoomAndPan="magnify" style="overflow:visible;enable-background:new 0 0 431.413 43.583" contentStyleType="text/css" height="118.6" viewBox="0 0 192.2 118.6" preserveAspectRatio="xMidYMid meet" xmlns="http://www.w3.org/2000/svg" version="1.0">
<defs>
<linearGradient gradientTransform="" id="color2" gradientUnits="objectBoundingBox" spreadMethod="pad" xlink:show="other" xlink:type="simple" x1="0%" y1="0%" x2="100%" y2="0%" xlink:actuate="onLoad">
<stop offset="0%" style="stop-color:#000000;stop-opacity:1;"/>
</linearGradient>
<linearGradient gradientTransform="" id="color3" gradientUnits="objectBoundingBox" spreadMethod="pad" xlink:show="other" xlink:type="simple" x1="0%" y1="0%" x2="100%" y2="0%" xlink:actuate="onLoad">
<stop offset="0%" style="stop-color:#0000ff;stop-opacity:1;"/>
</linearGradient>
<linearGradient gradientTransform="" id="stroke1" gradientUnits="objectBoundingBox" spreadMethod="pad" xlink:show="other" xlink:type="simple" x1="0%" y1="0%" x2="100%" y2="0%" xlink:actuate="onLoad">
<stop offset="0%" style="stop-color:#808080;stop-opacity:1;"/>
</linearGradient>
<linearGradient gradientTransform="" id="stroke2" gradientUnits="objectBoundingBox" spreadMethod="pad" xlink:show="other" xlink:type="simple" x1="0%" y1="0%" x2="100%" y2="0%" xlink:actuate="onLoad">
<stop offset="0%" style="stop-color:#008000;stop-opacity:1;"/>
</linearGradient>
<linearGradient gradientTransform="" id="stroke3" gradientUnits="objectBoundingBox" spreadMethod="pad" xlink:show="other" xlink:type="simple" x1="0%" y1="0%" x2="100%" y2="0%" xlink:actuate="onLoad">
<stop offset="0%" style="stop-color:#00ff00;stop-opacity:1;"/>
</linearGradient>
<radialGradient gradientTransform="" id="color1" gradientUnits="objectBoundingBox" spreadMethod="pad" xlink:show="other" xlink:type="simple" r="50%" cx="50%" fx="50%" fy="50%" cy="50%" xlink:actuate="onLoad">
<stop offset="0%" style="stop-color:cyan;stop-opacity:1;"/>
<stop offset="100%" style="stop-color:blue;stop-opacity:1;"/>
</radialGradient>
<radialGradient gradientTransform="" id="color10" gradientUnits="objectBoundingBox" spreadMethod="pad" xlink:show="other" xlink:type="simple" r="50%" cx="50%" fx="50%" fy="50%" cy="50%" xlink:actuate="onLoad">
<stop style="stop-color:lightyellow;stop-opacity:1;" offset="0%"/>
<stop style="stop-color:gold;stop-opacity:1;" offset="100%"/>
</radialGradient>
</defs>
<radialGradient gradientTransform="matrix(0.9157 0 0 1 16.0897 0)" id="0" gradientUnits="userSpaceOnUse" xlink:show="other" xlink:type="simple" r="84.7258" cx="87.377" fx="87.377" fy="59.2998" cy="59.2998" xlink:actuate="onLoad">
<stop style="stop-color:#FFFFFF" offset="0"/>
<stop style="stop-color:#0000ff" offset="1"/>
</radialGradient>
<ellipse style="fill:url(#color10);stroke:none;" rx="95.6" cx="96.1" cy="59.3" ry="58.8" id="0"/>
</svg>]]>
     </csml:image>
    </csml:figure>
   </csml:graphics>
  </csml:entity>
  <csml:entity label="e10" name="gcy-5" type="continuous" biolocation="CC_Cytoplasm" csoclass="Protein" codelinkProbeID="" extension="" accession="">
   <csml:parameter label="m10" type="Double" initialValue="0" minimumValue="0" maximumValue="infinite" unit="unit"/>
   <csml:logging value="true"/>
   <csml:graphics>
    <csml:figure>
     <csml:image visible="true" depth="0" location="222.0 1031.5" size="60.0 37.0" fillColor="255 255 0 255" outlineColor="0 0 0 0" outlineWidth="0.0" fileFormat="svg" resourceID="11" fileType="internal"><![CDATA[<svg contentScriptType="text/ecmascript" width="192.2" xmlns:xlink="http://www.w3.org/1999/xlink" zoomAndPan="magnify" style="overflow:visible;enable-background:new 0 0 431.413 43.583" contentStyleType="text/css" height="118.6" viewBox="0 0 192.2 118.6" preserveAspectRatio="xMidYMid meet" xmlns="http://www.w3.org/2000/svg" version="1.0">
<defs>
<linearGradient gradientTransform="" id="color2" gradientUnits="objectBoundingBox" spreadMethod="pad" xlink:show="other" xlink:type="simple" x1="0%" y1="0%" x2="100%" y2="0%" xlink:actuate="onLoad">
<stop offset="0%" style="stop-color:#000000;stop-opacity:1;"/>
</linearGradient>
<linearGradient gradientTransform="" id="color3" gradientUnits="objectBoundingBox" spreadMethod="pad" xlink:show="other" xlink:type="simple" x1="0%" y1="0%" x2="100%" y2="0%" xlink:actuate="onLoad">
<stop offset="0%" style="stop-color:#0000ff;stop-opacity:1;"/>
</linearGradient>
<linearGradient gradientTransform="" id="stroke1" gradientUnits="objectBoundingBox" spreadMethod="pad" xlink:show="other" xlink:type="simple" x1="0%" y1="0%" x2="100%" y2="0%" xlink:actuate="onLoad">
<stop offset="0%" style="stop-color:#808080;stop-opacity:1;"/>
</linearGradient>
<linearGradient gradientTransform="" id="stroke2" gradientUnits="objectBoundingBox" spreadMethod="pad" xlink:show="other" xlink:type="simple" x1="0%" y1="0%" x2="100%" y2="0%" xlink:actuate="onLoad">
<stop offset="0%" style="stop-color:#008000;stop-opacity:1;"/>
</linearGradient>
<linearGradient gradientTransform="" id="stroke3" gradientUnits="objectBoundingBox" spreadMethod="pad" xlink:show="other" xlink:type="simple" x1="0%" y1="0%" x2="100%" y2="0%" xlink:actuate="onLoad">
<stop offset="0%" style="stop-color:#00ff00;stop-opacity:1;"/>
</linearGradient>
<radialGradient gradientTransform="" id="color1" gradientUnits="objectBoundingBox" spreadMethod="pad" xlink:show="other" xlink:type="simple" r="50%" cx="50%" fx="50%" cy="50%" fy="50%" xlink:actuate="onLoad">
<stop offset="0%" style="stop-color:lightyellow;stop-opacity:1;"/>
<stop offset="100%" style="stop-color:gold;stop-opacity:1;"/>
</radialGradient>
</defs>
<radialGradient gradientTransform="matrix(0.9157 0 0 1 16.0897 0)" id="XMLID_2_" gradientUnits="userSpaceOnUse" xlink:show="other" xlink:type="simple" r="84.7258" cx="87.377" fx="87.377" fy="59.2998" cy="59.2998" xlink:actuate="onLoad">
<stop offset="0" style="stop-color:#FFFFFF"/>
<stop offset="1" style="stop-color:#0000ff"/>
</radialGradient>
<ellipse style="fill:url(#color1);stroke:none;" rx="95.6" cx="96.1" ry="58.8" cy="59.3"/>
</svg>]]>
     </csml:image>
    </csml:figure>
   </csml:graphics>
  </csml:entity>
  <csml:entity label="e11" name="flp-20" type="continuous" biolocation="CC_Cytoplasm" csoclass="Protein" codelinkProbeID="" extension="" accession="">
   <csml:parameter label="m11" type="Double" initialValue="0" minimumValue="0" maximumValue="infinite" unit="unit"/>
   <csml:logging value="true"/>
   <csml:graphics>
    <csml:figure>
     <csml:image visible="true" depth="0" location="684.0 1227.5" size="60.0 37.0" fillColor="0 0 0 0" outlineColor="0 0 0 0" outlineWidth="0.0" fileFormat="svg" resourceID="11" fileType="internal"><![CDATA[<svg contentScriptType="text/ecmascript" width="192.2" xmlns:xlink="http://www.w3.org/1999/xlink" zoomAndPan="magnify" style="overflow:visible;enable-background:new 0 0 431.413 43.583" contentStyleType="text/css" height="118.6" viewBox="0 0 192.2 118.6" preserveAspectRatio="xMidYMid meet" xmlns="http://www.w3.org/2000/svg" version="1.0">
<defs>
<linearGradient gradientTransform="" id="color2" gradientUnits="objectBoundingBox" spreadMethod="pad" xlink:show="other" xlink:type="simple" x1="0%" y1="0%" x2="100%" y2="0%" xlink:actuate="onLoad">
<stop offset="0%" style="stop-color:#000000;stop-opacity:1;"/>
</linearGradient>
<linearGradient gradientTransform="" id="color3" gradientUnits="objectBoundingBox" spreadMethod="pad" xlink:show="other" xlink:type="simple" x1="0%" y1="0%" x2="100%" y2="0%" xlink:actuate="onLoad">
<stop offset="0%" style="stop-color:#0000ff;stop-opacity:1;"/>
</linearGradient>
<linearGradient gradientTransform="" id="stroke1" gradientUnits="objectBoundingBox" spreadMethod="pad" xlink:show="other" xlink:type="simple" x1="0%" y1="0%" x2="100%" y2="0%" xlink:actuate="onLoad">
<stop offset="0%" style="stop-color:#808080;stop-opacity:1;"/>
</linearGradient>
<linearGradient gradientTransform="" id="stroke2" gradientUnits="objectBoundingBox" spreadMethod="pad" xlink:show="other" xlink:type="simple" x1="0%" y1="0%" x2="100%" y2="0%" xlink:actuate="onLoad">
<stop offset="0%" style="stop-color:#008000;stop-opacity:1;"/>
</linearGradient>
<linearGradient gradientTransform="" id="stroke3" gradientUnits="objectBoundingBox" spreadMethod="pad" xlink:show="other" xlink:type="simple" x1="0%" y1="0%" x2="100%" y2="0%" xlink:actuate="onLoad">
<stop offset="0%" style="stop-color:#00ff00;stop-opacity:1;"/>
</linearGradient>
<radialGradient gradientTransform="" id="color1" gradientUnits="objectBoundingBox" spreadMethod="pad" xlink:show="other" xlink:type="simple" r="50%" cx="50%" fx="50%" fy="50%" cy="50%" xlink:actuate="onLoad">
<stop offset="0%" style="stop-color:cyan;stop-opacity:1;"/>
<stop offset="100%" style="stop-color:blue;stop-opacity:1;"/>
</radialGradient>
<radialGradient gradientTransform="" id="color10" gradientUnits="objectBoundingBox" spreadMethod="pad" xlink:show="other" xlink:type="simple" r="50%" cx="50%" fx="50%" fy="50%" cy="50%" xlink:actuate="onLoad">
<stop style="stop-color:lightpink;stop-opacity:1;" offset="0%"/>
<stop style="stop-color:red;stop-opacity:1;" offset="100%"/>
</radialGradient>
</defs>
<radialGradient gradientTransform="matrix(0.9157 0 0 1 16.0897 0)" id="XMLID_2_" gradientUnits="userSpaceOnUse" xlink:show="other" xlink:type="simple" r="84.7258" cx="87.377" fx="87.377" fy="59.2998" cy="59.2998" xlink:actuate="onLoad">
<stop offset="0" style="stop-color:#FFFFFF"/>
<stop offset="1" style="stop-color:#0000ff"/>
</radialGradient>
<radialGradient gradientTransform="matrix(0.9157 0 0 1 16.0897 0)" id="0" gradientUnits="userSpaceOnUse" xlink:show="other" xlink:type="simple" r="84.7258" cx="87.377" fx="87.377" fy="59.2998" cy="59.2998" xlink:actuate="onLoad">
<stop style="stop-color:#FFFFFF" offset="0"/>
<stop style="stop-color:#0000ff" offset="1"/>
</radialGradient>
<ellipse style="fill:url(#color10);stroke:none;" rx="95.6" cx="96.1" cy="59.3" ry="58.8" id="0"/>
</svg>]]>
     </csml:image>
    </csml:figure>
   </csml:graphics>
  </csml:entity>
  <csml:entity label="e12" name="flp-4" type="continuous" biolocation="CC_Cytoplasm" csoclass="Protein" codelinkProbeID="" extension="" accession="">
   <csml:parameter label="m12" type="Double" initialValue="0" minimumValue="0" maximumValue="infinite" unit="unit"/>
   <csml:logging value="true"/>
   <csml:graphics>
    <csml:figure>
     <csml:image visible="true" depth="0" location="502.0 1157.5" size="60.0 37.0" fillColor="0 0 0 0" outlineColor="0 0 0 0" outlineWidth="0.0" fileFormat="svg" resourceID="11" fileType="internal"><![CDATA[<svg contentScriptType="text/ecmascript" width="192.2" xmlns:xlink="http://www.w3.org/1999/xlink" zoomAndPan="magnify" style="overflow:visible;enable-background:new 0 0 431.413 43.583" contentStyleType="text/css" height="118.6" viewBox="0 0 192.2 118.6" preserveAspectRatio="xMidYMid meet" xmlns="http://www.w3.org/2000/svg" version="1.0">
<defs>
<linearGradient gradientTransform="" id="color2" gradientUnits="objectBoundingBox" spreadMethod="pad" xlink:show="other" xlink:type="simple" x1="0%" y1="0%" x2="100%" y2="0%" xlink:actuate="onLoad">
<stop offset="0%" style="stop-color:#000000;stop-opacity:1;"/>
</linearGradient>
<linearGradient gradientTransform="" id="color3" gradientUnits="objectBoundingBox" spreadMethod="pad" xlink:show="other" xlink:type="simple" x1="0%" y1="0%" x2="100%" y2="0%" xlink:actuate="onLoad">
<stop offset="0%" style="stop-color:#0000ff;stop-opacity:1;"/>
</linearGradient>
<linearGradient gradientTransform="" id="stroke1" gradientUnits="objectBoundingBox" spreadMethod="pad" xlink:show="other" xlink:type="simple" x1="0%" y1="0%" x2="100%" y2="0%" xlink:actuate="onLoad">
<stop offset="0%" style="stop-color:#808080;stop-opacity:1;"/>
</linearGradient>
<linearGradient gradientTransform="" id="stroke2" gradientUnits="objectBoundingBox" spreadMethod="pad" xlink:show="other" xlink:type="simple" x1="0%" y1="0%" x2="100%" y2="0%" xlink:actuate="onLoad">
<stop offset="0%" style="stop-color:#008000;stop-opacity:1;"/>
</linearGradient>
<linearGradient gradientTransform="" id="stroke3" gradientUnits="objectBoundingBox" spreadMethod="pad" xlink:show="other" xlink:type="simple" x1="0%" y1="0%" x2="100%" y2="0%" xlink:actuate="onLoad">
<stop offset="0%" style="stop-color:#00ff00;stop-opacity:1;"/>
</linearGradient>
<radialGradient gradientTransform="" id="color1" gradientUnits="objectBoundingBox" spreadMethod="pad" xlink:show="other" xlink:type="simple" r="50%" cx="50%" fx="50%" cy="50%" fy="50%" xlink:actuate="onLoad">
<stop offset="0%" style="stop-color:lightpink;stop-opacity:1;"/>
<stop offset="100%" style="stop-color:red;stop-opacity:1;"/>
</radialGradient>
</defs>
<radialGradient gradientTransform="matrix(0.9157 0 0 1 16.0897 0)" id="XMLID_2_" gradientUnits="userSpaceOnUse" xlink:show="other" xlink:type="simple" r="84.7258" cx="87.377" fx="87.377" fy="59.2998" cy="59.2998" xlink:actuate="onLoad">
<stop offset="0" style="stop-color:#FFFFFF"/>
<stop offset="1" style="stop-color:#0000ff"/>
</radialGradient>
<ellipse style="fill:url(#color1);stroke:none;" rx="95.6" cx="96.1" ry="58.8" cy="59.3"/>
</svg>]]>
     </csml:image>
    </csml:figure>
   </csml:graphics>
  </csml:entity>
  <csml:entity label="e4" name="die-1 mRNA" type="continuous" biolocation="CC_Nucleus" csoclass="mRna" codelinkProbeID="" extension="" accession="">
   <csml:parameter label="m4" type="Double" initialValue="0" minimumValue="0" maximumValue="infinite" unit="unit"/>
   <csml:graphics>
    <csml:figure>
     <csml:image visible="true" depth="0" location="362.0 680.0" size="60.0 40.0" fillColor="0 0 0 0" outlineColor="0 0 0 0" outlineWidth="0.0" fileFormat="svg" resourceID="37" fileType="internal"><![CDATA[<svg contentScriptType="text/ecmascript" width="163.841" xmlns:xlink="http://www.w3.org/1999/xlink" zoomAndPan="magnify" style="overflow:visible;enable-background:new 0 0 431.413 43.583" contentStyleType="text/css" height="110" viewBox="0 0 163.841 110" preserveAspectRatio="xMidYMid meet" xmlns="http://www.w3.org/2000/svg" version="1.0">
<defs>
<linearGradient gradientTransform="" id="color1" gradientUnits="objectBoundingBox" spreadMethod="pad" xlink:show="other" xlink:type="simple" x1="0%" y1="0%" x2="100%" y2="0%" xlink:actuate="onLoad">
<stop offset="0%" style="stop-color:#00ffff;stop-opacity:1;"/>
</linearGradient>
<linearGradient gradientTransform="" id="color2" gradientUnits="objectBoundingBox" spreadMethod="pad" xlink:show="other" xlink:type="simple" x1="0%" y1="0%" x2="100%" y2="0%" xlink:actuate="onLoad">
<stop offset="0%" style="stop-color:#000000;stop-opacity:1;"/>
</linearGradient>
<linearGradient gradientTransform="" id="color3" gradientUnits="objectBoundingBox" spreadMethod="pad" xlink:show="other" xlink:type="simple" x1="0%" y1="0%" x2="100%" y2="0%" xlink:actuate="onLoad">
<stop offset="0%" style="stop-color:#0000ff;stop-opacity:1;"/>
</linearGradient>
<linearGradient gradientTransform="" id="stroke2" gradientUnits="objectBoundingBox" spreadMethod="pad" xlink:show="other" xlink:type="simple" x1="0%" y1="0%" x2="100%" y2="0%" xlink:actuate="onLoad">
<stop offset="0%" style="stop-color:#008000;stop-opacity:1;"/>
</linearGradient>
<linearGradient gradientTransform="" id="stroke3" gradientUnits="objectBoundingBox" spreadMethod="pad" xlink:show="other" xlink:type="simple" x1="0%" y1="0%" x2="100%" y2="0%" xlink:actuate="onLoad">
<stop offset="0%" style="stop-color:#00ff00;stop-opacity:1;"/>
</linearGradient>
<linearGradient gradientTransform="" id="stroke1" gradientUnits="objectBoundingBox" spreadMethod="pad" xlink:show="other" xlink:type="simple" x1="0%" y1="0%" x2="100%" y2="0%" xlink:actuate="onLoad">
<stop offset="0%" style="stop-color:green;stop-opacity:1;"/>
</linearGradient>
</defs>
<g>
<path d="M0,3c11.701,0,11.701,104,23.402,104C35.104,107,35.104,3,46.807,3  c11.702,0,11.702,104,23.405,104S81.915,3,93.617,3c11.703,0,11.703,104,23.406,104c11.705,0,11.705-104,23.409-104  s11.704,104,23.409,104" style="fill:none;stroke:url(#stroke1);stroke-width:6;"/>
</g>
</svg>]]>
     </csml:image>
    </csml:figure>
   </csml:graphics>
  </csml:entity>
  <csml:entity label="e15" name="lsy-6" type="continuous" biolocation="CC_Nucleus" csoclass="mRna" codelinkProbeID="" extension="" accession="">
   <csml:parameter label="m15" type="Double" initialValue="0" minimumValue="0" maximumValue="infinite" unit="unit"/>
   <csml:graphics>
    <csml:figure>
     <csml:image visible="true" depth="0" location="376.0 302.0" size="60.0 40.0" fillColor="0 0 0 0" outlineColor="0 0 0 0" outlineWidth="0.0" fileFormat="svg" resourceID="37" fileType="internal"><![CDATA[<svg contentScriptType="text/ecmascript" width="163.841" xmlns:xlink="http://www.w3.org/1999/xlink" zoomAndPan="magnify" style="overflow:visible;enable-background:new 0 0 431.413 43.583" contentStyleType="text/css" height="110" viewBox="0 0 163.841 110" preserveAspectRatio="xMidYMid meet" xmlns="http://www.w3.org/2000/svg" version="1.0">
<defs>
<linearGradient gradientTransform="" id="color1" gradientUnits="objectBoundingBox" spreadMethod="pad" xlink:show="other" xlink:type="simple" x1="0%" y1="0%" x2="100%" y2="0%" xlink:actuate="onLoad">
<stop offset="0%" style="stop-color:#00ffff;stop-opacity:1;"/>
</linearGradient>
<linearGradient gradientTransform="" id="color2" gradientUnits="objectBoundingBox" spreadMethod="pad" xlink:show="other" xlink:type="simple" x1="0%" y1="0%" x2="100%" y2="0%" xlink:actuate="onLoad">
<stop offset="0%" style="stop-color:#000000;stop-opacity:1;"/>
</linearGradient>
<linearGradient gradientTransform="" id="color3" gradientUnits="objectBoundingBox" spreadMethod="pad" xlink:show="other" xlink:type="simple" x1="0%" y1="0%" x2="100%" y2="0%" xlink:actuate="onLoad">
<stop offset="0%" style="stop-color:#0000ff;stop-opacity:1;"/>
</linearGradient>
<linearGradient gradientTransform="" id="stroke2" gradientUnits="objectBoundingBox" spreadMethod="pad" xlink:show="other" xlink:type="simple" x1="0%" y1="0%" x2="100%" y2="0%" xlink:actuate="onLoad">
<stop offset="0%" style="stop-color:#008000;stop-opacity:1;"/>
</linearGradient>
<linearGradient gradientTransform="" id="stroke3" gradientUnits="objectBoundingBox" spreadMethod="pad" xlink:show="other" xlink:type="simple" x1="0%" y1="0%" x2="100%" y2="0%" xlink:actuate="onLoad">
<stop offset="0%" style="stop-color:#00ff00;stop-opacity:1;"/>
</linearGradient>
<linearGradient gradientTransform="" id="stroke1" gradientUnits="objectBoundingBox" spreadMethod="pad" xlink:show="other" xlink:type="simple" x1="0%" y1="0%" x2="100%" y2="0%" xlink:actuate="onLoad">
<stop offset="0%" style="stop-color:black;stop-opacity:1;"/>
</linearGradient>
</defs>
<g>
<path d="M0,3c11.701,0,11.701,104,23.402,104C35.104,107,35.104,3,46.807,3  c11.702,0,11.702,104,23.405,104S81.915,3,93.617,3c11.703,0,11.703,104,23.406,104c11.705,0,11.705-104,23.409-104  s11.704,104,23.409,104" style="fill:none;stroke:url(#stroke1);stroke-width:6;"/>
</g>
</svg>]]>
     </csml:image>
    </csml:figure>
   </csml:graphics>
  </csml:entity>
  <csml:entity label="e16" name="cog-1 mRNA" type="continuous" biolocation="CC_Nucleus" csoclass="mRna" codelinkProbeID="" extension="" accession="">
   <csml:parameter label="m16" type="Double" initialValue="0" minimumValue="0" maximumValue="infinite" unit="unit"/>
   <csml:graphics>
    <csml:figure>
     <csml:image visible="true" depth="0" location="586.0 260.0" size="60.0 40.0" fillColor="0 0 0 0" outlineColor="0 0 0 0" outlineWidth="0.0" fileFormat="svg" resourceID="37" fileType="internal"><![CDATA[<svg contentScriptType="text/ecmascript" width="163.841" xmlns:xlink="http://www.w3.org/1999/xlink" zoomAndPan="magnify" style="overflow:visible;enable-background:new 0 0 431.413 43.583" contentStyleType="text/css" height="110" viewBox="0 0 163.841 110" preserveAspectRatio="xMidYMid meet" xmlns="http://www.w3.org/2000/svg" version="1.0">
<defs>
<linearGradient gradientTransform="" id="color1" gradientUnits="objectBoundingBox" spreadMethod="pad" xlink:show="other" xlink:type="simple" x1="0%" y1="0%" x2="100%" y2="0%" xlink:actuate="onLoad">
<stop offset="0%" style="stop-color:#00ffff;stop-opacity:1;"/>
</linearGradient>
<linearGradient gradientTransform="" id="color2" gradientUnits="objectBoundingBox" spreadMethod="pad" xlink:show="other" xlink:type="simple" x1="0%" y1="0%" x2="100%" y2="0%" xlink:actuate="onLoad">
<stop offset="0%" style="stop-color:#000000;stop-opacity:1;"/>
</linearGradient>
<linearGradient gradientTransform="" id="color3" gradientUnits="objectBoundingBox" spreadMethod="pad" xlink:show="other" xlink:type="simple" x1="0%" y1="0%" x2="100%" y2="0%" xlink:actuate="onLoad">
<stop offset="0%" style="stop-color:#0000ff;stop-opacity:1;"/>
</linearGradient>
<linearGradient gradientTransform="" id="stroke2" gradientUnits="objectBoundingBox" spreadMethod="pad" xlink:show="other" xlink:type="simple" x1="0%" y1="0%" x2="100%" y2="0%" xlink:actuate="onLoad">
<stop offset="0%" style="stop-color:#008000;stop-opacity:1;"/>
</linearGradient>
<linearGradient gradientTransform="" id="stroke3" gradientUnits="objectBoundingBox" spreadMethod="pad" xlink:show="other" xlink:type="simple" x1="0%" y1="0%" x2="100%" y2="0%" xlink:actuate="onLoad">
<stop offset="0%" style="stop-color:#00ff00;stop-opacity:1;"/>
</linearGradient>
<linearGradient gradientTransform="" id="stroke1" gradientUnits="objectBoundingBox" spreadMethod="pad" xlink:show="other" xlink:type="simple" x1="0%" y1="0%" x2="100%" y2="0%" xlink:actuate="onLoad">
<stop offset="0%" style="stop-color:teal;stop-opacity:1;"/>
</linearGradient>
</defs>
<g>
<path d="M0,3c11.701,0,11.701,104,23.402,104C35.104,107,35.104,3,46.807,3  c11.702,0,11.702,104,23.405,104S81.915,3,93.617,3c11.703,0,11.703,104,23.406,104c11.705,0,11.705-104,23.409-104  s11.704,104,23.409,104" style="fill:none;stroke:url(#stroke1);stroke-width:6;"/>
</g>
</svg>]]>
     </csml:image>
    </csml:figure>
   </csml:graphics>
  </csml:entity>
  <csml:entity label="e17" name="die-1" type="continuous" biolocation="CC_Nucleus" csoclass="Protein" codelinkProbeID="" extension="" accession="">
   <csml:parameter label="m17" type="Double" initialValue="0" minimumValue="0" maximumValue="infinite" unit="unit"/>
   <csml:graphics>
    <csml:figure>
     <csml:image visible="true" depth="0" location="166.0 373.5" size="60.0 37.0" fillColor="0 0 0 0" outlineColor="0 0 0 0" outlineWidth="0.0" fileFormat="svg" resourceID="11" fileType="internal"><![CDATA[<svg contentScriptType="text/ecmascript" width="192.2" xmlns:xlink="http://www.w3.org/1999/xlink" zoomAndPan="magnify" style="overflow:visible;enable-background:new 0 0 431.413 43.583" contentStyleType="text/css" height="118.6" viewBox="0 0 192.2 118.6" preserveAspectRatio="xMidYMid meet" xmlns="http://www.w3.org/2000/svg" version="1.0">
<defs>
<linearGradient gradientTransform="" id="color2" gradientUnits="objectBoundingBox" spreadMethod="pad" xlink:show="other" xlink:type="simple" x1="0%" y1="0%" x2="100%" y2="0%" xlink:actuate="onLoad">
<stop offset="0%" style="stop-color:#000000;stop-opacity:1;"/>
</linearGradient>
<linearGradient gradientTransform="" id="color3" gradientUnits="objectBoundingBox" spreadMethod="pad" xlink:show="other" xlink:type="simple" x1="0%" y1="0%" x2="100%" y2="0%" xlink:actuate="onLoad">
<stop offset="0%" style="stop-color:#0000ff;stop-opacity:1;"/>
</linearGradient>
<linearGradient gradientTransform="" id="stroke1" gradientUnits="objectBoundingBox" spreadMethod="pad" xlink:show="other" xlink:type="simple" x1="0%" y1="0%" x2="100%" y2="0%" xlink:actuate="onLoad">
<stop offset="0%" style="stop-color:#808080;stop-opacity:1;"/>
</linearGradient>
<linearGradient gradientTransform="" id="stroke2" gradientUnits="objectBoundingBox" spreadMethod="pad" xlink:show="other" xlink:type="simple" x1="0%" y1="0%" x2="100%" y2="0%" xlink:actuate="onLoad">
<stop offset="0%" style="stop-color:#008000;stop-opacity:1;"/>
</linearGradient>
<linearGradient gradientTransform="" id="stroke3" gradientUnits="objectBoundingBox" spreadMethod="pad" xlink:show="other" xlink:type="simple" x1="0%" y1="0%" x2="100%" y2="0%" xlink:actuate="onLoad">
<stop offset="0%" style="stop-color:#00ff00;stop-opacity:1;"/>
</linearGradient>
<radialGradient gradientTransform="" id="color1" gradientUnits="objectBoundingBox" spreadMethod="pad" xlink:show="other" xlink:type="simple" r="50%" cx="50%" fx="50%" cy="50%" fy="50%" xlink:actuate="onLoad">
<stop offset="0%" style="stop-color:lightyellow;stop-opacity:1;"/>
<stop offset="100%" style="stop-color:green;stop-opacity:1;"/>
</radialGradient>
</defs>
<radialGradient gradientTransform="matrix(0.9157 0 0 1 16.0897 0)" id="XMLID_2_" gradientUnits="userSpaceOnUse" xlink:show="other" xlink:type="simple" r="84.7258" cx="87.377" fx="87.377" fy="59.2998" cy="59.2998" xlink:actuate="onLoad">
<stop offset="0" style="stop-color:#FFFFFF"/>
<stop offset="1" style="stop-color:#0000ff"/>
</radialGradient>
<ellipse style="fill:url(#color1);stroke:none;" rx="95.6" cx="96.1" ry="58.8" cy="59.3"/>
</svg>]]>
     </csml:image>
    </csml:figure>
    <csml:text name="value" visible="true" depth="0" location="161.3 401.8" fillColor="0 0 0 0" outlineColor="0 0 0 0" outlineWidth="0.0" textColor="0 0 0 255" fontName="Dialog" fontSize="12" arrangement="None" spacing="-2.0" offsets="-30.19999999999999 18.80000000000001"/>
   </csml:graphics>
  </csml:entity>
  <csml:entity label="e18" name="die-1" type="continuous" biolocation="CC_Cytoplasm" csoclass="Protein" codelinkProbeID="" extension="" accession="">
   <csml:parameter label="m18" type="Double" initialValue="0" minimumValue="0" maximumValue="infinite" unit="unit"/>
   <csml:graphics>
    <csml:figure>
     <csml:image visible="true" depth="0" location="390.0 961.5" size="60.0 37.0" fillColor="0 0 0 0" outlineColor="0 0 0 0" outlineWidth="0.0" fileFormat="svg" resourceID="11" fileType="internal"><![CDATA[<svg contentScriptType="text/ecmascript" width="192.2" xmlns:xlink="http://www.w3.org/1999/xlink" zoomAndPan="magnify" style="overflow:visible;enable-background:new 0 0 431.413 43.583" contentStyleType="text/css" height="118.6" viewBox="0 0 192.2 118.6" preserveAspectRatio="xMidYMid meet" xmlns="http://www.w3.org/2000/svg" version="1.0">
<defs>
<linearGradient gradientTransform="" id="color2" gradientUnits="objectBoundingBox" spreadMethod="pad" xlink:show="other" xlink:type="simple" x1="0%" y1="0%" x2="100%" y2="0%" xlink:actuate="onLoad">
<stop offset="0%" style="stop-color:#000000;stop-opacity:1;"/>
</linearGradient>
<linearGradient gradientTransform="" id="color3" gradientUnits="objectBoundingBox" spreadMethod="pad" xlink:show="other" xlink:type="simple" x1="0%" y1="0%" x2="100%" y2="0%" xlink:actuate="onLoad">
<stop offset="0%" style="stop-color:#0000ff;stop-opacity:1;"/>
</linearGradient>
<linearGradient gradientTransform="" id="stroke1" gradientUnits="objectBoundingBox" spreadMethod="pad" xlink:show="other" xlink:type="simple" x1="0%" y1="0%" x2="100%" y2="0%" xlink:actuate="onLoad">
<stop offset="0%" style="stop-color:#808080;stop-opacity:1;"/>
</linearGradient>
<linearGradient gradientTransform="" id="stroke2" gradientUnits="objectBoundingBox" spreadMethod="pad" xlink:show="other" xlink:type="simple" x1="0%" y1="0%" x2="100%" y2="0%" xlink:actuate="onLoad">
<stop offset="0%" style="stop-color:#008000;stop-opacity:1;"/>
</linearGradient>
<linearGradient gradientTransform="" id="stroke3" gradientUnits="objectBoundingBox" spreadMethod="pad" xlink:show="other" xlink:type="simple" x1="0%" y1="0%" x2="100%" y2="0%" xlink:actuate="onLoad">
<stop offset="0%" style="stop-color:#00ff00;stop-opacity:1;"/>
</linearGradient>
<radialGradient gradientTransform="" id="color1" gradientUnits="objectBoundingBox" spreadMethod="pad" xlink:show="other" xlink:type="simple" r="50%" cx="50%" fx="50%" fy="50%" cy="50%" xlink:actuate="onLoad">
<stop offset="0%" style="stop-color:cyan;stop-opacity:1;"/>
<stop offset="100%" style="stop-color:blue;stop-opacity:1;"/>
</radialGradient>
<radialGradient gradientTransform="" id="color10" gradientUnits="objectBoundingBox" spreadMethod="pad" xlink:show="other" xlink:type="simple" r="50%" cx="50%" fx="50%" fy="50%" cy="50%" xlink:actuate="onLoad">
<stop style="stop-color:lightyellow;stop-opacity:1;" offset="0%"/>
<stop style="stop-color:green;stop-opacity:1;" offset="100%"/>
</radialGradient>
</defs>
<radialGradient gradientTransform="matrix(0.9157 0 0 1 16.0897 0)" id="0" gradientUnits="userSpaceOnUse" xlink:show="other" xlink:type="simple" r="84.7258" cx="87.377" fx="87.377" fy="59.2998" cy="59.2998" xlink:actuate="onLoad">
<stop style="stop-color:#FFFFFF" offset="0"/>
<stop style="stop-color:#0000ff" offset="1"/>
</radialGradient>
<ellipse style="fill:url(#color10);stroke:none;" rx="95.6" cx="96.1" cy="59.3" ry="58.8" id="0"/>
</svg>]]>
     </csml:image>
    </csml:figure>
    <csml:text name="name" visible="true" depth="0" location="374.8 952.7" fillColor="0 0 0 0" outlineColor="0 0 0 0" outlineWidth="0.0" textColor="0 0 0 255" fontName="Dialog" fontSize="12" arrangement="None" spacing="-2.0" offsets="-30.19999999999999 -18.299999999999955"/>
   </csml:graphics>
  </csml:entity>
  <csml:entity label="e19" name="cog-1" type="continuous" biolocation="CC_Nucleus" csoclass="Protein" codelinkProbeID="" extension="" accession="">
   <csml:parameter label="m19" type="Double" initialValue="0" minimumValue="0" maximumValue="infinite" unit="unit"/>
   <csml:graphics>
    <csml:figure>
     <csml:image visible="true" depth="0" location="712.0 429.5" size="60.0 37.0" fillColor="0 0 0 0" outlineColor="0 0 0 0" outlineWidth="0.0" fileFormat="svg" resourceID="11" fileType="internal"><![CDATA[<svg contentScriptType="text/ecmascript" width="192.2" xmlns:xlink="http://www.w3.org/1999/xlink" zoomAndPan="magnify" style="overflow:visible;enable-background:new 0 0 431.413 43.583" contentStyleType="text/css" height="118.6" viewBox="0 0 192.2 118.6" preserveAspectRatio="xMidYMid meet" xmlns="http://www.w3.org/2000/svg" version="1.0">
<defs>
<linearGradient gradientTransform="" id="color2" gradientUnits="objectBoundingBox" spreadMethod="pad" xlink:show="other" xlink:type="simple" x1="0%" y1="0%" x2="100%" y2="0%" xlink:actuate="onLoad">
<stop offset="0%" style="stop-color:#000000;stop-opacity:1;"/>
</linearGradient>
<linearGradient gradientTransform="" id="color3" gradientUnits="objectBoundingBox" spreadMethod="pad" xlink:show="other" xlink:type="simple" x1="0%" y1="0%" x2="100%" y2="0%" xlink:actuate="onLoad">
<stop offset="0%" style="stop-color:#0000ff;stop-opacity:1;"/>
</linearGradient>
<linearGradient gradientTransform="" id="stroke1" gradientUnits="objectBoundingBox" spreadMethod="pad" xlink:show="other" xlink:type="simple" x1="0%" y1="0%" x2="100%" y2="0%" xlink:actuate="onLoad">
<stop offset="0%" style="stop-color:#808080;stop-opacity:1;"/>
</linearGradient>
<linearGradient gradientTransform="" id="stroke2" gradientUnits="objectBoundingBox" spreadMethod="pad" xlink:show="other" xlink:type="simple" x1="0%" y1="0%" x2="100%" y2="0%" xlink:actuate="onLoad">
<stop offset="0%" style="stop-color:#008000;stop-opacity:1;"/>
</linearGradient>
<linearGradient gradientTransform="" id="stroke3" gradientUnits="objectBoundingBox" spreadMethod="pad" xlink:show="other" xlink:type="simple" x1="0%" y1="0%" x2="100%" y2="0%" xlink:actuate="onLoad">
<stop offset="0%" style="stop-color:#00ff00;stop-opacity:1;"/>
</linearGradient>
<radialGradient gradientTransform="" id="color1" gradientUnits="objectBoundingBox" spreadMethod="pad" xlink:show="other" xlink:type="simple" r="50%" cx="50%" fx="50%" cy="50%" fy="50%" xlink:actuate="onLoad">
<stop offset="0%" style="stop-color:aquamarine;stop-opacity:1;"/>
<stop offset="100%" style="stop-color:teal;stop-opacity:1;"/>
</radialGradient>
</defs>
<radialGradient gradientTransform="matrix(0.9157 0 0 1 16.0897 0)" id="XMLID_2_" gradientUnits="userSpaceOnUse" xlink:show="other" xlink:type="simple" r="84.7258" cx="87.377" fx="87.377" fy="59.2998" cy="59.2998" xlink:actuate="onLoad">
<stop offset="0" style="stop-color:#FFFFFF"/>
<stop offset="1" style="stop-color:#0000ff"/>
</radialGradient>
<ellipse style="fill:url(#color1);stroke:none;" rx="95.6" cx="96.1" ry="58.8" cy="59.3"/>
</svg>]]>
     </csml:image>
    </csml:figure>
   </csml:graphics>
  </csml:entity>
  <csml:entity label="e20" name="mir-273" type="continuous" biolocation="CC_Nucleus" csoclass="mRna" codelinkProbeID="" extension="" accession="">
   <csml:parameter label="m20" type="Double" initialValue="0" minimumValue="0" maximumValue="infinite" unit="unit"/>
   <csml:graphics>
    <csml:figure>
     <csml:image visible="true" depth="0" location="614.0 582.0" size="60.0 40.0" fillColor="0 0 0 0" outlineColor="0 0 0 0" outlineWidth="0.0" filePath="system" fileFormat="svg" resourceID="37" fileType="resourceFile"/>
    </csml:figure>
    <csml:text name="value" visible="true" depth="0" location="596.0 603.6999999999999" fillColor="0 0 0 0" outlineColor="0 0 0 0" outlineWidth="0.0" textColor="0 0 0 255" fontName="Dialog" fontSize="12" arrangement="None" spacing="-2.0" offsets="-43.5 10.699999999999932"/>
   </csml:graphics>
  </csml:entity>
  <csml:entity label="e21" name="cog-1" type="continuous" biolocation="CC_Cytoplasm" csoclass="Protein" codelinkProbeID="" extension="" accession="">
   <csml:parameter label="m21" type="Double" initialValue="0" minimumValue="0" maximumValue="infinite" unit="unit"/>
   <csml:graphics>
    <csml:figure>
     <csml:image visible="true" depth="0" location="978.0 625.5" size="60.0 37.0" fillColor="0 0 0 0" outlineColor="0 0 0 0" outlineWidth="0.0" fileFormat="svg" resourceID="11" fileType="internal"><![CDATA[<svg contentScriptType="text/ecmascript" width="192.2" xmlns:xlink="http://www.w3.org/1999/xlink" zoomAndPan="magnify" style="overflow:visible;enable-background:new 0 0 431.413 43.583" contentStyleType="text/css" height="118.6" viewBox="0 0 192.2 118.6" preserveAspectRatio="xMidYMid meet" xmlns="http://www.w3.org/2000/svg" version="1.0">
<defs>
<linearGradient gradientTransform="" id="color2" gradientUnits="objectBoundingBox" spreadMethod="pad" xlink:show="other" xlink:type="simple" x1="0%" y1="0%" x2="100%" y2="0%" xlink:actuate="onLoad">
<stop offset="0%" style="stop-color:#000000;stop-opacity:1;"/>
</linearGradient>
<linearGradient gradientTransform="" id="color3" gradientUnits="objectBoundingBox" spreadMethod="pad" xlink:show="other" xlink:type="simple" x1="0%" y1="0%" x2="100%" y2="0%" xlink:actuate="onLoad">
<stop offset="0%" style="stop-color:#0000ff;stop-opacity:1;"/>
</linearGradient>
<linearGradient gradientTransform="" id="stroke1" gradientUnits="objectBoundingBox" spreadMethod="pad" xlink:show="other" xlink:type="simple" x1="0%" y1="0%" x2="100%" y2="0%" xlink:actuate="onLoad">
<stop offset="0%" style="stop-color:#808080;stop-opacity:1;"/>
</linearGradient>
<linearGradient gradientTransform="" id="stroke2" gradientUnits="objectBoundingBox" spreadMethod="pad" xlink:show="other" xlink:type="simple" x1="0%" y1="0%" x2="100%" y2="0%" xlink:actuate="onLoad">
<stop offset="0%" style="stop-color:#008000;stop-opacity:1;"/>
</linearGradient>
<linearGradient gradientTransform="" id="stroke3" gradientUnits="objectBoundingBox" spreadMethod="pad" xlink:show="other" xlink:type="simple" x1="0%" y1="0%" x2="100%" y2="0%" xlink:actuate="onLoad">
<stop offset="0%" style="stop-color:#00ff00;stop-opacity:1;"/>
</linearGradient>
<radialGradient gradientTransform="" id="color1" gradientUnits="objectBoundingBox" spreadMethod="pad" xlink:show="other" xlink:type="simple" r="50%" cx="50%" fx="50%" fy="50%" cy="50%" xlink:actuate="onLoad">
<stop offset="0%" style="stop-color:cyan;stop-opacity:1;"/>
<stop offset="100%" style="stop-color:blue;stop-opacity:1;"/>
</radialGradient>
<radialGradient gradientTransform="" id="color10" gradientUnits="objectBoundingBox" spreadMethod="pad" xlink:show="other" xlink:type="simple" r="50%" cx="50%" fx="50%" fy="50%" cy="50%" xlink:actuate="onLoad">
<stop style="stop-color:aquamarine;stop-opacity:1;" offset="0%"/>
<stop style="stop-color:teal;stop-opacity:1;" offset="100%"/>
</radialGradient>
</defs>
<radialGradient gradientTransform="matrix(0.9157 0 0 1 16.0897 0)" id="XMLID_2_" gradientUnits="userSpaceOnUse" xlink:show="other" xlink:type="simple" r="84.7258" cx="87.377" fx="87.377" fy="59.2998" cy="59.2998" xlink:actuate="onLoad">
<stop offset="0" style="stop-color:#FFFFFF"/>
<stop offset="1" style="stop-color:#0000ff"/>
</radialGradient>
<radialGradient gradientTransform="matrix(0.9157 0 0 1 16.0897 0)" id="0" gradientUnits="userSpaceOnUse" xlink:show="other" xlink:type="simple" r="84.7258" cx="87.377" fx="87.377" fy="59.2998" cy="59.2998" xlink:actuate="onLoad">
<stop style="stop-color:#FFFFFF" offset="0"/>
<stop style="stop-color:#0000ff" offset="1"/>
</radialGradient>
<ellipse style="fill:url(#color10);stroke:none;" rx="95.6" cx="96.1" cy="59.3" ry="58.8" id="0"/>
</svg>]]>
     </csml:image>
    </csml:figure>
   </csml:graphics>
  </csml:entity>
  <csml:entity label="e1" name="lim-6" type="continuous" biolocation="CC_Nucleus" csoclass="Protein" codelinkProbeID="" extension="" accession="">
   <csml:parameter label="m1" type="Double" initialValue="0" minimumValue="0" maximumValue="infinite" unit="unit"/>
   <csml:graphics>
    <csml:figure>
     <csml:image visible="true" depth="0" location="404.0 513.5" size="60.0 37.0" fillColor="0 0 0 0" outlineColor="0 0 0 0" outlineWidth="0.0" filePath="system" fileFormat="svg" resourceID="11" fileType="resourceFile"/>
    </csml:figure>
   </csml:graphics>
  </csml:entity>
  <csml:entity label="e2" name="lim-6" type="continuous" biolocation="CC_Cytoplasm" csoclass="Protein" codelinkProbeID="" extension="" accession="">
   <csml:parameter label="m2" type="Double" initialValue="0" minimumValue="0" maximumValue="infinite" unit="unit"/>
   <csml:graphics>
    <csml:figure>
     <csml:image visible="true" depth="0" location="96.0 1269.5" size="60.0 37.0" fillColor="0 0 0 0" outlineColor="0 0 0 0" outlineWidth="0.0" filePath="system" fileFormat="svg" resourceID="11" fileType="resourceFile"/>
    </csml:figure>
   </csml:graphics>
  </csml:entity>
  <csml:entity label="e5" name="lsy-2" type="continuous" biolocation="CC_Cytoplasm" csoclass="Protein" codelinkProbeID="" extension="" accession="">
   <csml:parameter label="m5" type="Double" minimumValue="0" maximumValue="infinite" unit="unit">
    <csml:script><![CDATA[rand()]]>
    </csml:script>
   </csml:parameter>
   <csml:graphics>
    <csml:figure>
     <csml:image visible="true" depth="0" location="194.0 107.5" size="60.0 37.0" fillColor="0 0 0 0" outlineColor="0 0 0 0" outlineWidth="0.0" fileFormat="svg" resourceID="11" fileType="internal"><![CDATA[<svg contentScriptType="text/ecmascript" width="192.2" xmlns:xlink="http://www.w3.org/1999/xlink" zoomAndPan="magnify" style="overflow:visible;enable-background:new 0 0 431.413 43.583" contentStyleType="text/css" height="118.6" viewBox="0 0 192.2 118.6" preserveAspectRatio="xMidYMid meet" xmlns="http://www.w3.org/2000/svg" version="1.0">
<defs>
<linearGradient gradientTransform="" id="color2" gradientUnits="objectBoundingBox" spreadMethod="pad" xlink:show="other" xlink:type="simple" x1="0%" y1="0%" x2="100%" y2="0%" xlink:actuate="onLoad">
<stop offset="0%" style="stop-color:#000000;stop-opacity:1;"/>
</linearGradient>
<linearGradient gradientTransform="" id="color3" gradientUnits="objectBoundingBox" spreadMethod="pad" xlink:show="other" xlink:type="simple" x1="0%" y1="0%" x2="100%" y2="0%" xlink:actuate="onLoad">
<stop offset="0%" style="stop-color:#0000ff;stop-opacity:1;"/>
</linearGradient>
<linearGradient gradientTransform="" id="stroke1" gradientUnits="objectBoundingBox" spreadMethod="pad" xlink:show="other" xlink:type="simple" x1="0%" y1="0%" x2="100%" y2="0%" xlink:actuate="onLoad">
<stop offset="0%" style="stop-color:#808080;stop-opacity:1;"/>
</linearGradient>
<linearGradient gradientTransform="" id="stroke2" gradientUnits="objectBoundingBox" spreadMethod="pad" xlink:show="other" xlink:type="simple" x1="0%" y1="0%" x2="100%" y2="0%" xlink:actuate="onLoad">
<stop offset="0%" style="stop-color:#008000;stop-opacity:1;"/>
</linearGradient>
<linearGradient gradientTransform="" id="stroke3" gradientUnits="objectBoundingBox" spreadMethod="pad" xlink:show="other" xlink:type="simple" x1="0%" y1="0%" x2="100%" y2="0%" xlink:actuate="onLoad">
<stop offset="0%" style="stop-color:#00ff00;stop-opacity:1;"/>
</linearGradient>
<radialGradient gradientTransform="" id="color1" gradientUnits="objectBoundingBox" spreadMethod="pad" xlink:show="other" xlink:type="simple" r="50%" cx="50%" fx="50%" cy="50%" fy="50%" xlink:actuate="onLoad">
<stop offset="0%" style="stop-color:deeppink;stop-opacity:1;"/>
<stop offset="100%" style="stop-color:purple;stop-opacity:1;"/>
</radialGradient>
</defs>
<radialGradient gradientTransform="matrix(0.9157 0 0 1 16.0897 0)" id="XMLID_2_" gradientUnits="userSpaceOnUse" xlink:show="other" xlink:type="simple" r="84.7258" cx="87.377" fx="87.377" fy="59.2998" cy="59.2998" xlink:actuate="onLoad">
<stop offset="0" style="stop-color:#FFFFFF"/>
<stop offset="1" style="stop-color:#0000ff"/>
</radialGradient>
<ellipse style="fill:url(#color1);stroke:none;" rx="95.6" cx="96.1" ry="58.8" cy="59.3"/>
</svg>]]>
     </csml:image>
    </csml:figure>
    <csml:text name="value" visible="true" depth="0" location="184.8 135.3" fillColor="0 0 0 0" outlineColor="0 0 0 0" outlineWidth="0.0" textColor="0 0 0 255" fontName="Dialog" fontSize="12" arrangement="None" spacing="-2.0" offsets="-21.69999999999999 18.299999999999997"/>
   </csml:graphics>
  </csml:entity>
  <csml:entity label="e3" name="lsy-2" type="continuous" biolocation="CC_Nucleus" csoclass="Protein" codelinkProbeID="" extension="" accession="">
   <csml:parameter label="m3" type="Double" initialValue="0" minimumValue="0" maximumValue="infinite" unit="unit"/>
   <csml:graphics>
    <csml:figure>
     <csml:image visible="true" depth="0" location="250.0 219.5" size="60.0 37.0" fillColor="0 0 0 0" outlineColor="0 0 0 0" outlineWidth="0.0" fileFormat="svg" resourceID="11" fileType="internal"><![CDATA[<svg contentScriptType="text/ecmascript" width="192.2" xmlns:xlink="http://www.w3.org/1999/xlink" zoomAndPan="magnify" style="overflow:visible;enable-background:new 0 0 431.413 43.583" contentStyleType="text/css" height="118.6" viewBox="0 0 192.2 118.6" preserveAspectRatio="xMidYMid meet" xmlns="http://www.w3.org/2000/svg" version="1.0">
<defs>
<linearGradient gradientTransform="" id="color2" gradientUnits="objectBoundingBox" spreadMethod="pad" xlink:show="other" xlink:type="simple" x1="0%" y1="0%" x2="100%" y2="0%" xlink:actuate="onLoad">
<stop offset="0%" style="stop-color:#000000;stop-opacity:1;"/>
</linearGradient>
<linearGradient gradientTransform="" id="color3" gradientUnits="objectBoundingBox" spreadMethod="pad" xlink:show="other" xlink:type="simple" x1="0%" y1="0%" x2="100%" y2="0%" xlink:actuate="onLoad">
<stop offset="0%" style="stop-color:#0000ff;stop-opacity:1;"/>
</linearGradient>
<linearGradient gradientTransform="" id="stroke1" gradientUnits="objectBoundingBox" spreadMethod="pad" xlink:show="other" xlink:type="simple" x1="0%" y1="0%" x2="100%" y2="0%" xlink:actuate="onLoad">
<stop offset="0%" style="stop-color:#808080;stop-opacity:1;"/>
</linearGradient>
<linearGradient gradientTransform="" id="stroke2" gradientUnits="objectBoundingBox" spreadMethod="pad" xlink:show="other" xlink:type="simple" x1="0%" y1="0%" x2="100%" y2="0%" xlink:actuate="onLoad">
<stop offset="0%" style="stop-color:#008000;stop-opacity:1;"/>
</linearGradient>
<linearGradient gradientTransform="" id="stroke3" gradientUnits="objectBoundingBox" spreadMethod="pad" xlink:show="other" xlink:type="simple" x1="0%" y1="0%" x2="100%" y2="0%" xlink:actuate="onLoad">
<stop offset="0%" style="stop-color:#00ff00;stop-opacity:1;"/>
</linearGradient>
<radialGradient gradientTransform="" id="color1" gradientUnits="objectBoundingBox" spreadMethod="pad" xlink:show="other" xlink:type="simple" r="50%" cx="50%" fx="50%" fy="50%" cy="50%" xlink:actuate="onLoad">
<stop offset="0%" style="stop-color:cyan;stop-opacity:1;"/>
<stop offset="100%" style="stop-color:blue;stop-opacity:1;"/>
</radialGradient>
<radialGradient gradientTransform="" id="color10" gradientUnits="objectBoundingBox" spreadMethod="pad" xlink:show="other" xlink:type="simple" r="50%" cx="50%" fx="50%" fy="50%" cy="50%" xlink:actuate="onLoad">
<stop style="stop-color:deeppink;stop-opacity:1;" offset="0%"/>
<stop style="stop-color:purple;stop-opacity:1;" offset="100%"/>
</radialGradient>
</defs>
<radialGradient gradientTransform="matrix(0.9157 0 0 1 16.0897 0)" id="0" gradientUnits="userSpaceOnUse" xlink:show="other" xlink:type="simple" r="84.7258" cx="87.377" fx="87.377" fy="59.2998" cy="59.2998" xlink:actuate="onLoad">
<stop style="stop-color:#FFFFFF" offset="0"/>
<stop style="stop-color:#0000ff" offset="1"/>
</radialGradient>
<ellipse style="fill:url(#color10);stroke:none;" rx="95.6" cx="96.1" cy="59.3" ry="58.8" id="0"/>
</svg>]]>
     </csml:image>
    </csml:figure>
   </csml:graphics>
  </csml:entity>
  <csml:entity label="e6" name="lsy-6" type="continuous" biolocation="CC_Cytoplasm" csoclass="miRna" codelinkProbeID="" extension="" accession="">
   <csml:parameter label="m6" type="Double" initialValue="0" minimumValue="0" maximumValue="infinite" unit="unit"/>
   <csml:graphics>
    <csml:figure>
     <csml:image visible="true" depth="0" location="670.0 76.0" size="60.0 44.0" fillColor="0 0 0 0" outlineColor="0 0 0 0" outlineWidth="0.0" fileFormat="svg" resourceID="38" fileType="internal"><![CDATA[<svg contentScriptType="text/ecmascript" width="143.861" xmlns:xlink="http://www.w3.org/1999/xlink" zoomAndPan="magnify" style="overflow:visible;enable-background:new 0 0 431.413 43.583" contentStyleType="text/css" height="106.254" viewBox="0 0 143.861 106.254" preserveAspectRatio="xMidYMid meet" xmlns="http://www.w3.org/2000/svg" version="1.0">
<defs>
<linearGradient gradientTransform="" id="color1" gradientUnits="objectBoundingBox" spreadMethod="pad" xlink:show="other" xlink:type="simple" x1="0%" y1="0%" x2="100%" y2="0%" xlink:actuate="onLoad">
<stop offset="0%" style="stop-color:#00ffff;stop-opacity:1;"/>
</linearGradient>
<linearGradient gradientTransform="" id="color3" gradientUnits="objectBoundingBox" spreadMethod="pad" xlink:show="other" xlink:type="simple" x1="0%" y1="0%" x2="100%" y2="0%" xlink:actuate="onLoad">
<stop offset="0%" style="stop-color:#0000ff;stop-opacity:1;"/>
</linearGradient>
<linearGradient gradientTransform="" id="stroke3" gradientUnits="objectBoundingBox" spreadMethod="pad" xlink:show="other" xlink:type="simple" x1="0%" y1="0%" x2="100%" y2="0%" xlink:actuate="onLoad">
<stop offset="0%" style="stop-color:#00ff00;stop-opacity:1;"/>
</linearGradient>
<linearGradient gradientTransform="" id="stroke1" gradientUnits="objectBoundingBox" spreadMethod="pad" xlink:show="other" xlink:type="simple" x1="0%" y1="0%" x2="100%" y2="0%" xlink:actuate="onLoad">
<stop offset="0%" style="stop-color:black;stop-opacity:1;"/>
</linearGradient>
<linearGradient gradientTransform="" id="color2" gradientUnits="objectBoundingBox" spreadMethod="pad" xlink:show="other" xlink:type="simple" x1="0%" y1="0%" x2="100%" y2="0%" xlink:actuate="onLoad">
<stop offset="0%" style="stop-color:black;stop-opacity:1;"/>
</linearGradient>
<linearGradient gradientTransform="" id="stroke2" gradientUnits="objectBoundingBox" spreadMethod="pad" xlink:show="other" xlink:type="simple" x1="0%" y1="0%" x2="100%" y2="0%" xlink:actuate="onLoad">
<stop offset="0%" style="stop-color:black;stop-opacity:1;"/>
</linearGradient>
</defs>
<path d="M98.045,102.996C86.204,102.435,87.298,3,75.389,3 C63.441,3,63.441,103.254,51.497,103.254C39.561,103.254,39.561,3,27.625,3C15.699,3,15.058,103.027,3.132,103.027 c-0.445,0,0.414,0.271,0,0" style="fill:none;stroke:url(#stroke2);stroke-width:6;"/>
<path d="M98.045,102.996 c6.836,0,14.49-52.971,20.841-52.971c6.35,0,4.396,52.74,11.231,52.74c6.836,0,10.743-18.558,10.743-18.558" style="fill:none;stroke:url(#stroke2);stroke-width:6;stroke-linejoin:round;stroke-linecap:round;"/>
<path d="M125.481,30.484c0,3.912-3.169,7.084-7.08,7.084c-3.912,0-7.08-3.173-7.08-7.084 c0-3.907,3.168-7.076,7.08-7.076C122.312,23.408,125.481,26.577,125.481,30.484z" style="fill:url(#color2);stroke:none;"/>
</svg>]]>
     </csml:image>
    </csml:figure>
   </csml:graphics>
  </csml:entity>
  <csml:entity label="e14" name="cog-1 mRNA" type="continuous" biolocation="CC_Cytoplasm" csoclass="mRna" codelinkProbeID="" extension="" accession="">
   <csml:parameter label="m14" type="Double" initialValue="0" minimumValue="0" maximumValue="infinite" unit="unit"/>
   <csml:graphics>
    <csml:figure>
     <csml:image visible="true" depth="0" location="908.0 176.0" size="60.0 40.0" fillColor="0 0 0 0" outlineColor="0 0 0 0" outlineWidth="0.0" fileFormat="svg" resourceID="37" fileType="internal"><![CDATA[<svg contentScriptType="text/ecmascript" width="163.841" xmlns:xlink="http://www.w3.org/1999/xlink" zoomAndPan="magnify" style="overflow:visible;enable-background:new 0 0 431.413 43.583" contentStyleType="text/css" height="110" viewBox="0 0 163.841 110" preserveAspectRatio="xMidYMid meet" xmlns="http://www.w3.org/2000/svg" version="1.0">
<defs>
<linearGradient gradientTransform="" id="color1" gradientUnits="objectBoundingBox" spreadMethod="pad" xlink:show="other" xlink:type="simple" x1="0%" y1="0%" x2="100%" y2="0%" xlink:actuate="onLoad">
<stop offset="0%" style="stop-color:#00ffff;stop-opacity:1;"/>
</linearGradient>
<linearGradient gradientTransform="" id="color2" gradientUnits="objectBoundingBox" spreadMethod="pad" xlink:show="other" xlink:type="simple" x1="0%" y1="0%" x2="100%" y2="0%" xlink:actuate="onLoad">
<stop offset="0%" style="stop-color:#000000;stop-opacity:1;"/>
</linearGradient>
<linearGradient gradientTransform="" id="color3" gradientUnits="objectBoundingBox" spreadMethod="pad" xlink:show="other" xlink:type="simple" x1="0%" y1="0%" x2="100%" y2="0%" xlink:actuate="onLoad">
<stop offset="0%" style="stop-color:#0000ff;stop-opacity:1;"/>
</linearGradient>
<linearGradient gradientTransform="" id="stroke2" gradientUnits="objectBoundingBox" spreadMethod="pad" xlink:show="other" xlink:type="simple" x1="0%" y1="0%" x2="100%" y2="0%" xlink:actuate="onLoad">
<stop offset="0%" style="stop-color:#008000;stop-opacity:1;"/>
</linearGradient>
<linearGradient gradientTransform="" id="stroke3" gradientUnits="objectBoundingBox" spreadMethod="pad" xlink:show="other" xlink:type="simple" x1="0%" y1="0%" x2="100%" y2="0%" xlink:actuate="onLoad">
<stop offset="0%" style="stop-color:#00ff00;stop-opacity:1;"/>
</linearGradient>
<linearGradient gradientTransform="" id="stroke1" gradientUnits="objectBoundingBox" spreadMethod="pad" xlink:show="other" xlink:type="simple" x1="0%" y1="0%" x2="100%" y2="0%" xlink:actuate="onLoad">
<stop offset="0%" style="stop-color:blue;stop-opacity:1;"/>
</linearGradient>
<linearGradient gradientTransform="" id="stroke10" gradientUnits="objectBoundingBox" spreadMethod="pad" xlink:show="other" xlink:type="simple" x1="0%" y1="0%" x2="100%" y2="0%" xlink:actuate="onLoad">
<stop offset="0%" style="stop-color:teal;stop-opacity:1;"/>
</linearGradient>
</defs>
<g id="0">
<path style="fill:none;stroke:url(#stroke10);stroke-width:6;" d="M0,3c11.701,0,11.701,104,23.402,104C35.104,107,35.104,3,46.807,3  c11.702,0,11.702,104,23.405,104S81.915,3,93.617,3c11.703,0,11.703,104,23.406,104c11.705,0,11.705-104,23.409-104  s11.704,104,23.409,104"/>
</g>
</svg>]]>
     </csml:image>
    </csml:figure>
   </csml:graphics>
  </csml:entity>
  <csml:entity label="e22" name="mir-273" type="continuous" biolocation="CC_Cytoplasm" csoclass="miRna" codelinkProbeID="" extension="" accession="">
   <csml:parameter label="m22" type="Double" initialValue="0" minimumValue="0" maximumValue="infinite" unit="unit"/>
   <csml:graphics>
    <csml:figure>
     <csml:image visible="true" depth="0" location="558.0 888.0" size="60.0 44.0" fillColor="0 0 0 0" outlineColor="0 0 0 0" outlineWidth="0.0" filePath="system" fileFormat="svg" resourceID="38" fileType="resourceFile"/>
    </csml:figure>
    <csml:text name="value" visible="true" depth="0" location="540.0 911.6999999999999" fillColor="0 0 0 0" outlineColor="0 0 0 0" outlineWidth="0.0" textColor="0 0 0 255" fontName="Dialog" fontSize="12" arrangement="None" spacing="-2.0" offsets="-43.5 10.699999999999932"/>
   </csml:graphics>
  </csml:entity>
  <csml:entity label="e23" name="die-1 mRNA" type="continuous" biolocation="CC_Cytoplasm" csoclass="mRna" codelinkProbeID="" extension="" accession="">
   <csml:parameter label="m23" type="Double" initialValue="0" minimumValue="0" maximumValue="infinite" unit="unit"/>
   <csml:graphics>
    <csml:figure>
     <csml:image visible="true" depth="0" location="362.0 820.0" size="60.0 40.0" fillColor="0 0 0 0" outlineColor="0 0 0 0" outlineWidth="0.0" fileFormat="svg" resourceID="37" fileType="internal"><![CDATA[<svg contentScriptType="text/ecmascript" width="163.841" xmlns:xlink="http://www.w3.org/1999/xlink" zoomAndPan="magnify" style="overflow:visible;enable-background:new 0 0 431.413 43.583" contentStyleType="text/css" height="110" viewBox="0 0 163.841 110" preserveAspectRatio="xMidYMid meet" xmlns="http://www.w3.org/2000/svg" version="1.0">
<defs>
<linearGradient gradientTransform="" id="color1" gradientUnits="objectBoundingBox" spreadMethod="pad" xlink:show="other" xlink:type="simple" x1="0%" y1="0%" x2="100%" y2="0%" xlink:actuate="onLoad">
<stop offset="0%" style="stop-color:#00ffff;stop-opacity:1;"/>
</linearGradient>
<linearGradient gradientTransform="" id="color2" gradientUnits="objectBoundingBox" spreadMethod="pad" xlink:show="other" xlink:type="simple" x1="0%" y1="0%" x2="100%" y2="0%" xlink:actuate="onLoad">
<stop offset="0%" style="stop-color:#000000;stop-opacity:1;"/>
</linearGradient>
<linearGradient gradientTransform="" id="color3" gradientUnits="objectBoundingBox" spreadMethod="pad" xlink:show="other" xlink:type="simple" x1="0%" y1="0%" x2="100%" y2="0%" xlink:actuate="onLoad">
<stop offset="0%" style="stop-color:#0000ff;stop-opacity:1;"/>
</linearGradient>
<linearGradient gradientTransform="" id="stroke2" gradientUnits="objectBoundingBox" spreadMethod="pad" xlink:show="other" xlink:type="simple" x1="0%" y1="0%" x2="100%" y2="0%" xlink:actuate="onLoad">
<stop offset="0%" style="stop-color:#008000;stop-opacity:1;"/>
</linearGradient>
<linearGradient gradientTransform="" id="stroke3" gradientUnits="objectBoundingBox" spreadMethod="pad" xlink:show="other" xlink:type="simple" x1="0%" y1="0%" x2="100%" y2="0%" xlink:actuate="onLoad">
<stop offset="0%" style="stop-color:#00ff00;stop-opacity:1;"/>
</linearGradient>
<linearGradient gradientTransform="" id="stroke1" gradientUnits="objectBoundingBox" spreadMethod="pad" xlink:show="other" xlink:type="simple" x1="0%" y1="0%" x2="100%" y2="0%" xlink:actuate="onLoad">
<stop offset="0%" style="stop-color:blue;stop-opacity:1;"/>
</linearGradient>
<linearGradient gradientTransform="" id="stroke10" gradientUnits="objectBoundingBox" spreadMethod="pad" xlink:show="other" xlink:type="simple" x1="0%" y1="0%" y2="0%" x2="100%" xlink:actuate="onLoad">
<stop style="stop-color:green;stop-opacity:1;" offset="0%"/>
</linearGradient>
</defs>
<g id="0">
<path style="fill:none;stroke:url(#stroke10);stroke-width:6;" d="M0,3c11.701,0,11.701,104,23.402,104C35.104,107,35.104,3,46.807,3  c11.702,0,11.702,104,23.405,104S81.915,3,93.617,3c11.703,0,11.703,104,23.406,104c11.705,0,11.705-104,23.409-104  s11.704,104,23.409,104"/>
</g>
</svg>]]>
     </csml:image>
    </csml:figure>
   </csml:graphics>
  </csml:entity>
  <csml:entity label="e24" name="hen-1" type="continuous" biolocation="CC_Cytoplasm" csoclass="Protein" codelinkProbeID="" extension="" accession="">
   <csml:parameter label="m24" type="Double" initialValue="0" minimumValue="0" maximumValue="infinite" unit="unit"/>
   <csml:graphics>
    <csml:figure>
     <csml:image visible="true" depth="0" location="726.0 765.5" size="60.0 37.0" fillColor="0 0 0 0" outlineColor="0 0 0 0" outlineWidth="0.0" fileFormat="svg" resourceID="11" fileType="internal"><![CDATA[<svg contentScriptType="text/ecmascript" width="192.2" xmlns:xlink="http://www.w3.org/1999/xlink" zoomAndPan="magnify" style="overflow:visible;enable-background:new 0 0 431.413 43.583" contentStyleType="text/css" height="118.6" viewBox="0 0 192.2 118.6" preserveAspectRatio="xMidYMid meet" xmlns="http://www.w3.org/2000/svg" version="1.0">
<defs>
<linearGradient gradientTransform="" id="color2" gradientUnits="objectBoundingBox" spreadMethod="pad" xlink:show="other" xlink:type="simple" x1="0%" y1="0%" x2="100%" y2="0%" xlink:actuate="onLoad">
<stop offset="0%" style="stop-color:#000000;stop-opacity:1;"/>
</linearGradient>
<linearGradient gradientTransform="" id="color3" gradientUnits="objectBoundingBox" spreadMethod="pad" xlink:show="other" xlink:type="simple" x1="0%" y1="0%" x2="100%" y2="0%" xlink:actuate="onLoad">
<stop offset="0%" style="stop-color:#0000ff;stop-opacity:1;"/>
</linearGradient>
<linearGradient gradientTransform="" id="stroke1" gradientUnits="objectBoundingBox" spreadMethod="pad" xlink:show="other" xlink:type="simple" x1="0%" y1="0%" x2="100%" y2="0%" xlink:actuate="onLoad">
<stop offset="0%" style="stop-color:#808080;stop-opacity:1;"/>
</linearGradient>
<linearGradient gradientTransform="" id="stroke2" gradientUnits="objectBoundingBox" spreadMethod="pad" xlink:show="other" xlink:type="simple" x1="0%" y1="0%" x2="100%" y2="0%" xlink:actuate="onLoad">
<stop offset="0%" style="stop-color:#008000;stop-opacity:1;"/>
</linearGradient>
<linearGradient gradientTransform="" id="stroke3" gradientUnits="objectBoundingBox" spreadMethod="pad" xlink:show="other" xlink:type="simple" x1="0%" y1="0%" x2="100%" y2="0%" xlink:actuate="onLoad">
<stop offset="0%" style="stop-color:#00ff00;stop-opacity:1;"/>
</linearGradient>
<radialGradient gradientTransform="" id="color1" gradientUnits="objectBoundingBox" spreadMethod="pad" xlink:show="other" xlink:type="simple" r="50%" cx="50%" fx="50%" cy="50%" fy="50%" xlink:actuate="onLoad">
<stop offset="0%" style="stop-color:pink;stop-opacity:1;"/>
<stop offset="100%" style="stop-color:magenta;stop-opacity:1;"/>
</radialGradient>
</defs>
<radialGradient gradientTransform="matrix(0.9157 0 0 1 16.0897 0)" id="XMLID_2_" gradientUnits="userSpaceOnUse" xlink:show="other" xlink:type="simple" r="84.7258" cx="87.377" fx="87.377" fy="59.2998" cy="59.2998" xlink:actuate="onLoad">
<stop offset="0" style="stop-color:#FFFFFF"/>
<stop offset="1" style="stop-color:#0000ff"/>
</radialGradient>
<ellipse style="fill:url(#color1);stroke:none;" rx="95.6" cx="96.1" ry="58.8" cy="59.3"/>
</svg>]]>
     </csml:image>
    </csml:figure>
   </csml:graphics>
  </csml:entity>
  <csml:entity label="e13" name="e13" type="continuous" biolocation="CC_PlasmaMembrane" codelinkProbeID="" extension="" accession="">
   <csml:parameter label="k1" type="Double" initialValue="0.01" minimumValue="0" maximumValue="infinite" unit="unit"/>
   <csml:graphics>
    <csml:figure>
     <csml:continuousEntity visible="true" depth="0" location="1081.0 283.0" size="22.0 22.0" fillColor="0 0 0 0" outlineColor="0 0 0 255" outlineWidth="1.0"/>
    </csml:figure>
   </csml:graphics>
  </csml:entity>
  <csml:process label="p4" name="p4" type="continuous" biolocation="CC_Cytoplasm" csoclass="ProcessBiological" relationType="Type 0" edgeScore="1.0" bioprocess="ME_ProteinCleavage">
   <csml:simulationCondition>
    <csml:priority value="0"/>
    <csml:firing type="Boolean" value="true" firingStyle="and"/>
    <csml:delay type="Long" value="0.0" delayStyle="nodelay"/>
    <csml:calc calcStyle="speed"/>
    <csml:kinetic type="Double" kineticStyle="custom">
     <csml:parameter name="custom" value="m10*0.051"/>
    </csml:kinetic>
   </csml:simulationCondition>
   <csml:function>
    <csml:connector label="c17" name="c17" type="process" from="e10" to="p4" linestyle="straight" supportpath="true">
     <csml:firing type="Double" value="0" connectorFiringStyle="threshold"/>
     <csml:kinetic/>
     <csml:graphics>
      <csml:figure>
       <csml:processConnector visible="true" depth="0" points="282.0 1050.0 404.0 1050.0" lineColor="0 0 0 255" lineWidth="1.0"/>
      </csml:figure>
      <csml:targetArrow>
       <csml:processConnectorArrow visible="true" depth="0" points="0.0 0.0 0.0 6.0 8.0 3.0" pointsInAbsoluteCoordinate="404.0 1047.0 404.0 1053.0 412.0 1050.0" fillColor="0 0 0 255" outlineColor="0 0 0 255" outlineWidth="1.0"/>
      </csml:targetArrow>
     </csml:graphics>
    </csml:connector>
   </csml:function>
   <csml:biological>
    <csml:effectList/>
   </csml:biological>
   <csml:graphics>
    <csml:figure>
     <csml:image visible="true" depth="0" location="412.0 1028.0" size="44.0 44.0" fillColor="0 0 0 0" outlineColor="0 0 0 0" outlineWidth="0.0" filePath="system" fileFormat="svg" resourceID="10012" fileType="resourceFile"/>
    </csml:figure>
   </csml:graphics>
  </csml:process>
  <csml:process label="p5" name="p5" type="continuous" biolocation="CC_Cytoplasm" csoclass="ProcessBiological" relationType="Type 0" edgeScore="1.0" bioprocess="ME_ProteinCleavage">
   <csml:simulationCondition>
    <csml:priority value="0"/>
    <csml:firing type="Boolean" value="true" firingStyle="and"/>
    <csml:delay type="Long" value="0.0" delayStyle="nodelay"/>
    <csml:calc calcStyle="speed"/>
    <csml:kinetic type="Double" kineticStyle="custom">
     <csml:parameter name="custom" value="m9*0.052"/>
    </csml:kinetic>
   </csml:simulationCondition>
   <csml:function>
    <csml:connector label="c18" name="c18" type="process" from="e9" to="p5" linestyle="straight" supportpath="true">
     <csml:firing type="Double" value="0" connectorFiringStyle="threshold"/>
     <csml:kinetic/>
     <csml:graphics>
      <csml:figure>
       <csml:processConnector visible="true" depth="0" points="422.0 1106.0 530.0 1106.0" lineColor="0 0 0 255" lineWidth="1.0"/>
      </csml:figure>
      <csml:targetArrow>
       <csml:processConnectorArrow visible="true" depth="0" points="0.0 0.0 0.0 6.0 8.0 3.0" pointsInAbsoluteCoordinate="530.0 1103.0 530.0 1109.0 538.0 1106.0" fillColor="0 0 0 255" outlineColor="0 0 0 255" outlineWidth="1.0"/>
      </csml:targetArrow>
     </csml:graphics>
    </csml:connector>
   </csml:function>
   <csml:biological>
    <csml:effectList/>
   </csml:biological>
   <csml:graphics>
    <csml:figure>
     <csml:image visible="true" depth="0" location="538.0 1084.0" size="44.0 44.0" fillColor="0 0 0 0" outlineColor="0 0 0 0" outlineWidth="0.0" filePath="system" fileFormat="svg" resourceID="10012" fileType="resourceFile"/>
    </csml:figure>
   </csml:graphics>
  </csml:process>
  <csml:process label="p8" name="p8" type="continuous" biolocation="CC_Cytoplasm" csoclass="ProcessBiological" relationType="Type 0" edgeScore="1.0" bioprocess="ME_ProteinCleavage">
   <csml:simulationCondition>
    <csml:priority value="0"/>
    <csml:firing type="Boolean" value="true" firingStyle="and"/>
    <csml:delay type="Long" value="0.0" delayStyle="nodelay"/>
    <csml:calc calcStyle="speed"/>
    <csml:kinetic type="Double" kineticStyle="custom">
     <csml:parameter name="custom" value="m12*0.053"/>
    </csml:kinetic>
   </csml:simulationCondition>
   <csml:function>
    <csml:connector label="c19" name="c19" type="process" from="e12" to="p8" linestyle="straight" supportpath="true">
     <csml:firing type="Double" value="0" connectorFiringStyle="threshold"/>
     <csml:kinetic/>
     <csml:graphics>
      <csml:figure>
       <csml:processConnector visible="true" depth="0" points="562.0 1176.0 656.0 1176.0" lineColor="0 0 0 255" lineWidth="1.0"/>
      </csml:figure>
      <csml:targetArrow>
       <csml:processConnectorArrow visible="true" depth="0" points="0.0 0.0 0.0 6.0 8.0 3.0" pointsInAbsoluteCoordinate="656.0 1173.0 656.0 1179.0 664.0 1176.0" fillColor="0 0 0 255" outlineColor="0 0 0 255" outlineWidth="1.0"/>
      </csml:targetArrow>
     </csml:graphics>
    </csml:connector>
   </csml:function>
   <csml:biological>
    <csml:effectList/>
   </csml:biological>
   <csml:graphics>
    <csml:figure>
     <csml:image visible="true" depth="0" location="664.0 1154.0" size="44.0 44.0" fillColor="0 0 0 0" outlineColor="0 0 0 0" outlineWidth="0.0" filePath="system" fileFormat="svg" resourceID="10012" fileType="resourceFile"/>
    </csml:figure>
    <csml:text name="speed" visible="true" depth="0" location="692.95 1195.6999999999998" fillColor="0 0 0 0" outlineColor="0 0 0 0" outlineWidth="0.0" textColor="0 0 0 255" fontName="Dialog" fontSize="12" arrangement="None" spacing="0.0" offsets="38.450000000000045 28.699999999999932"/>
   </csml:graphics>
  </csml:process>
  <csml:process label="p9" name="p9" type="continuous" biolocation="CC_Cytoplasm" csoclass="ProcessBiological" relationType="Type 0" edgeScore="1.0" bioprocess="ME_ProteinCleavage">
   <csml:simulationCondition>
    <csml:priority value="0"/>
    <csml:firing type="Boolean" value="true" firingStyle="and"/>
    <csml:delay type="Long" value="0.0" delayStyle="nodelay"/>
    <csml:calc calcStyle="speed"/>
    <csml:kinetic type="Double" kineticStyle="custom">
     <csml:parameter name="custom" value="m11*0.054"/>
    </csml:kinetic>
   </csml:simulationCondition>
   <csml:function>
    <csml:connector label="c20" name="c20" type="process" from="e11" to="p9" linestyle="straight" supportpath="true">
     <csml:firing type="Double" value="0" connectorFiringStyle="threshold"/>
     <csml:kinetic/>
     <csml:graphics>
      <csml:figure>
       <csml:processConnector visible="true" depth="0" points="744.0 1246.0 810.0 1246.0" lineColor="0 0 0 255" lineWidth="1.0"/>
      </csml:figure>
      <csml:targetArrow>
       <csml:processConnectorArrow visible="true" depth="0" points="0.0 0.0 0.0 6.0 8.0 3.0" pointsInAbsoluteCoordinate="810.0 1243.0 810.0 1249.0 818.0 1246.0" fillColor="0 0 0 255" outlineColor="0 0 0 255" outlineWidth="1.0"/>
      </csml:targetArrow>
     </csml:graphics>
    </csml:connector>
   </csml:function>
   <csml:biological>
    <csml:effectList/>
   </csml:biological>
   <csml:graphics>
    <csml:figure>
     <csml:image visible="true" depth="0" location="818.0 1224.0" size="44.0 44.0" fillColor="0 0 0 0" outlineColor="0 0 0 0" outlineWidth="0.0" filePath="system" fileFormat="svg" resourceID="10012" fileType="resourceFile"/>
    </csml:figure>
   </csml:graphics>
  </csml:process>
  <csml:process label="p18" name="p18" type="continuous" biolocation="CC_Cytoplasm" csoclass="ProcessBiological" relationType="Type 0" edgeScore="1.0" bioprocess="ME_ProteinCleavage">
   <csml:simulationCondition>
    <csml:priority value="0"/>
    <csml:firing type="Boolean" value="true" firingStyle="and"/>
    <csml:delay type="Long" value="0.0" delayStyle="nodelay"/>
    <csml:calc calcStyle="speed"/>
    <csml:kinetic type="Double" kineticStyle="custom">
     <csml:parameter name="custom" value="m7*0.055"/>
    </csml:kinetic>
   </csml:simulationCondition>
   <csml:function>
    <csml:connector label="c21" name="c21" type="process" from="e7" to="p18" linestyle="straight" supportpath="true">
     <csml:firing type="Double" value="0" connectorFiringStyle="threshold"/>
     <csml:kinetic/>
     <csml:graphics>
      <csml:figure>
       <csml:processConnector visible="true" depth="0" points="787.0 887.0 773.2189028942252 909.2028786704151" lineColor="0 0 0 255" lineWidth="1.0"/>
      </csml:figure>
      <csml:targetArrow>
       <csml:processConnectorArrow visible="true" depth="0" points="0.0 0.0 0.0 6.0 8.0 3.0" pointsInAbsoluteCoordinate="775.7678233928195 910.7849672557495 770.6699823956308 907.6207900850807 769.0 916.0" fillColor="0 0 0 255" outlineColor="0 0 0 255" outlineWidth="1.0"/>
      </csml:targetArrow>
     </csml:graphics>
    </csml:connector>
   </csml:function>
   <csml:biological>
    <csml:effectList/>
   </csml:biological>
   <csml:graphics>
    <csml:figure>
     <csml:image visible="true" depth="0" location="734.0 916.0" size="44.0 44.0" fillColor="0 0 0 0" outlineColor="0 0 0 0" outlineWidth="0.0" filePath="system" fileFormat="svg" resourceID="10012" fileType="resourceFile"/>
    </csml:figure>
   </csml:graphics>
  </csml:process>
  <csml:process label="p19" name="p19" type="continuous" biolocation="CC_Cytoplasm" csoclass="ProcessBiological" relationType="Type 0" edgeScore="1.0" bioprocess="ME_ProteinCleavage">
   <csml:simulationCondition>
    <csml:priority value="0"/>
    <csml:firing type="Boolean" value="true" firingStyle="and"/>
    <csml:delay type="Long" value="0.0" delayStyle="nodelay"/>
    <csml:calc calcStyle="speed"/>
    <csml:kinetic type="Double" kineticStyle="custom">
     <csml:parameter name="custom" value="m8*0.056"/>
    </csml:kinetic>
   </csml:simulationCondition>
   <csml:function>
    <csml:connector label="c22" name="c22" type="process" from="e8" to="p19" linestyle="straight" supportpath="true">
     <csml:firing type="Double" value="0" connectorFiringStyle="threshold"/>
     <csml:kinetic/>
     <csml:graphics>
      <csml:figure>
       <csml:processConnector visible="true" depth="0" points="866.0 1050.0 772.0 1050.0" lineColor="0 0 0 255" lineWidth="1.0"/>
      </csml:figure>
      <csml:targetArrow>
       <csml:processConnectorArrow visible="true" depth="0" points="0.0 0.0 0.0 6.0 8.0 3.0" pointsInAbsoluteCoordinate="772.0 1053.0 772.0 1047.0 764.0 1050.0" fillColor="0 0 0 255" outlineColor="0 0 0 255" outlineWidth="1.0"/>
      </csml:targetArrow>
     </csml:graphics>
    </csml:connector>
   </csml:function>
   <csml:biological>
    <csml:effectList/>
   </csml:biological>
   <csml:graphics>
    <csml:figure>
     <csml:image visible="true" depth="0" location="720.0 1028.0" size="44.0 44.0" fillColor="0 0 0 0" outlineColor="0 0 0 0" outlineWidth="0.0" filePath="system" fileFormat="svg" resourceID="10012" fileType="resourceFile"/>
    </csml:figure>
   </csml:graphics>
  </csml:process>
  <csml:process label="p20" name="p20" type="continuous" biolocation="CC_Cytoplasm" csoclass="ProcessBiological" relationType="Type 0" edgeScore="1.0" bioprocess="ME_ProteinCleavage">
   <csml:simulationCondition>
    <csml:priority value="0"/>
    <csml:firing type="Boolean" value="true" firingStyle="and"/>
    <csml:delay type="Long" value="0.0" delayStyle="nodelay"/>
    <csml:calc calcStyle="speed"/>
    <csml:kinetic type="Double" kineticStyle="custom">
     <csml:parameter name="custom" value="m24*0.057"/>
    </csml:kinetic>
   </csml:simulationCondition>
   <csml:function>
    <csml:connector label="c15" name="c15" type="process" from="e24" to="p20" linestyle="straight" supportpath="true">
     <csml:firing type="Double" value="0" connectorFiringStyle="threshold"/>
     <csml:kinetic/>
     <csml:graphics>
      <csml:figure>
       <csml:processConnector visible="true" depth="0" points="786.0 784.0 824.0 784.0" lineColor="0 0 0 255" lineWidth="1.0"/>
      </csml:figure>
      <csml:targetArrow>
       <csml:processConnectorArrow visible="true" depth="0" points="0.0 0.0 0.0 6.0 8.0 3.0" pointsInAbsoluteCoordinate="824.0 781.0 824.0 787.0 832.0 784.0" fillColor="0 0 0 255" outlineColor="0 0 0 255" outlineWidth="1.0"/>
      </csml:targetArrow>
     </csml:graphics>
    </csml:connector>
   </csml:function>
   <csml:biological>
    <csml:effectList/>
   </csml:biological>
   <csml:graphics>
    <csml:figure>
     <csml:image visible="true" depth="0" location="832.0 762.0" size="44.0 44.0" fillColor="0 0 0 0" outlineColor="0 0 0 0" outlineWidth="0.0" filePath="system" fileFormat="svg" resourceID="10012" fileType="resourceFile"/>
    </csml:figure>
    <csml:text name="speed" visible="true" depth="0" location="886.9499999999999 803.7" fillColor="0 0 0 0" outlineColor="0 0 0 0" outlineWidth="0.0" textColor="0 0 0 255" fontName="Dialog" fontSize="12" arrangement="None" spacing="0.0" offsets="38.44999999999993 28.700000000000045"/>
   </csml:graphics>
  </csml:process>
  <csml:process label="p26" name="p3" type="continuous" biolocation="CC_Nucleus" csoclass="ProcessBiological" relationType="Type 0" edgeScore="1.0" bioprocess="ME_ProteinCleavage">
   <csml:simulationCondition>
    <csml:priority value="0"/>
    <csml:firing type="Boolean" value="true" firingStyle="and"/>
    <csml:delay type="Long" value="0.0" delayStyle="nodelay"/>
    <csml:calc calcStyle="speed"/>
    <csml:kinetic type="Double" kineticStyle="mass">
     <csml:parameter name="coefficient2" value="1.0"/>
     <csml:parameter name="coefficient1" value="0.1"/>
    </csml:kinetic>
   </csml:simulationCondition>
   <csml:function>
    <csml:connector label="c49" name="c8" type="process" from="e20" to="p26" linestyle="straight" supportpath="true">
     <csml:firing type="Double" value="0" connectorFiringStyle="threshold"/>
     <csml:kinetic>
      <csml:parameter name="stoichiometry" value="1"/>
     </csml:kinetic>
     <csml:graphics>
      <csml:figure>
       <csml:processConnector visible="true" depth="0" points="674.0 602.0 712.0 602.0" lineColor="0 0 0 255" lineWidth="1.0"/>
      </csml:figure>
      <csml:targetArrow>
       <csml:processConnectorArrow visible="true" depth="0" points="0.0 0.0 0.0 6.0 8.0 3.0" pointsInAbsoluteCoordinate="712.0 599.0 712.0 605.0 720.0 602.0" fillColor="0 0 0 255" outlineColor="0 0 0 255" outlineWidth="1.0"/>
      </csml:targetArrow>
     </csml:graphics>
    </csml:connector>
   </csml:function>
   <csml:biological>
    <csml:effectList/>
   </csml:biological>
   <csml:graphics>
    <csml:figure>
     <csml:image visible="true" depth="0" location="720.0 580.0" size="44.0 44.0" fillColor="0 0 0 0" outlineColor="0 0 0 0" outlineWidth="0.0" filePath="system" fileFormat="svg" resourceID="10012" fileType="resourceFile"/>
    </csml:figure>
   </csml:graphics>
  </csml:process>
  <csml:process label="p27" name="die-1" type="continuous" biolocation="CC_Nucleus" csoclass="ProcessBiological" relationType="Type 0" edgeScore="1.0" bioprocess="ME_Transcription">
   <csml:simulationCondition>
    <csml:priority value="0"/>
    <csml:firing type="Boolean" value="true" firingStyle="and"/>
    <csml:delay type="Long" value="0.0" delayStyle="nodelay"/>
    <csml:calc calcStyle="speed"/>
    <csml:kinetic type="Double" kineticStyle="custom">
     <csml:parameter name="custom" value="m1*0.1"/>
    </csml:kinetic>
   </csml:simulationCondition>
   <csml:function>
    <csml:connector label="c4" name="c4" type="association" from="e1" to="p27" linestyle="straight" supportpath="true">
     <csml:firing type="Double" value="0" connectorFiringStyle="threshold"/>
     <csml:kinetic/>
     <csml:graphics>
      <csml:figure>
       <csml:associationConnector visible="true" depth="0" points="434.0 551.0 434.0 586.0" lineColor="0 0 0 255" lineWidth="1.0" lineDash="4.0 4.0"/>
      </csml:figure>
      <csml:text name="firingOperation" visible="true" depth="0" location="428.5 570.0" fillColor="0 0 0 0" outlineColor="0 0 0 0" outlineWidth="0.0" textColor="0 0 0 255" fontName="Dialog" fontSize="12" arrangement="None" spacing="2.0" offsets="0.0 10.5"/>
      <csml:targetArrow>
       <csml:associationConnectorArrow visible="true" depth="0" points="0.0 0.0 0.0 6.0 8.0 3.0" pointsInAbsoluteCoordinate="437.0 586.0 431.0 586.0 434.0 594.0" fillColor="0 0 0 255" outlineColor="0 0 0 255" outlineWidth="1.0"/>
      </csml:targetArrow>
     </csml:graphics>
    </csml:connector>
    <csml:connector label="c63" name="c1" type="process" from="p27" to="e4" linestyle="straight" supportpath="true">
     <csml:firing type="Double" value="0" connectorFiringStyle="threshold"/>
     <csml:kinetic/>
     <csml:graphics>
      <csml:figure>
       <csml:processConnector visible="true" depth="0" points="423.0 638.0 405.5777087639997 672.8445824720006" lineColor="0 0 0 255" lineWidth="1.0"/>
      </csml:figure>
      <csml:targetArrow>
       <csml:processConnectorArrow visible="true" depth="0" points="0.0 0.0 0.0 6.0 8.0 3.0" pointsInAbsoluteCoordinate="408.26099033699944 674.1862232585005 402.8944271909999 671.5029416855008 402.00000000000006 680.0" fillColor="0 0 0 255" outlineColor="0 0 0 255" outlineWidth="1.0"/>
      </csml:targetArrow>
     </csml:graphics>
    </csml:connector>
   </csml:function>
   <csml:biological>
    <csml:effectList/>
   </csml:biological>
   <csml:graphics>
    <csml:figure>
     <csml:image visible="true" depth="0" location="412.0 594.0" size="44.0 44.0" fillColor="0 0 0 0" outlineColor="0 0 0 0" outlineWidth="0.0" filePath="system" fileFormat="svg" resourceID="10030" fileType="resourceFile"/>
    </csml:figure>
   </csml:graphics>
  </csml:process>
  <csml:process label="p28" name="mir-273" type="continuous" biolocation="CC_Nucleus" csoclass="ProcessBiological" relationType="Type 0" edgeScore="1.0" bioprocess="ME_Transcription">
   <csml:simulationCondition>
    <csml:priority value="0"/>
    <csml:firing type="Boolean" value="true" firingStyle="and"/>
    <csml:delay type="Long" value="0.0" delayStyle="nodelay"/>
    <csml:calc calcStyle="speed"/>
    <csml:kinetic type="Double" kineticStyle="custom">
     <csml:parameter name="custom" value="m19*0.1"/>
    </csml:kinetic>
   </csml:simulationCondition>
   <csml:function>
    <csml:connector label="c56" name="c11" type="association" from="e19" to="p28" linestyle="straight" supportpath="true">
     <csml:firing type="Double" value="0" connectorFiringStyle="threshold"/>
     <csml:kinetic/>
     <csml:graphics>
      <csml:figure>
       <csml:associationConnector visible="true" depth="0" points="712.0 448.0 590.0 448.0" lineColor="0 0 0 255" lineWidth="1.0" lineDash="4.0 4.0"/>
      </csml:figure>
      <csml:targetArrow>
       <csml:associationConnectorArrow visible="true" depth="0" points="0.0 0.0 0.0 6.0 8.0 3.0" pointsInAbsoluteCoordinate="590.0 451.0 590.0 445.0 582.0 448.0" fillColor="0 0 0 255" outlineColor="0 0 0 255" outlineWidth="1.0"/>
      </csml:targetArrow>
     </csml:graphics>
    </csml:connector>
    <csml:connector label="c54" name="c7" type="process" from="p28" to="e20" linestyle="straight" supportpath="true">
     <csml:firing type="Double" value="0" connectorFiringStyle="threshold"/>
     <csml:kinetic/>
     <csml:graphics>
      <csml:figure>
       <csml:processConnector visible="true" depth="0" points="572.0 470.0 629.1735786753542 574.9744395350765" lineColor="0 0 0 255" lineWidth="1.0"/>
      </csml:figure>
      <csml:targetArrow>
       <csml:processConnectorArrow visible="true" depth="0" points="0.0 0.0 0.0 6.0 8.0 3.0" pointsInAbsoluteCoordinate="631.8081638497005 573.5395315383344 626.5389935010079 576.4093475318188 633.0 582.0" fillColor="0 0 0 255" outlineColor="0 0 0 255" outlineWidth="1.0"/>
      </csml:targetArrow>
     </csml:graphics>
    </csml:connector>
   </csml:function>
   <csml:biological>
    <csml:effectList/>
   </csml:biological>
   <csml:graphics>
    <csml:figure>
     <csml:image visible="true" depth="0" location="538.0 426.0" size="44.0 44.0" fillColor="0 0 0 0" outlineColor="0 0 0 0" outlineWidth="0.0" filePath="system" fileFormat="svg" resourceID="10030" fileType="resourceFile"/>
    </csml:figure>
    <csml:text name="name" visible="false" depth="0" location="464.0 522.5" fillColor="0 0 0 0" outlineColor="0 0 0 0" outlineWidth="0.0" textColor="0 0 0 255" fontName="Dialog" fontSize="12" arrangement="None" spacing="0.0" offsets="-25.149999999999977 -20.299999999999955"/>
   </csml:graphics>
  </csml:process>
  <csml:process label="p29" name="p3" type="continuous" biolocation="CC_Nucleus" csoclass="ProcessBiological" relationType="Type 0" edgeScore="1.0" bioprocess="ME_ProteinCleavage">
   <csml:simulationCondition>
    <csml:priority value="0"/>
    <csml:firing type="Boolean" value="true" firingStyle="and"/>
    <csml:delay type="Long" value="0.0" delayStyle="nodelay"/>
    <csml:calc calcStyle="speed"/>
    <csml:kinetic type="Double" kineticStyle="mass">
     <csml:parameter name="coefficient2" value="1.0"/>
     <csml:parameter name="coefficient1" value="0.1"/>
    </csml:kinetic>
   </csml:simulationCondition>
   <csml:function>
    <csml:connector label="c64" name="c14" type="process" from="e15" to="p29" linestyle="straight" supportpath="true">
     <csml:firing type="Double" value="0" connectorFiringStyle="threshold"/>
     <csml:kinetic>
      <csml:parameter name="stoichiometry" value="1"/>
     </csml:kinetic>
     <csml:graphics>
      <csml:figure>
       <csml:processConnector visible="true" depth="0" points="436.0 322.0 502.0 322.0" lineColor="0 0 0 255" lineWidth="1.0"/>
      </csml:figure>
      <csml:targetArrow>
       <csml:processConnectorArrow visible="true" depth="0" points="0.0 0.0 0.0 6.0 8.0 3.0" pointsInAbsoluteCoordinate="502.0 319.0 502.0 325.0 510.0 322.0" fillColor="0 0 0 255" outlineColor="0 0 0 255" outlineWidth="1.0"/>
      </csml:targetArrow>
     </csml:graphics>
    </csml:connector>
   </csml:function>
   <csml:biological>
    <csml:effectList/>
   </csml:biological>
   <csml:graphics>
    <csml:figure>
     <csml:image visible="true" depth="0" location="510.0 300.0" size="44.0 44.0" fillColor="0 0 0 0" outlineColor="0 0 0 0" outlineWidth="0.0" filePath="system" fileFormat="svg" resourceID="10012" fileType="resourceFile"/>
    </csml:figure>
   </csml:graphics>
  </csml:process>
  <csml:process label="p30" name="cog-1" type="continuous" biolocation="CC_PeroxisomalMembrane" csoclass="ProcessBiological" relationType="Type 0" edgeScore="1.0" bioprocess="ME_Migration">
   <csml:simulationCondition>
    <csml:priority value="0"/>
    <csml:firing type="Boolean" value="true" firingStyle="and"/>
    <csml:delay type="Long" value="0.0" delayStyle="nodelay"/>
    <csml:calc calcStyle="speed"/>
    <csml:kinetic type="Double" kineticStyle="mass">
     <csml:parameter name="coefficient2" value="1.0"/>
     <csml:parameter name="coefficient1" value="0.1"/>
    </csml:kinetic>
   </csml:simulationCondition>
   <csml:function>
    <csml:connector label="c62" name="c9" type="process" from="e21" to="p30" linestyle="straight" supportpath="true">
     <csml:firing type="Double" value="0" connectorFiringStyle="threshold"/>
     <csml:kinetic>
      <csml:parameter name="stoichiometry" value="1"/>
     </csml:kinetic>
     <csml:graphics>
      <csml:figure>
       <csml:processConnector visible="true" depth="0" points="993.0 626.0 875.9282873615695 476.30174449512157" lineColor="0 0 0 255" lineWidth="1.0"/>
      </csml:figure>
      <csml:targetArrow>
       <csml:processConnectorArrow visible="true" depth="0" points="0.0 0.0 0.0 6.0 8.0 3.0" pointsInAbsoluteCoordinate="873.5651331758988 478.14985225571013 878.29144154724 474.45363673453306 871.0 470.0" fillColor="0 0 0 255" outlineColor="0 0 0 255" outlineWidth="1.0"/>
      </csml:targetArrow>
     </csml:graphics>
    </csml:connector>
    <csml:connector label="c51" name="c10" type="process" from="p30" to="e19" linestyle="straight" supportpath="true">
     <csml:firing type="Double" value="0" connectorFiringStyle="threshold"/>
     <csml:kinetic>
      <csml:parameter name="stoichiometry" value="1"/>
     </csml:kinetic>
     <csml:graphics>
      <csml:figure>
       <csml:processConnector visible="true" depth="0" points="832.0 448.0 780.0 448.0" lineColor="0 0 0 255" lineWidth="1.0"/>
      </csml:figure>
      <csml:targetArrow>
       <csml:processConnectorArrow visible="true" depth="0" points="0.0 0.0 0.0 6.0 8.0 3.0" pointsInAbsoluteCoordinate="780.0 451.0 780.0 445.0 772.0 448.0" fillColor="0 0 0 255" outlineColor="0 0 0 255" outlineWidth="1.0"/>
      </csml:targetArrow>
     </csml:graphics>
    </csml:connector>
   </csml:function>
   <csml:biological>
    <csml:effectList/>
   </csml:biological>
   <csml:graphics>
    <csml:figure>
     <csml:image visible="true" depth="0" location="832.0 426.0" size="44.0 44.0" fillColor="0 0 0 0" outlineColor="0 0 0 0" outlineWidth="0.0" filePath="system" fileFormat="svg" resourceID="10027" fileType="resourceFile"/>
    </csml:figure>
    <csml:text name="speed" visible="true" depth="0" location="892.9499999999999 456.5" fillColor="0 0 0 0" outlineColor="0 0 0 0" outlineWidth="0.0" textColor="0 0 0 255" fontName="Dialog" fontSize="12" arrangement="None" spacing="0.0" offsets="44.44999999999993 17.5"/>
   </csml:graphics>
  </csml:process>
  <csml:process label="p31" name="die-1" type="continuous" biolocation="CC_PeroxisomalMembrane" csoclass="ProcessBiological" relationType="Type 0" edgeScore="1.0" bioprocess="ME_Migration">
   <csml:simulationCondition>
    <csml:priority value="0"/>
    <csml:firing type="Boolean" value="true" firingStyle="and"/>
    <csml:delay type="Long" value="0.0" delayStyle="nodelay"/>
    <csml:calc calcStyle="speed"/>
    <csml:kinetic type="Double" kineticStyle="mass">
     <csml:parameter name="coefficient2" value="1.0"/>
     <csml:parameter name="coefficient1" value="0.1"/>
    </csml:kinetic>
   </csml:simulationCondition>
   <csml:function>
    <csml:connector label="c47" name="c13" type="process" from="e18" to="p31" linestyle="straight" supportpath="true">
     <csml:firing type="Double" value="0" connectorFiringStyle="threshold"/>
     <csml:kinetic>
      <csml:parameter name="stoichiometry" value="1"/>
     </csml:kinetic>
     <csml:graphics>
      <csml:figure>
       <csml:processConnector visible="true" depth="0" points="405.0 962.0 218.9816405951567 728.2596531038619" lineColor="0 0 0 255" lineWidth="1.0"/>
      </csml:figure>
      <csml:targetArrow>
       <csml:processConnectorArrow visible="true" depth="0" points="0.0 0.0 0.0 6.0 8.0 3.0" pointsInAbsoluteCoordinate="216.63427068120853 730.1277683270456 221.3290105091049 726.3915378806781 214.00000000000003 722.0" fillColor="0 0 0 255" outlineColor="0 0 0 255" outlineWidth="1.0"/>
      </csml:targetArrow>
     </csml:graphics>
    </csml:connector>
    <csml:connector label="c58" name="c15" type="process" from="p31" to="e17" linestyle="straight" supportpath="true">
     <csml:firing type="Double" value="0" connectorFiringStyle="threshold"/>
     <csml:kinetic>
      <csml:parameter name="stoichiometry" value="1"/>
     </csml:kinetic>
     <csml:graphics>
      <csml:figure>
       <csml:processConnector visible="true" depth="0" points="196.0 678.0 196.0 419.0" lineColor="0 0 0 255" lineWidth="1.0"/>
      </csml:figure>
      <csml:targetArrow>
       <csml:processConnectorArrow visible="true" depth="0" points="0.0 0.0 0.0 6.0 8.0 3.0" pointsInAbsoluteCoordinate="193.0 419.0 199.0 419.0 196.0 411.0" fillColor="0 0 0 255" outlineColor="0 0 0 255" outlineWidth="1.0"/>
      </csml:targetArrow>
     </csml:graphics>
    </csml:connector>
   </csml:function>
   <csml:biological>
    <csml:effectList/>
   </csml:biological>
   <csml:graphics>
    <csml:figure>
     <csml:image visible="true" depth="0" location="174.0 678.0" size="44.0 44.0" fillColor="0 0 0 0" outlineColor="0 0 0 0" outlineWidth="0.0" filePath="system" fileFormat="svg" resourceID="10027" fileType="resourceFile"/>
    </csml:figure>
   </csml:graphics>
  </csml:process>
  <csml:process label="p32" name="die-1" type="continuous" biolocation="CC_Cytoplasm" csoclass="ProcessBiological" relationType="Type 0" edgeScore="1.0" bioprocess="ME_Translation">
   <csml:simulationCondition>
    <csml:priority value="0"/>
    <csml:firing type="Boolean" value="true" firingStyle="and"/>
    <csml:delay type="Long" value="0.0" delayStyle="nodelay"/>
    <csml:calc calcStyle="speed"/>
    <csml:kinetic type="Double" kineticStyle="custom">
     <csml:parameter name="custom" value="m23*0.1"/>
    </csml:kinetic>
   </csml:simulationCondition>
   <csml:function>
    <csml:connector label="c67" name="c67" type="inhibitory" from="e22" to="p32" linestyle="straight" supportpath="true">
     <csml:firing type="Double" value="0.125" connectorFiringStyle="threshold"/>
     <csml:kinetic/>
     <csml:graphics>
      <csml:figure>
       <csml:inhibitoryConnector visible="true" depth="0" points="558.0 910.0 450.0 910.0" lineColor="0 0 0 255" lineWidth="3.0"/>
      </csml:figure>
      <csml:targetArrow>
       <csml:bioInhibitoryConnectorArrow visible="true" depth="0" location="0.0 0.0" size="8.0 14.0" pointsInAbsoluteCoordinate="450.0 917.0 450.0 903.0 442.0 903.0 442.0 917.0" fillColor="0 0 0 255" outlineColor="0 0 0 255" outlineWidth="3.0"/>
      </csml:targetArrow>
     </csml:graphics>
    </csml:connector>
    <csml:connector label="c61" name="c61" type="association" from="e23" to="p32" linestyle="straight" supportpath="true">
     <csml:firing type="Double" value="0" connectorFiringStyle="threshold"/>
     <csml:kinetic/>
     <csml:graphics>
      <csml:figure>
       <csml:associationConnector visible="true" depth="0" points="400.0 860.0 408.07478102061606 880.5539880524773" lineColor="0 0 0 255" lineWidth="1.0" lineDash="4.0 4.0"/>
      </csml:figure>
      <csml:targetArrow>
       <csml:associationConnectorArrow visible="true" depth="0" points="0.0 0.0 0.0 6.0 8.0 3.0" pointsInAbsoluteCoordinate="410.8670355009371 879.4570309352083 405.282526540295 881.6509451697463 411.0 888.0000000000001" fillColor="0 0 0 255" outlineColor="0 0 0 255" outlineWidth="1.0"/>
      </csml:targetArrow>
     </csml:graphics>
    </csml:connector>
    <csml:connector label="c52" name="c3" type="process" from="p32" to="e18" linestyle="straight" supportpath="true">
     <csml:firing type="Double" value="0" connectorFiringStyle="threshold"/>
     <csml:kinetic/>
     <csml:graphics>
      <csml:figure>
       <csml:processConnector visible="true" depth="0" points="420.0 932.0 420.0 954.0" lineColor="0 0 0 255" lineWidth="1.0"/>
      </csml:figure>
      <csml:targetArrow>
       <csml:processConnectorArrow visible="true" depth="0" points="0.0 0.0 0.0 6.0 8.0 3.0" pointsInAbsoluteCoordinate="423.0 954.0 417.0 954.0 420.0 962.0" fillColor="0 0 0 255" outlineColor="0 0 0 255" outlineWidth="1.0"/>
      </csml:targetArrow>
     </csml:graphics>
    </csml:connector>
   </csml:function>
   <csml:biological>
    <csml:effectList/>
   </csml:biological>
   <csml:graphics>
    <csml:figure>
     <csml:image visible="true" depth="0" location="398.0 888.0" size="44.0 44.0" fillColor="0 0 0 0" outlineColor="0 0 0 0" outlineWidth="0.0" filePath="system" fileFormat="svg" resourceID="10031" fileType="resourceFile"/>
    </csml:figure>
   </csml:graphics>
  </csml:process>
  <csml:process label="p33" name="cog-1" type="continuous" biolocation="CC_Cytoplasm" csoclass="ProcessBiological" relationType="Type 0" edgeScore="1.0" bioprocess="ME_Translation">
   <csml:simulationCondition>
    <csml:priority value="0"/>
    <csml:firing type="Boolean" value="true" firingStyle="and"/>
    <csml:delay type="Long" value="0.0" delayStyle="nodelay"/>
    <csml:calc calcStyle="speed"/>
    <csml:kinetic type="Double" kineticStyle="custom">
     <csml:parameter name="custom" value="m14*0.1"/>
    </csml:kinetic>
   </csml:simulationCondition>
   <csml:function>
    <csml:connector label="c40" name="c40" type="inhibitory" from="e6" to="p33" linestyle="straight" supportpath="true">
     <csml:firing type="Double" value="0.125" connectorFiringStyle="threshold"/>
     <csml:kinetic/>
     <csml:graphics>
      <csml:figure>
       <csml:inhibitoryConnector visible="true" depth="0" points="730.0 98.0 978.0 98.0" lineColor="0 0 0 255" lineWidth="3.0"/>
      </csml:figure>
      <csml:text name="firingOperation" visible="true" depth="0" location="848.5 100.0" fillColor="0 0 0 0" outlineColor="0 0 0 0" outlineWidth="0.0" textColor="0 0 0 255" fontName="Dialog" fontSize="12" arrangement="None" spacing="2.0" offsets="0.0 11.0"/>
      <csml:targetArrow>
       <csml:bioInhibitoryConnectorArrow visible="true" depth="0" location="0.0 0.0" size="8.0 14.0" pointsInAbsoluteCoordinate="978.0 91.0 978.0 105.0 986.0 105.0 986.0 91.0" fillColor="0 0 0 255" outlineColor="0 0 0 255" outlineWidth="3.0"/>
      </csml:targetArrow>
     </csml:graphics>
    </csml:connector>
    <csml:connector label="c45" name="c45" type="association" from="e14" to="p33" linestyle="straight" supportpath="true">
     <csml:firing type="Double" value="0" connectorFiringStyle="threshold"/>
     <csml:kinetic/>
     <csml:graphics>
      <csml:figure>
       <csml:associationConnector visible="true" depth="0" points="952.0 176.0 987.3500944502472 126.50986776965388" lineColor="0 0 0 255" lineWidth="1.0" lineDash="4.0 4.0"/>
      </csml:figure>
      <csml:targetArrow>
       <csml:associationConnectorArrow visible="true" depth="0" points="0.0 0.0 0.0 6.0 8.0 3.0" pointsInAbsoluteCoordinate="984.908894036627 124.76615318849659 989.7912948638674 128.25358235081117 992.0 120.0" fillColor="0 0 0 255" outlineColor="0 0 0 255" outlineWidth="1.0"/>
      </csml:targetArrow>
     </csml:graphics>
    </csml:connector>
    <csml:connector label="c65" name="c19" type="process" from="p33" to="e21" linestyle="straight" supportpath="true">
     <csml:firing type="Double" value="0" connectorFiringStyle="threshold"/>
     <csml:kinetic/>
     <csml:graphics>
      <csml:figure>
       <csml:processConnector visible="true" depth="0" points="1008.0 120.0 1008.0 618.0" lineColor="0 0 0 255" lineWidth="1.0"/>
      </csml:figure>
      <csml:targetArrow>
       <csml:processConnectorArrow visible="true" depth="0" points="0.0 0.0 0.0 6.0 8.0 3.0" pointsInAbsoluteCoordinate="1011.0 618.0 1005.0 618.0 1008.0 626.0" fillColor="0 0 0 255" outlineColor="0 0 0 255" outlineWidth="1.0"/>
      </csml:targetArrow>
     </csml:graphics>
    </csml:connector>
   </csml:function>
   <csml:biological>
    <csml:effectList/>
   </csml:biological>
   <csml:graphics>
    <csml:figure>
     <csml:image visible="true" depth="0" location="986.0 76.0" size="44.0 44.0" fillColor="0 0 0 0" outlineColor="0 0 0 0" outlineWidth="0.0" filePath="system" fileFormat="svg" resourceID="10031" fileType="resourceFile"/>
    </csml:figure>
    <csml:text name="speed" visible="true" depth="0" location="1035.0500000000002 114.05000000000001" fillColor="0 0 0 0" outlineColor="0 0 0 0" outlineWidth="0.0" textColor="0 0 0 255" fontName="Dialog" fontSize="12" arrangement="None" spacing="0.0" offsets="32.55000000000007 25.05000000000001"/>
   </csml:graphics>
  </csml:process>
  <csml:process label="p34" name="cog-1" type="continuous" biolocation="CC_Nucleus" csoclass="ProcessBiological" relationType="Type 0" edgeScore="1.0" bioprocess="ME_Transcription">
   <csml:simulationCondition>
    <csml:priority value="0"/>
    <csml:firing type="Boolean" value="true" firingStyle="and"/>
    <csml:delay type="Long" value="0.0" delayStyle="nodelay"/>
    <csml:calc calcStyle="speed"/>
    <csml:kinetic type="Double" kineticStyle="custom">
     <csml:parameter name="custom" value="m19*0.1"/>
    </csml:kinetic>
   </csml:simulationCondition>
   <csml:function>
    <csml:connector label="c59" name="c21" type="association" from="e19" to="p34" linestyle="straight" supportpath="true">
     <csml:firing type="Double" value="0" connectorFiringStyle="threshold"/>
     <csml:kinetic/>
     <csml:graphics>
      <csml:figure>
       <csml:associationConnector visible="true" depth="0" points="726.0 430.0 695.0659023220582 392.19165839362654" lineColor="0 0 0 255" lineWidth="1.0" lineDash="4.0 4.0"/>
      </csml:figure>
      <csml:targetArrow>
       <csml:associationConnectorArrow visible="true" depth="0" points="0.0 0.0 0.0 6.0 8.0 3.0" pointsInAbsoluteCoordinate="692.7440304244482 394.09137176439833 697.3877742196681 390.29194502285475 690.0 386.0" fillColor="0 0 0 255" outlineColor="0 0 0 255" outlineWidth="1.0"/>
      </csml:targetArrow>
     </csml:graphics>
    </csml:connector>
    <csml:connector label="c60" name="c22" type="process" from="p34" to="e16" linestyle="straight" supportpath="true">
     <csml:firing type="Double" value="0" connectorFiringStyle="threshold"/>
     <csml:kinetic/>
     <csml:graphics>
      <csml:figure>
       <csml:processConnector visible="true" depth="0" points="657.0 342.0 633.4376015698018 306.6564023547028" lineColor="0 0 0 255" lineWidth="1.0"/>
      </csml:figure>
      <csml:targetArrow>
       <csml:processConnectorArrow visible="true" depth="0" points="0.0 0.0 0.0 6.0 8.0 3.0" pointsInAbsoluteCoordinate="630.9414506867882 308.3205029433785 635.9337524528153 304.9923017660271 628.9999999999999 300.00000000000006" fillColor="0 0 0 255" outlineColor="0 0 0 255" outlineWidth="1.0"/>
      </csml:targetArrow>
     </csml:graphics>
    </csml:connector>
   </csml:function>
   <csml:biological>
    <csml:effectList/>
   </csml:biological>
   <csml:graphics>
    <csml:figure>
     <csml:image visible="true" depth="0" location="650.0 342.0" size="44.0 44.0" fillColor="0 0 0 0" outlineColor="0 0 0 0" outlineWidth="0.0" filePath="system" fileFormat="svg" resourceID="10030" fileType="resourceFile"/>
    </csml:figure>
    <csml:text name="speed" visible="true" depth="0" location="688.15 374.8" fillColor="0 0 0 0" outlineColor="0 0 0 0" outlineWidth="0.0" textColor="0 0 0 255" fontName="Dialog" fontSize="12" arrangement="None" spacing="0.0" offsets="21.649999999999977 19.80000000000001"/>
   </csml:graphics>
  </csml:process>
  <csml:process label="p35" name="p3" type="continuous" biolocation="CC_Nucleus" csoclass="ProcessBiological" relationType="Type 0" edgeScore="1.0" bioprocess="ME_ProteinCleavage">
   <csml:simulationCondition>
    <csml:priority value="0"/>
    <csml:firing type="Boolean" value="true" firingStyle="and"/>
    <csml:delay type="Long" value="0.0" delayStyle="nodelay"/>
    <csml:calc calcStyle="speed"/>
    <csml:kinetic type="Double" kineticStyle="mass">
     <csml:parameter name="coefficient2" value="1.0"/>
     <csml:parameter name="coefficient1" value="0.1"/>
    </csml:kinetic>
   </csml:simulationCondition>
   <csml:function>
    <csml:connector label="c50" name="c4" type="process" from="e4" to="p35" linestyle="straight" supportpath="true">
     <csml:firing type="Double" value="0" connectorFiringStyle="threshold"/>
     <csml:kinetic>
      <csml:parameter name="stoichiometry" value="1"/>
     </csml:kinetic>
     <csml:graphics>
      <csml:figure>
       <csml:processConnector visible="true" depth="0" points="422.0 700.0 530.0 700.0" lineColor="0 0 0 255" lineWidth="1.0"/>
      </csml:figure>
      <csml:targetArrow>
       <csml:processConnectorArrow visible="true" depth="0" points="0.0 0.0 0.0 6.0 8.0 3.0" pointsInAbsoluteCoordinate="530.0 697.0 530.0 703.0 538.0 700.0" fillColor="0 0 0 255" outlineColor="0 0 0 255" outlineWidth="1.0"/>
      </csml:targetArrow>
     </csml:graphics>
    </csml:connector>
   </csml:function>
   <csml:biological>
    <csml:effectList/>
   </csml:biological>
   <csml:graphics>
    <csml:figure>
     <csml:image visible="true" depth="0" location="538.0 678.0" size="44.0 44.0" fillColor="0 0 0 0" outlineColor="0 0 0 0" outlineWidth="0.0" filePath="system" fileFormat="svg" resourceID="10012" fileType="resourceFile"/>
    </csml:figure>
   </csml:graphics>
  </csml:process>
  <csml:process label="p37" name="p3" type="continuous" biolocation="CC_Cytoplasm" csoclass="ProcessBiological" relationType="Type 0" edgeScore="1.0" bioprocess="ME_ProteinCleavage">
   <csml:simulationCondition>
    <csml:priority value="0"/>
    <csml:firing type="Boolean" value="true" firingStyle="and"/>
    <csml:delay type="Long" value="0.0" delayStyle="nodelay"/>
    <csml:calc calcStyle="speed"/>
    <csml:kinetic type="Double" kineticStyle="mass">
     <csml:parameter name="coefficient2" value="1.0"/>
     <csml:parameter name="coefficient1" value="0.1"/>
    </csml:kinetic>
   </csml:simulationCondition>
   <csml:function>
    <csml:connector label="c66" name="c5" type="process" from="e18" to="p37" linestyle="straight" supportpath="true">
     <csml:firing type="Double" value="0" connectorFiringStyle="threshold"/>
     <csml:kinetic>
      <csml:parameter name="stoichiometry" value="1"/>
     </csml:kinetic>
     <csml:graphics>
      <csml:figure>
       <csml:processConnector visible="true" depth="0" points="390.0 980.0 282.0 980.0" lineColor="0 0 0 255" lineWidth="1.0"/>
      </csml:figure>
      <csml:targetArrow>
       <csml:processConnectorArrow visible="true" depth="0" points="0.0 0.0 0.0 6.0 8.0 3.0" pointsInAbsoluteCoordinate="282.0 983.0 282.0 977.0 274.0 980.0" fillColor="0 0 0 255" outlineColor="0 0 0 255" outlineWidth="1.0"/>
      </csml:targetArrow>
     </csml:graphics>
    </csml:connector>
   </csml:function>
   <csml:biological>
    <csml:effectList/>
   </csml:biological>
   <csml:graphics>
    <csml:figure>
     <csml:image visible="true" depth="0" location="230.0 958.0" size="44.0 44.0" fillColor="0 0 0 0" outlineColor="0 0 0 0" outlineWidth="0.0" filePath="system" fileFormat="svg" resourceID="10012" fileType="resourceFile"/>
    </csml:figure>
   </csml:graphics>
  </csml:process>
  <csml:process label="p1" name="p1" type="continuous" biolocation="CC_Cytoplasm" csoclass="ProcessBiological" relationType="Type 0" edgeScore="1.0" bioprocess="ME_ProteinCleavage">
   <csml:simulationCondition>
    <csml:priority value="0"/>
    <csml:firing type="Boolean" value="true" firingStyle="and"/>
    <csml:delay type="Long" value="0.0" delayStyle="nodelay"/>
    <csml:calc calcStyle="speed"/>
    <csml:kinetic type="Double" kineticStyle="custom">
     <csml:parameter name="custom" value="m21*0.1"/>
    </csml:kinetic>
   </csml:simulationCondition>
   <csml:function>
    <csml:connector label="c1" name="c1" type="process" from="e21" to="p1" linestyle="straight" supportpath="true">
     <csml:firing type="Double" value="0" connectorFiringStyle="threshold"/>
     <csml:kinetic/>
     <csml:graphics>
      <csml:figure>
       <csml:processConnector visible="true" depth="0" points="1002.0 626.0 947.3672745258568 449.64172829399405" lineColor="0 0 0 255" lineWidth="1.0"/>
      </csml:figure>
      <csml:targetArrow>
       <csml:processConnectorArrow visible="true" depth="0" points="0.0 0.0 0.0 6.0 8.0 3.0" pointsInAbsoluteCoordinate="944.501626415609 450.52945624119036 950.2329226361046 448.75400034679774 945.0 442.0" fillColor="0 0 0 255" outlineColor="0 0 0 255" outlineWidth="1.0"/>
      </csml:targetArrow>
     </csml:graphics>
    </csml:connector>
   </csml:function>
   <csml:biological>
    <csml:effectList/>
   </csml:biological>
   <csml:graphics>
    <csml:figure>
     <csml:image visible="true" depth="0" location="916.0 398.0" size="44.0 44.0" fillColor="0 0 0 0" outlineColor="0 0 0 0" outlineWidth="0.0" filePath="system" fileFormat="svg" resourceID="10012" fileType="resourceFile"/>
    </csml:figure>
   </csml:graphics>
  </csml:process>
  <csml:process label="p2" name="p2" type="continuous" biolocation="CC_Nucleus" csoclass="ProcessBiological" relationType="Type 0" edgeScore="1.0" bioprocess="ME_ProteinCleavage">
   <csml:simulationCondition>
    <csml:priority value="0"/>
    <csml:firing type="Boolean" value="true" firingStyle="and"/>
    <csml:delay type="Long" value="0.0" delayStyle="nodelay"/>
    <csml:calc calcStyle="speed"/>
    <csml:kinetic type="Double" kineticStyle="custom">
     <csml:parameter name="custom" value="m19*0.1"/>
    </csml:kinetic>
   </csml:simulationCondition>
   <csml:function>
    <csml:connector label="c2" name="c2" type="process" from="e19" to="p2" linestyle="straight" supportpath="true">
     <csml:firing type="Double" value="0" connectorFiringStyle="threshold"/>
     <csml:kinetic/>
     <csml:graphics>
      <csml:figure>
       <csml:processConnector visible="true" depth="0" points="754.0 430.0 793.8283999243682 364.8262546692157" lineColor="0 0 0 255" lineWidth="1.0"/>
      </csml:figure>
      <csml:targetArrow>
       <csml:processConnectorArrow visible="true" depth="0" points="0.0 0.0 0.0 6.0 8.0 3.0" pointsInAbsoluteCoordinate="791.2685544234123 363.2619046408538 796.388245425324 366.39060469757766 798.0 358.00000000000006" fillColor="0 0 0 255" outlineColor="0 0 0 255" outlineWidth="1.0"/>
      </csml:targetArrow>
     </csml:graphics>
    </csml:connector>
   </csml:function>
   <csml:biological>
    <csml:effectList/>
   </csml:biological>
   <csml:graphics>
    <csml:figure>
     <csml:image visible="true" depth="0" location="790.0 314.0" size="44.0 44.0" fillColor="0 0 0 0" outlineColor="0 0 0 0" outlineWidth="0.0" filePath="system" fileFormat="svg" resourceID="10012" fileType="resourceFile"/>
    </csml:figure>
   </csml:graphics>
  </csml:process>
  <csml:process label="p3" name="lim-6" type="continuous" biolocation="CC_PeroxisomalMembrane" csoclass="ProcessBiological" relationType="Type 0" edgeScore="1.0" bioprocess="ME_Migration">
   <csml:simulationCondition>
    <csml:priority value="0"/>
    <csml:firing type="Boolean" value="true" firingStyle="and"/>
    <csml:delay type="Long" value="0.0" delayStyle="nodelay"/>
    <csml:calc calcStyle="speed"/>
    <csml:kinetic type="Double" kineticStyle="mass">
     <csml:parameter name="coefficient2" value="1.0"/>
     <csml:parameter name="coefficient1" value="0.1"/>
    </csml:kinetic>
   </csml:simulationCondition>
   <csml:function>
    <csml:connector label="c5" name="c5" type="process" from="e2" to="p3" linestyle="straight" supportpath="true">
     <csml:firing type="Double" value="0" connectorFiringStyle="threshold"/>
     <csml:kinetic>
      <csml:parameter name="stoichiometry" value="1"/>
     </csml:kinetic>
     <csml:graphics>
      <csml:figure>
       <csml:processConnector visible="true" depth="0" points="126.0 1270.0 126.0 562.0" lineColor="0 0 0 255" lineWidth="1.0"/>
      </csml:figure>
      <csml:targetArrow>
       <csml:processConnectorArrow visible="true" depth="0" points="0.0 0.0 0.0 6.0 8.0 3.0" pointsInAbsoluteCoordinate="123.0 562.0 129.0 562.0 126.0 554.0" fillColor="0 0 0 255" outlineColor="0 0 0 255" outlineWidth="1.0"/>
      </csml:targetArrow>
     </csml:graphics>
    </csml:connector>
    <csml:connector label="c6" name="c6" type="process" from="p3" to="e1" linestyle="straight" supportpath="true">
     <csml:firing type="Double" value="0" connectorFiringStyle="threshold"/>
     <csml:kinetic>
      <csml:parameter name="stoichiometry" value="1"/>
     </csml:kinetic>
     <csml:graphics>
      <csml:figure>
       <csml:processConnector visible="true" depth="0" points="148.0 532.0 396.0 532.0" lineColor="0 0 0 255" lineWidth="1.0"/>
      </csml:figure>
      <csml:targetArrow>
       <csml:processConnectorArrow visible="true" depth="0" points="0.0 0.0 0.0 6.0 8.0 3.0" pointsInAbsoluteCoordinate="396.0 529.0 396.0 535.0 404.0 532.0" fillColor="0 0 0 255" outlineColor="0 0 0 255" outlineWidth="1.0"/>
      </csml:targetArrow>
     </csml:graphics>
    </csml:connector>
   </csml:function>
   <csml:biological>
    <csml:effectList/>
   </csml:biological>
   <csml:graphics>
    <csml:figure>
     <csml:image visible="true" depth="0" location="104.0 510.0" size="44.0 44.0" fillColor="0 0 0 0" outlineColor="0 0 0 0" outlineWidth="0.0" filePath="system" fileFormat="svg" resourceID="10027" fileType="resourceFile"/>
    </csml:figure>
   </csml:graphics>
  </csml:process>
  <csml:process label="p6" name="p6" type="continuous" biolocation="CC_Cytoplasm" csoclass="ProcessBiological" relationType="Type 0" edgeScore="1.0" bioprocess="ME_ProteinCleavage">
   <csml:simulationCondition>
    <csml:priority value="0"/>
    <csml:firing type="Boolean" value="true" firingStyle="and"/>
    <csml:delay type="Long" value="0.0" delayStyle="nodelay"/>
    <csml:calc calcStyle="speed"/>
    <csml:kinetic type="Double" kineticStyle="custom">
     <csml:parameter name="custom" value="m2*0.1"/>
    </csml:kinetic>
   </csml:simulationCondition>
   <csml:function>
    <csml:connector label="c7" name="c7" type="process" from="e2" to="p6" linestyle="straight" supportpath="true">
     <csml:firing type="Double" value="0" connectorFiringStyle="threshold"/>
     <csml:kinetic/>
     <csml:graphics>
      <csml:figure>
       <csml:processConnector visible="true" depth="0" points="128.0 1270.0 177.97303473615293 883.9338100775637" lineColor="0 0 0 255" lineWidth="1.0"/>
      </csml:figure>
      <csml:targetArrow>
       <csml:processConnectorArrow visible="true" depth="0" points="0.0 0.0 0.0 6.0 8.0 3.0" pointsInAbsoluteCoordinate="174.99785595706652 883.5486981036211 180.9482135152393 884.3189220515063 179.0 876.0" fillColor="0 0 0 255" outlineColor="0 0 0 255" outlineWidth="1.0"/>
      </csml:targetArrow>
     </csml:graphics>
    </csml:connector>
   </csml:function>
   <csml:biological>
    <csml:effectList/>
   </csml:biological>
   <csml:graphics>
    <csml:figure>
     <csml:image visible="true" depth="0" location="160.0 832.0" size="44.0 44.0" fillColor="0 0 0 0" outlineColor="0 0 0 0" outlineWidth="0.0" filePath="system" fileFormat="svg" resourceID="10012" fileType="resourceFile"/>
    </csml:figure>
   </csml:graphics>
  </csml:process>
  <csml:process label="p7" name="gcy-5" type="continuous" biolocation="CC_Cytoplasm" csoclass="ProcessBiological" relationType="Type 0" edgeScore="1.0" bioprocess="ME_Translation">
   <csml:simulationCondition>
    <csml:priority value="0"/>
    <csml:firing type="Boolean" value="true" firingStyle="and"/>
    <csml:delay type="Long" value="0.0" delayStyle="nodelay"/>
    <csml:calc calcStyle="speed"/>
    <csml:kinetic type="Double" value="0.1" kineticStyle="custom">
     <csml:parameter name="custom" value="0.1"/>
    </csml:kinetic>
   </csml:simulationCondition>
   <csml:function>
    <csml:connector label="c25" name="c25" type="inhibitory" from="e2" to="p7" linestyle="straight" supportpath="true">
     <csml:firing type="Double" value="0.1" connectorFiringStyle="threshold"/>
     <csml:kinetic/>
     <csml:graphics>
      <csml:figure>
       <csml:inhibitoryConnector visible="true" depth="0" points="134.0 1270.0 182.6799585606147 1163.2785523863447" lineColor="0 0 0 255" lineWidth="1.0"/>
      </csml:figure>
      <csml:targetArrow>
       <csml:bioInhibitoryConnectorArrow visible="true" depth="0" location="0.0 0.0" size="8.0 14.0" pointsInAbsoluteCoordinate="176.31122522256308 1160.3735161268826 189.04869189866633 1166.1835886458068 192.36873333805164 1158.9050362594621 179.6312666619484 1153.0949637405379" fillColor="0 0 255 255" outlineColor="0 0 0 255" outlineWidth="1.0"/>
      </csml:targetArrow>
     </csml:graphics>
    </csml:connector>
    <csml:connector label="c8" name="c8" type="process" from="p7" to="e10" linestyle="straight" supportpath="true">
     <csml:firing type="Double" value="0" connectorFiringStyle="threshold"/>
     <csml:kinetic/>
     <csml:graphics>
      <csml:figure>
       <csml:processConnector visible="true" depth="0" points="211.0 1112.0 235.52686665377774 1075.6325770306055" lineColor="0 0 0 255" lineWidth="1.0"/>
      </csml:figure>
      <csml:targetArrow>
       <csml:processConnectorArrow visible="true" depth="0" points="0.0 0.0 0.0 6.0 8.0 3.0" pointsInAbsoluteCoordinate="233.03965026730071 1073.9551520257721 238.01408304025477 1077.3100020354389 240.0 1069.0" fillColor="0 0 0 255" outlineColor="0 0 0 255" outlineWidth="1.0"/>
      </csml:targetArrow>
     </csml:graphics>
    </csml:connector>
   </csml:function>
   <csml:biological>
    <csml:effectList/>
   </csml:biological>
   <csml:graphics>
    <csml:figure>
     <csml:image visible="true" depth="0" location="174.0 1112.0" size="44.0 44.0" fillColor="0 0 0 0" outlineColor="0 0 0 0" outlineWidth="0.0" filePath="system" fileFormat="svg" resourceID="10031" fileType="resourceFile"/>
    </csml:figure>
    <csml:text name="speed" visible="true" depth="0" location="208.54999999999998 1149.5500000000002" fillColor="0 0 0 0" outlineColor="0 0 0 0" outlineWidth="0.0" textColor="0 0 0 255" fontName="Dialog" fontSize="12" arrangement="None" spacing="0.0" offsets="22.049999999999983 24.550000000000068"/>
   </csml:graphics>
  </csml:process>
  <csml:process label="p10" name="flp-4" type="continuous" biolocation="CC_Cytoplasm" csoclass="ProcessBiological" relationType="Type 0" edgeScore="1.0" bioprocess="ME_Translation">
   <csml:simulationCondition>
    <csml:priority value="0"/>
    <csml:firing type="Boolean" value="true" firingStyle="and"/>
    <csml:delay type="Long" value="0.0" delayStyle="nodelay"/>
    <csml:calc calcStyle="speed"/>
    <csml:kinetic type="Double" kineticStyle="custom">
     <csml:parameter name="custom" value="m2*0.1"/>
    </csml:kinetic>
   </csml:simulationCondition>
   <csml:function>
    <csml:connector label="c26" name="c26" type="association" from="e2" to="p10" linestyle="straight" supportpath="true">
     <csml:firing type="Double" value="0" connectorFiringStyle="threshold"/>
     <csml:kinetic/>
     <csml:graphics>
      <csml:figure>
       <csml:associationConnector visible="true" depth="0" points="156.0 1279.0 376.33369791381443 1213.2864409730728" lineColor="0 0 255 255" lineWidth="1.0" lineDash="4.0 4.0"/>
      </csml:figure>
      <csml:targetArrow>
       <csml:associationConnectorArrow visible="true" depth="0" points="0.0 0.0 0.0 6.0 8.0 3.0" pointsInAbsoluteCoordinate="375.4762825489121 1210.4115776907531 377.1911132787167 1216.1613042553922 384.0 1210.9999999999998" fillColor="0 0 255 255" outlineColor="0 0 255 255" outlineWidth="1.0"/>
      </csml:targetArrow>
     </csml:graphics>
    </csml:connector>
    <csml:connector label="c10" name="c10" type="process" from="p10" to="e12" linestyle="straight" supportpath="true">
     <csml:firing type="Double" value="0" connectorFiringStyle="threshold"/>
     <csml:kinetic/>
     <csml:graphics>
      <csml:figure>
       <csml:processConnector visible="true" depth="0" points="428.0 1199.0 494.18068667648106 1184.6906623402203" lineColor="0 0 0 255" lineWidth="1.0"/>
      </csml:figure>
      <csml:targetArrow>
       <csml:processConnectorArrow visible="true" depth="0" points="0.0 0.0 0.0 6.0 8.0 3.0" pointsInAbsoluteCoordinate="493.54668829889846 1181.7584198439008 494.8146850540637 1187.62290483654 502.0 1183.0" fillColor="0 0 0 255" outlineColor="0 0 0 255" outlineWidth="1.0"/>
      </csml:targetArrow>
     </csml:graphics>
    </csml:connector>
   </csml:function>
   <csml:biological>
    <csml:effectList/>
   </csml:biological>
   <csml:graphics>
    <csml:figure>
     <csml:image visible="true" depth="0" location="384.0 1182.0" size="44.0 44.0" fillColor="0 0 0 0" outlineColor="0 0 0 0" outlineWidth="0.0" filePath="system" fileFormat="svg" resourceID="10031" fileType="resourceFile"/>
    </csml:figure>
    <csml:text name="firing" visible="false" depth="0" location="321.6 1151.05" fillColor="0 0 0 0" outlineColor="0 0 0 0" outlineWidth="0.0" textColor="0 0 0 255" fontName="Dialog" fontSize="12" arrangement="None" spacing="0.0" offsets="29.049999999999983 0.0"/>
   </csml:graphics>
  </csml:process>
  <csml:process label="p11" name="gcy-7" type="continuous" biolocation="CC_Cytoplasm" csoclass="ProcessBiological" relationType="Type 0" edgeScore="1.0" bioprocess="ME_Translation">
   <csml:simulationCondition>
    <csml:priority value="0"/>
    <csml:firing type="Boolean" value="true" firingStyle="and"/>
    <csml:delay type="Long" value="0.0" delayStyle="nodelay"/>
    <csml:calc calcStyle="speed"/>
    <csml:kinetic type="Double" kineticStyle="custom">
     <csml:parameter name="custom" value="m18*0.1"/>
    </csml:kinetic>
   </csml:simulationCondition>
   <csml:function>
    <csml:connector label="c23" name="c23" type="inhibitory" from="e21" to="p11" linestyle="straight" supportpath="true">
     <csml:firing type="Double" value="0.1" connectorFiringStyle="threshold"/>
     <csml:kinetic/>
     <csml:graphics>
      <csml:figure>
       <csml:inhibitoryConnector visible="true" depth="0" points="1001.0 663.0 892.8173303446296 950.5125004354438" lineColor="0 0 255 255" lineWidth="1.0"/>
      </csml:figure>
      <csml:targetArrow>
       <csml:bioInhibitoryConnectorArrow visible="true" depth="0" location="0.0 0.0" size="8.0 14.0" pointsInAbsoluteCoordinate="899.3688924636162 952.9776644869947 886.2657682256429 948.0473363838929 883.4484378810133 955.5348359484491 896.5515621189867 960.4651640515509" fillColor="0 0 255 255" outlineColor="0 0 255 255" outlineWidth="1.0"/>
      </csml:targetArrow>
     </csml:graphics>
    </csml:connector>
    <csml:connector label="c27" name="c27" type="association" from="e18" to="p11" linestyle="straight" supportpath="true">
     <csml:firing type="Double" value="0" connectorFiringStyle="threshold"/>
     <csml:kinetic/>
     <csml:graphics>
      <csml:figure>
       <csml:associationConnector visible="true" depth="0" points="450.0 980.0 852.0 980.0" lineColor="0 0 255 255" lineWidth="1.0" lineDash="4.0 4.0"/>
      </csml:figure>
      <csml:text name="firingOperation" visible="true" depth="0" location="645.5 981.5" fillColor="0 0 0 0" outlineColor="0 0 0 0" outlineWidth="0.0" textColor="0 0 0 255" fontName="Dialog" fontSize="12" arrangement="None" spacing="2.0" offsets="0.0 10.5"/>
      <csml:targetArrow>
       <csml:associationConnectorArrow visible="true" depth="0" points="0.0 0.0 0.0 6.0 8.0 3.0" pointsInAbsoluteCoordinate="852.0 977.0 852.0 983.0 860.0 980.0" fillColor="0 0 255 255" outlineColor="0 0 255 255" outlineWidth="1.0"/>
      </csml:targetArrow>
     </csml:graphics>
    </csml:connector>
    <csml:connector label="c12" name="c12" type="process" from="p11" to="e7" linestyle="straight" supportpath="true">
     <csml:firing type="Double" value="0" connectorFiringStyle="threshold"/>
     <csml:kinetic/>
     <csml:graphics>
      <csml:figure>
       <csml:processConnector visible="true" depth="0" points="865.0 958.0 816.7855408548967 893.4108188810881" lineColor="0 0 0 255" lineWidth="1.0"/>
      </csml:figure>
      <csml:targetArrow>
       <csml:processConnectorArrow visible="true" depth="0" points="0.0 0.0 0.0 6.0 8.0 3.0" pointsInAbsoluteCoordinate="814.3814837744886 895.2053967016743 819.1895979353046 891.6162410605018 812.0 887.0" fillColor="0 0 0 255" outlineColor="0 0 0 255" outlineWidth="1.0"/>
      </csml:targetArrow>
     </csml:graphics>
    </csml:connector>
   </csml:function>
   <csml:biological>
    <csml:effectList/>
   </csml:biological>
   <csml:graphics>
    <csml:figure>
     <csml:image visible="true" depth="0" location="860.0 958.0" size="44.0 44.0" fillColor="0 0 0 0" outlineColor="0 0 0 0" outlineWidth="0.0" filePath="system" fileFormat="svg" resourceID="10031" fileType="resourceFile"/>
    </csml:figure>
    <csml:text name="speed" visible="true" depth="0" location="916.5500000000001 986.5500000000001" fillColor="0 0 0 0" outlineColor="0 0 0 0" outlineWidth="0.0" textColor="0 0 0 255" fontName="Dialog" fontSize="12" arrangement="None" spacing="0.0" offsets="40.05000000000007 15.550000000000068"/>
   </csml:graphics>
  </csml:process>
  <csml:process label="p12" name="hen-1" type="continuous" biolocation="CC_Cytoplasm" csoclass="ProcessBiological" relationType="Type 0" edgeScore="1.0" bioprocess="ME_Translation">
   <csml:simulationCondition>
    <csml:priority value="0"/>
    <csml:firing type="Boolean" value="true" firingStyle="and"/>
    <csml:delay type="Long" value="0.0" delayStyle="nodelay"/>
    <csml:calc calcStyle="speed"/>
    <csml:kinetic type="Double" value="0.1" kineticStyle="custom">
     <csml:parameter name="custom" value="0.1"/>
    </csml:kinetic>
   </csml:simulationCondition>
   <csml:function>
    <csml:connector label="c24" name="c24" type="inhibitory" from="e18" to="p12" linestyle="straight" supportpath="true">
     <csml:firing type="Double" value="0.1" connectorFiringStyle="threshold"/>
     <csml:kinetic/>
     <csml:graphics>
      <csml:figure>
       <csml:inhibitoryConnector visible="true" depth="0" points="450.0 975.0 628.1230138716269 943.3975297969695" lineColor="0 0 0 255" lineWidth="1.0"/>
      </csml:figure>
      <csml:text name="firingOperation" visible="true" depth="0" location="533.5615069358134 960.6987648984848" fillColor="0 0 0 0" outlineColor="0 0 0 0" outlineWidth="0.0" textColor="0 0 0 255" fontName="Dialog" fontSize="12" arrangement="None" spacing="2.0" offsets="0.0 10.5"/>
      <csml:targetArrow>
       <csml:bioInhibitoryConnectorArrow visible="true" depth="0" location="0.0 0.0" size="8.0 14.0" pointsInAbsoluteCoordinate="626.9001752992787 936.505166934643 629.3458524439751 950.2898926592959 637.2228385723482 948.8923628623265 634.7771614276518 935.1076371376735" fillColor="0 0 0 255" outlineColor="0 0 0 255" outlineWidth="1.0"/>
      </csml:targetArrow>
     </csml:graphics>
    </csml:connector>
    <csml:connector label="c38" name="c38" type="process" from="p12" to="e24" linestyle="straight" supportpath="true">
     <csml:firing type="Double" value="0" connectorFiringStyle="threshold"/>
     <csml:kinetic/>
     <csml:graphics>
      <csml:figure>
       <csml:processConnector visible="true" depth="0" points="672.0 916.0 739.7011334055886 809.7468322940068" lineColor="0 0 0 255" lineWidth="1.0"/>
      </csml:figure>
      <csml:targetArrow>
       <csml:processConnectorArrow visible="true" depth="0" points="0.0 0.0 0.0 6.0 8.0 3.0" pointsInAbsoluteCoordinate="737.1710712953361 808.1347573211025 742.2311955158413 811.358907266911 744.0000000000001 802.9999999999999" fillColor="0 0 0 255" outlineColor="0 0 0 255" outlineWidth="1.0"/>
      </csml:targetArrow>
     </csml:graphics>
    </csml:connector>
   </csml:function>
   <csml:biological>
    <csml:effectList/>
   </csml:biological>
   <csml:graphics>
    <csml:figure>
     <csml:image visible="true" depth="0" location="636.0 916.0" size="44.0 44.0" fillColor="0 0 0 0" outlineColor="0 0 0 0" outlineWidth="0.0" filePath="system" fileFormat="svg" resourceID="10031" fileType="resourceFile"/>
    </csml:figure>
    <csml:text name="name" visible="false" depth="0" location="740.5 894.5" fillColor="0 0 0 0" outlineColor="0 0 0 0" outlineWidth="0.0" textColor="0 0 0 255" fontName="Dialog" fontSize="12" arrangement="None" spacing="0.0" offsets="-26.549999999999955 -24.549999999999955"/>
   </csml:graphics>
  </csml:process>
  <csml:process label="p13" name="hen-1" type="continuous" biolocation="CC_Cytoplasm" csoclass="ProcessBiological" relationType="Type 0" edgeScore="1.0" bioprocess="ME_Translation">
   <csml:simulationCondition>
    <csml:priority value="0"/>
    <csml:firing type="Boolean" value="true" firingStyle="and"/>
    <csml:delay type="Long" value="0.0" delayStyle="nodelay"/>
    <csml:calc calcStyle="speed"/>
    <csml:kinetic type="Double" kineticStyle="custom">
     <csml:parameter name="custom" value="m21*0.1"/>
    </csml:kinetic>
   </csml:simulationCondition>
   <csml:function>
    <csml:connector label="c16" name="c16" type="association" from="e21" to="p13" linestyle="straight" supportpath="true">
     <csml:firing type="Double" value="0" connectorFiringStyle="threshold"/>
     <csml:kinetic/>
     <csml:graphics>
      <csml:figure>
       <csml:associationConnector visible="true" depth="0" points="978.0 644.0 884.0 644.0" lineColor="0 0 255 255" lineWidth="1.0" lineDash="4.0 4.0"/>
      </csml:figure>
      <csml:targetArrow>
       <csml:associationConnectorArrow visible="true" depth="0" points="0.0 0.0 0.0 6.0 8.0 3.0" pointsInAbsoluteCoordinate="884.0 647.0 884.0 641.0 876.0 644.0" fillColor="0 0 0 255" outlineColor="0 0 255 255" outlineWidth="1.0"/>
      </csml:targetArrow>
     </csml:graphics>
    </csml:connector>
    <csml:connector label="c14" name="c14" type="process" from="p13" to="e24" linestyle="straight" supportpath="true">
     <csml:firing type="Double" value="0" connectorFiringStyle="threshold"/>
     <csml:kinetic/>
     <csml:graphics>
      <csml:figure>
       <csml:processConnector visible="true" depth="0" points="839.0 666.0 773.5876987549067 759.4461446358476" lineColor="0 0 0 255" lineWidth="1.0"/>
      </csml:figure>
      <csml:targetArrow>
       <csml:processConnectorArrow visible="true" depth="0" points="0.0 0.0 0.0 6.0 8.0 3.0" pointsInAbsoluteCoordinate="776.0453945164638 761.1665316689376 771.1300029933495 757.7257576027577 769.0000000000001 766.0" fillColor="0 0 0 255" outlineColor="0 0 0 255" outlineWidth="1.0"/>
      </csml:targetArrow>
     </csml:graphics>
    </csml:connector>
   </csml:function>
   <csml:biological>
    <csml:effectList/>
   </csml:biological>
   <csml:graphics>
    <csml:figure>
     <csml:image visible="true" depth="0" location="832.0 622.0" size="44.0 44.0" fillColor="0 0 0 0" outlineColor="0 0 0 0" outlineWidth="0.0" filePath="system" fileFormat="svg" resourceID="10031" fileType="resourceFile"/>
    </csml:figure>
   </csml:graphics>
  </csml:process>
  <csml:process label="p14" name="lsy-2" type="continuous" biolocation="CC_PeroxisomalMembrane" csoclass="ProcessBiological" relationType="Type 0" edgeScore="1.0" bioprocess="ME_Migration">
   <csml:simulationCondition>
    <csml:priority value="0"/>
    <csml:firing type="Boolean" value="true" firingStyle="and"/>
    <csml:delay type="Long" value="0.0" delayStyle="nodelay"/>
    <csml:calc calcStyle="speed"/>
    <csml:kinetic type="Double" kineticStyle="custom">
     <csml:parameter name="custom" value="m5*0.1"/>
    </csml:kinetic>
   </csml:simulationCondition>
   <csml:function>
    <csml:connector label="c30" name="c30" type="process" from="e5" to="p14" linestyle="straight" supportpath="true">
     <csml:firing type="Double" value="0.25" connectorFiringStyle="threshold"/>
     <csml:kinetic/>
     <csml:graphics>
      <csml:figure>
       <csml:processConnector visible="true" depth="0" points="254.0 126.0 306.0 126.0" lineColor="0 0 0 255" lineWidth="1.0"/>
      </csml:figure>
      <csml:targetArrow>
       <csml:processConnectorArrow visible="true" depth="0" points="0.0 0.0 0.0 6.0 8.0 3.0" pointsInAbsoluteCoordinate="306.0 123.0 306.0 129.0 314.0 126.0" fillColor="0 0 0 255" outlineColor="0 0 0 255" outlineWidth="1.0"/>
      </csml:targetArrow>
     </csml:graphics>
    </csml:connector>
    <csml:connector label="c32" name="c32" type="process" from="p14" to="e3" linestyle="straight" supportpath="true">
     <csml:firing type="Double" value="0" connectorFiringStyle="threshold"/>
     <csml:kinetic/>
     <csml:graphics>
      <csml:figure>
       <csml:processConnector visible="true" depth="0" points="325.0 148.0 292.5777087639997 212.84458247200067" lineColor="0 0 0 255" lineWidth="1.0"/>
      </csml:figure>
      <csml:targetArrow>
       <csml:processConnectorArrow visible="true" depth="0" points="0.0 0.0 0.0 6.0 8.0 3.0" pointsInAbsoluteCoordinate="295.26099033699944 214.18622325850055 289.8944271909999 211.5029416855008 289.00000000000006 220.0" fillColor="0 0 0 255" outlineColor="0 0 0 255" outlineWidth="1.0"/>
      </csml:targetArrow>
     </csml:graphics>
    </csml:connector>
   </csml:function>
   <csml:biological>
    <csml:effectList/>
   </csml:biological>
   <csml:graphics>
    <csml:figure>
     <csml:image visible="true" depth="0" location="314.0 104.0" size="44.0 44.0" fillColor="0 0 0 0" outlineColor="0 0 0 0" outlineWidth="0.0" filePath="system" fileFormat="svg" resourceID="10027" fileType="resourceFile"/>
    </csml:figure>
   </csml:graphics>
  </csml:process>
  <csml:process label="p15" name="p15" type="continuous" biolocation="CC_Nucleus" csoclass="ProcessBiological" relationType="Type 0" edgeScore="1.0" bioprocess="ME_ProteinCleavage">
   <csml:simulationCondition>
    <csml:priority value="0"/>
    <csml:firing type="Boolean" value="true" firingStyle="and"/>
    <csml:delay type="Long" value="0.0" delayStyle="nodelay"/>
    <csml:calc calcStyle="speed"/>
    <csml:kinetic type="Double" kineticStyle="custom">
     <csml:parameter name="custom" value="m17*0.1"/>
    </csml:kinetic>
   </csml:simulationCondition>
   <csml:function>
    <csml:connector label="c33" name="c33" type="process" from="e17" to="p15" linestyle="straight" supportpath="true">
     <csml:firing type="Double" value="0" connectorFiringStyle="threshold"/>
     <csml:kinetic/>
     <csml:graphics>
      <csml:figure>
       <csml:processConnector visible="true" depth="0" points="218.0 411.0 265.9100541561063 451.8122683552017" lineColor="0 0 0 255" lineWidth="1.0"/>
      </csml:figure>
      <csml:targetArrow>
       <csml:processConnectorArrow visible="true" depth="0" points="0.0 0.0 0.0 6.0 8.0 3.0" pointsInAbsoluteCoordinate="267.8554535229057 449.5285386637416 263.96465478930696 454.09599804666186 272.0 457.00000000000006" fillColor="0 0 0 255" outlineColor="0 0 0 255" outlineWidth="1.0"/>
      </csml:targetArrow>
     </csml:graphics>
    </csml:connector>
   </csml:function>
   <csml:biological>
    <csml:effectList/>
   </csml:biological>
   <csml:graphics>
    <csml:figure>
     <csml:image visible="true" depth="0" location="272.0 454.0" size="44.0 44.0" fillColor="0 0 0 0" outlineColor="0 0 0 0" outlineWidth="0.0" filePath="system" fileFormat="svg" resourceID="10012" fileType="resourceFile"/>
    </csml:figure>
   </csml:graphics>
  </csml:process>
  <csml:process label="p16" name="p16" type="continuous" biolocation="CC_Nucleus" csoclass="ProcessBiological" relationType="Type 0" edgeScore="1.0" bioprocess="ME_ProteinCleavage">
   <csml:simulationCondition>
    <csml:priority value="0"/>
    <csml:firing type="Boolean" value="true" firingStyle="and"/>
    <csml:delay type="Long" value="0.0" delayStyle="nodelay"/>
    <csml:calc calcStyle="speed"/>
    <csml:kinetic type="Double" kineticStyle="custom">
     <csml:parameter name="custom" value="m16*0.1"/>
    </csml:kinetic>
   </csml:simulationCondition>
   <csml:function>
    <csml:connector label="c34" name="c34" type="process" from="e16" to="p16" linestyle="straight" supportpath="true">
     <csml:firing type="Double" value="0" connectorFiringStyle="threshold"/>
     <csml:kinetic/>
     <csml:graphics>
      <csml:figure>
       <csml:processConnector visible="true" depth="0" points="602.0 260.0 566.6499055497528 210.50986776965388" lineColor="0 0 0 255" lineWidth="1.0"/>
      </csml:figure>
      <csml:targetArrow>
       <csml:processConnectorArrow visible="true" depth="0" points="0.0 0.0 0.0 6.0 8.0 3.0" pointsInAbsoluteCoordinate="564.2087051361326 212.25358235081117 569.091105963373 208.7661531884966 562.0 204.0" fillColor="0 0 0 255" outlineColor="0 0 0 255" outlineWidth="1.0"/>
      </csml:targetArrow>
     </csml:graphics>
    </csml:connector>
   </csml:function>
   <csml:biological>
    <csml:effectList/>
   </csml:biological>
   <csml:graphics>
    <csml:figure>
     <csml:image visible="true" depth="0" location="524.0 160.0" size="44.0 44.0" fillColor="0 0 0 0" outlineColor="0 0 0 0" outlineWidth="0.0" filePath="system" fileFormat="svg" resourceID="10012" fileType="resourceFile"/>
    </csml:figure>
   </csml:graphics>
  </csml:process>
  <csml:process label="p17" name="p17" type="continuous" biolocation="CC_Nucleus" csoclass="ProcessBiological" relationType="Type 0" edgeScore="1.0" bioprocess="ME_ProteinCleavage">
   <csml:simulationCondition>
    <csml:priority value="0"/>
    <csml:firing type="Boolean" value="true" firingStyle="and"/>
    <csml:delay type="Long" value="0.0" delayStyle="nodelay"/>
    <csml:calc calcStyle="speed"/>
    <csml:kinetic type="Double" kineticStyle="custom">
     <csml:parameter name="custom" value="m3 * 0.1"/>
    </csml:kinetic>
   </csml:simulationCondition>
   <csml:function>
    <csml:connector label="c35" name="c35" type="process" from="e3" to="p17" linestyle="straight" supportpath="true">
     <csml:firing type="Double" value="0" connectorFiringStyle="threshold"/>
     <csml:kinetic/>
     <csml:graphics>
      <csml:figure>
       <csml:processConnector visible="true" depth="0" points="250.0 238.0 184.0 238.0" lineColor="0 0 0 255" lineWidth="1.0"/>
      </csml:figure>
      <csml:targetArrow>
       <csml:processConnectorArrow visible="true" depth="0" points="0.0 0.0 0.0 6.0 8.0 3.0" pointsInAbsoluteCoordinate="184.0 241.0 184.0 235.0 176.0 238.0" fillColor="0 0 0 255" outlineColor="0 0 0 255" outlineWidth="1.0"/>
      </csml:targetArrow>
     </csml:graphics>
    </csml:connector>
   </csml:function>
   <csml:biological>
    <csml:effectList/>
   </csml:biological>
   <csml:graphics>
    <csml:figure>
     <csml:image visible="true" depth="0" location="132.0 216.0" size="44.0 44.0" fillColor="0 0 0 0" outlineColor="0 0 0 0" outlineWidth="0.0" filePath="system" fileFormat="svg" resourceID="10012" fileType="resourceFile"/>
    </csml:figure>
   </csml:graphics>
  </csml:process>
  <csml:process label="p21" name="p17" type="continuous" biolocation="CC_Cytoplasm" csoclass="ProcessBiological" relationType="Type 0" edgeScore="1.0" bioprocess="ME_ProteinCleavage">
   <csml:simulationCondition>
    <csml:priority value="0"/>
    <csml:firing type="Boolean" value="true" firingStyle="and"/>
    <csml:delay type="Long" value="0.0" delayStyle="nodelay"/>
    <csml:calc calcStyle="speed"/>
    <csml:kinetic type="Double" kineticStyle="custom">
     <csml:parameter name="custom" value="m5 * 0.1"/>
    </csml:kinetic>
   </csml:simulationCondition>
   <csml:function>
    <csml:connector label="c29" name="c29" type="process" from="e5" to="p21" linestyle="straight" supportpath="true">
     <csml:firing type="Double" value="0" connectorFiringStyle="threshold"/>
     <csml:kinetic/>
     <csml:graphics>
      <csml:figure>
       <csml:processConnector visible="true" depth="0" points="194.0 126.0 142.0 126.0" lineColor="0 0 0 255" lineWidth="1.0"/>
      </csml:figure>
      <csml:targetArrow>
       <csml:processConnectorArrow visible="true" depth="0" points="0.0 0.0 0.0 6.0 8.0 3.0" pointsInAbsoluteCoordinate="142.0 129.0 142.0 123.0 134.0 126.0" fillColor="0 0 0 255" outlineColor="0 0 0 255" outlineWidth="1.0"/>
      </csml:targetArrow>
     </csml:graphics>
    </csml:connector>
   </csml:function>
   <csml:biological>
    <csml:effectList/>
   </csml:biological>
   <csml:graphics>
    <csml:figure>
     <csml:image visible="true" depth="0" location="90.0 104.0" size="44.0 44.0" fillColor="0 0 0 0" outlineColor="0 0 0 0" outlineWidth="0.0" filePath="system" fileFormat="svg" resourceID="10012" fileType="resourceFile"/>
    </csml:figure>
   </csml:graphics>
  </csml:process>
  <csml:process label="p22" name="p22" type="continuous" biolocation="CC_Nucleus" csoclass="ProcessBiological" relationType="Type 0" edgeScore="1.0" bioprocess="ME_ProteinCleavage">
   <csml:simulationCondition>
    <csml:priority value="0"/>
    <csml:firing type="Boolean" value="true" firingStyle="and"/>
    <csml:delay type="Long" value="0.0" delayStyle="nodelay"/>
    <csml:calc calcStyle="speed"/>
    <csml:kinetic type="Double" kineticStyle="custom">
     <csml:parameter name="custom" value="m1*0.1"/>
    </csml:kinetic>
   </csml:simulationCondition>
   <csml:function>
    <csml:connector label="c39" name="c39" type="process" from="e1" to="p22" linestyle="straight" supportpath="true">
     <csml:firing type="Double" value="0" connectorFiringStyle="threshold"/>
     <csml:kinetic/>
     <csml:graphics>
      <csml:figure>
       <csml:processConnector visible="true" depth="0" points="464.0 532.0 502.0 532.0" lineColor="0 0 0 255" lineWidth="1.0"/>
      </csml:figure>
      <csml:targetArrow>
       <csml:processConnectorArrow visible="true" depth="0" points="0.0 0.0 0.0 6.0 8.0 3.0" pointsInAbsoluteCoordinate="502.0 529.0 502.0 535.0 510.0 532.0" fillColor="0 0 0 255" outlineColor="0 0 0 255" outlineWidth="1.0"/>
      </csml:targetArrow>
     </csml:graphics>
    </csml:connector>
   </csml:function>
   <csml:biological>
    <csml:effectList/>
   </csml:biological>
   <csml:graphics>
    <csml:figure>
     <csml:image visible="true" depth="0" location="510.0 510.0" size="44.0 44.0" fillColor="0 0 0 0" outlineColor="0 0 0 0" outlineWidth="0.0" filePath="system" fileFormat="svg" resourceID="10012" fileType="resourceFile"/>
    </csml:figure>
   </csml:graphics>
  </csml:process>
  <csml:process label="p23" name="lsy-6" type="continuous" biolocation="CC_PeroxisomalMembrane" csoclass="ProcessBiological" relationType="Type 0" edgeScore="1.0" bioprocess="ME_Migration">
   <csml:simulationCondition>
    <csml:priority value="0"/>
    <csml:firing type="Boolean" value="true" firingStyle="and"/>
    <csml:delay type="Long" value="0.0" delayStyle="nodelay"/>
    <csml:calc calcStyle="speed"/>
    <csml:kinetic type="Double" kineticStyle="custom">
     <csml:parameter name="custom" value="m15*0.1"/>
    </csml:kinetic>
   </csml:simulationCondition>
   <csml:function>
    <csml:connector label="c41" name="c41" type="process" from="e15" to="p23" linestyle="straight" supportpath="true">
     <csml:firing type="Double" value="0" connectorFiringStyle="threshold"/>
     <csml:kinetic/>
     <csml:graphics>
      <csml:figure>
       <csml:processConnector visible="true" depth="0" points="416.0 302.0 503.4222912360003 127.15541752799933" lineColor="0 0 0 255" lineWidth="1.0"/>
      </csml:figure>
      <csml:targetArrow>
       <csml:processConnectorArrow visible="true" depth="0" points="0.0 0.0 0.0 6.0 8.0 3.0" pointsInAbsoluteCoordinate="500.73900966300056 125.81377674149945 506.1055728090001 128.4970583144992 506.99999999999994 120.0" fillColor="0 0 0 255" outlineColor="0 0 0 255" outlineWidth="1.0"/>
      </csml:targetArrow>
     </csml:graphics>
    </csml:connector>
    <csml:connector label="c42" name="c42" type="process" from="p23" to="e6" linestyle="straight" supportpath="true">
     <csml:firing type="Double" value="0" connectorFiringStyle="threshold"/>
     <csml:kinetic/>
     <csml:graphics>
      <csml:figure>
       <csml:processConnector visible="true" depth="0" points="540.0 98.0 662.0 98.0" lineColor="0 0 0 255" lineWidth="1.0"/>
      </csml:figure>
      <csml:targetArrow>
       <csml:processConnectorArrow visible="true" depth="0" points="0.0 0.0 0.0 6.0 8.0 3.0" pointsInAbsoluteCoordinate="662.0 95.0 662.0 101.0 670.0 98.0" fillColor="0 0 0 255" outlineColor="0 0 0 255" outlineWidth="1.0"/>
      </csml:targetArrow>
     </csml:graphics>
    </csml:connector>
   </csml:function>
   <csml:biological>
    <csml:effectList/>
   </csml:biological>
   <csml:graphics>
    <csml:figure>
     <csml:image visible="true" depth="0" location="496.0 76.0" size="44.0 44.0" fillColor="0 0 0 0" outlineColor="0 0 0 0" outlineWidth="0.0" filePath="system" fileFormat="svg" resourceID="10027" fileType="resourceFile"/>
    </csml:figure>
   </csml:graphics>
  </csml:process>
  <csml:process label="p24" name="cog-1 mRNA" type="continuous" biolocation="CC_PeroxisomalMembrane" csoclass="ProcessBiological" relationType="Type 0" edgeScore="1.0" bioprocess="ME_Migration">
   <csml:simulationCondition>
    <csml:priority value="0"/>
    <csml:firing type="Boolean" value="true" firingStyle="and"/>
    <csml:delay type="Long" value="0.0" delayStyle="nodelay"/>
    <csml:calc calcStyle="speed"/>
    <csml:kinetic type="Double" kineticStyle="custom">
     <csml:parameter name="custom" value="m16*0.1"/>
    </csml:kinetic>
   </csml:simulationCondition>
   <csml:function>
    <csml:connector label="c43" name="c43" type="process" from="e16" to="p24" linestyle="straight" supportpath="true">
     <csml:firing type="Double" value="0" connectorFiringStyle="threshold"/>
     <csml:kinetic/>
     <csml:graphics>
      <csml:figure>
       <csml:processConnector visible="true" depth="0" points="646.0 280.0 838.0 280.0" lineColor="0 0 0 255" lineWidth="1.0"/>
      </csml:figure>
      <csml:targetArrow>
       <csml:processConnectorArrow visible="true" depth="0" points="0.0 0.0 0.0 6.0 8.0 3.0" pointsInAbsoluteCoordinate="838.0 277.0 838.0 283.0 846.0 280.0" fillColor="0 0 0 255" outlineColor="0 0 0 255" outlineWidth="1.0"/>
      </csml:targetArrow>
     </csml:graphics>
    </csml:connector>
    <csml:connector label="c44" name="c44" type="process" from="p24" to="e14" linestyle="straight" supportpath="true">
     <csml:firing type="Double" value="0" connectorFiringStyle="threshold"/>
     <csml:kinetic/>
     <csml:graphics>
      <csml:figure>
       <csml:processConnector visible="true" depth="0" points="886.0 258.0 915.8785248026842 222.14577023677901" lineColor="0 0 0 255" lineWidth="1.0"/>
      </csml:figure>
      <csml:targetArrow>
       <csml:processConnectorArrow visible="true" depth="0" points="0.0 0.0 0.0 6.0 8.0 3.0" pointsInAbsoluteCoordinate="913.573860963892 220.22521703778557 918.1831886414762 224.06632343577246 921.0 216.0" fillColor="0 0 0 255" outlineColor="0 0 0 255" outlineWidth="1.0"/>
      </csml:targetArrow>
     </csml:graphics>
    </csml:connector>
   </csml:function>
   <csml:biological>
    <csml:effectList/>
   </csml:biological>
   <csml:graphics>
    <csml:figure>
     <csml:image visible="true" depth="0" location="846.0 258.0" size="44.0 44.0" fillColor="0 0 0 0" outlineColor="0 0 0 0" outlineWidth="0.0" filePath="system" fileFormat="svg" resourceID="10027" fileType="resourceFile"/>
    </csml:figure>
   </csml:graphics>
  </csml:process>
  <csml:process label="p25" name="mir-273" type="continuous" biolocation="CC_PeroxisomalMembrane" csoclass="ProcessBiological" relationType="Type 0" edgeScore="1.0" bioprocess="ME_Migration">
   <csml:simulationCondition>
    <csml:priority value="0"/>
    <csml:firing type="Boolean" value="true" firingStyle="and"/>
    <csml:delay type="Long" value="0.0" delayStyle="nodelay"/>
    <csml:calc calcStyle="speed"/>
    <csml:kinetic type="Double" kineticStyle="custom">
     <csml:parameter name="custom" value="m20*0.1"/>
    </csml:kinetic>
   </csml:simulationCondition>
   <csml:function>
    <csml:connector label="c36" name="c36" type="process" from="e20" to="p25" linestyle="straight" supportpath="true">
     <csml:firing type="Double" value="0" connectorFiringStyle="threshold"/>
     <csml:kinetic/>
     <csml:graphics>
      <csml:figure>
       <csml:processConnector visible="true" depth="0" points="656.0 622.0 695.7426276382532 685.226907606312" lineColor="0 0 0 255" lineWidth="1.0"/>
      </csml:figure>
      <csml:targetArrow>
       <csml:processConnectorArrow visible="true" depth="0" points="0.0 0.0 0.0 6.0 8.0 3.0" pointsInAbsoluteCoordinate="698.2825372858863 683.630392970657 693.2027179906203 686.823422241967 700.0 692.0000000000001" fillColor="0 0 0 255" outlineColor="0 0 0 255" outlineWidth="1.0"/>
      </csml:targetArrow>
     </csml:graphics>
    </csml:connector>
    <csml:connector label="c48" name="c48" type="process" from="p25" to="e22" linestyle="straight" supportpath="true">
     <csml:firing type="Double" value="0" connectorFiringStyle="threshold"/>
     <csml:kinetic/>
     <csml:graphics>
      <csml:figure>
       <csml:processConnector visible="true" depth="0" points="700.0 736.0 606.3349996639377 881.2763270518518" lineColor="0 0 0 255" lineWidth="1.0"/>
      </csml:figure>
      <csml:targetArrow>
       <csml:processConnectorArrow visible="true" depth="0" points="0.0 0.0 0.0 6.0 8.0 3.0" pointsInAbsoluteCoordinate="608.8563770194933 882.9019519258285 603.8136223083822 879.6507021778752 602.0 888.0000000000001" fillColor="0 0 0 255" outlineColor="0 0 0 255" outlineWidth="1.0"/>
      </csml:targetArrow>
     </csml:graphics>
    </csml:connector>
   </csml:function>
   <csml:biological>
    <csml:effectList/>
   </csml:biological>
   <csml:graphics>
    <csml:figure>
     <csml:image visible="true" depth="0" location="692.0 692.0" size="44.0 44.0" fillColor="0 0 0 0" outlineColor="0 0 0 0" outlineWidth="0.0" filePath="system" fileFormat="svg" resourceID="10027" fileType="resourceFile"/>
    </csml:figure>
   </csml:graphics>
  </csml:process>
  <csml:process label="p38" name="die-1 mRNA" type="continuous" biolocation="CC_PeroxisomalMembrane" csoclass="ProcessBiological" relationType="Type 0" edgeScore="1.0" bioprocess="ME_Migration">
   <csml:simulationCondition>
    <csml:priority value="0"/>
    <csml:firing type="Boolean" value="true" firingStyle="and"/>
    <csml:delay type="Long" value="0.0" delayStyle="nodelay"/>
    <csml:calc calcStyle="speed"/>
    <csml:kinetic type="Double" kineticStyle="custom">
     <csml:parameter name="custom" value="m4*0.1"/>
    </csml:kinetic>
   </csml:simulationCondition>
   <csml:function>
    <csml:connector label="c46" name="c46" type="process" from="e4" to="p38" linestyle="straight" supportpath="true">
     <csml:firing type="Double" value="0" connectorFiringStyle="threshold"/>
     <csml:kinetic/>
     <csml:graphics>
      <csml:figure>
       <csml:processConnector visible="true" depth="0" points="392.0 720.0 392.0 740.0" lineColor="0 0 0 255" lineWidth="1.0"/>
      </csml:figure>
      <csml:targetArrow>
       <csml:processConnectorArrow visible="true" depth="0" points="0.0 0.0 0.0 6.0 8.0 3.0" pointsInAbsoluteCoordinate="395.0 740.0 389.0 740.0 392.0 748.0" fillColor="0 0 0 255" outlineColor="0 0 0 255" outlineWidth="1.0"/>
      </csml:targetArrow>
     </csml:graphics>
    </csml:connector>
    <csml:connector label="c57" name="c57" type="process" from="p38" to="e23" linestyle="straight" supportpath="true">
     <csml:firing type="Double" value="0" connectorFiringStyle="threshold"/>
     <csml:kinetic/>
     <csml:graphics>
      <csml:figure>
       <csml:processConnector visible="true" depth="0" points="392.0 792.0 392.0 812.0" lineColor="0 0 0 255" lineWidth="1.0"/>
      </csml:figure>
      <csml:targetArrow>
       <csml:processConnectorArrow visible="true" depth="0" points="0.0 0.0 0.0 6.0 8.0 3.0" pointsInAbsoluteCoordinate="395.0 812.0 389.0 812.0 392.0 820.0" fillColor="0 0 0 255" outlineColor="0 0 0 255" outlineWidth="1.0"/>
      </csml:targetArrow>
     </csml:graphics>
    </csml:connector>
   </csml:function>
   <csml:biological>
    <csml:effectList/>
   </csml:biological>
   <csml:graphics>
    <csml:figure>
     <csml:image visible="true" depth="0" location="370.0 748.0" size="44.0 44.0" fillColor="0 0 0 0" outlineColor="0 0 0 0" outlineWidth="0.0" filePath="system" fileFormat="svg" resourceID="10027" fileType="resourceFile"/>
    </csml:figure>
   </csml:graphics>
  </csml:process>
  <csml:process label="p39" name="p3" type="continuous" biolocation="CC_Cytoplasm" csoclass="ProcessBiological" relationType="Type 0" edgeScore="1.0" bioprocess="ME_ProteinCleavage">
   <csml:simulationCondition>
    <csml:priority value="0"/>
    <csml:firing type="Boolean" value="true" firingStyle="and"/>
    <csml:delay type="Long" value="0.0" delayStyle="nodelay"/>
    <csml:calc calcStyle="speed"/>
    <csml:kinetic type="Double" kineticStyle="mass">
     <csml:parameter name="coefficient2" value="1.0"/>
     <csml:parameter name="coefficient1" value="0.1"/>
    </csml:kinetic>
   </csml:simulationCondition>
   <csml:function>
    <csml:connector label="c53" name="c53" type="process" from="e6" to="p39" linestyle="straight" supportpath="true">
     <csml:firing type="Double" value="0" connectorFiringStyle="threshold"/>
     <csml:kinetic>
      <csml:parameter name="stoichiometry" value="1"/>
     </csml:kinetic>
     <csml:graphics>
      <csml:figure>
       <csml:processConnector visible="true" depth="0" points="718.0 120.0 746.8188126392357 153.90448545792432" lineColor="0 0 0 255" lineWidth="1.0"/>
      </csml:figure>
      <csml:targetArrow>
       <csml:processConnectorArrow visible="true" depth="0" points="0.0 0.0 0.0 6.0 8.0 3.0" pointsInAbsoluteCoordinate="749.1046305925141 151.9615401976377 744.5329946859574 155.84743071821094 752.0000000000001 160.0" fillColor="0 0 0 255" outlineColor="0 0 0 255" outlineWidth="1.0"/>
      </csml:targetArrow>
     </csml:graphics>
    </csml:connector>
   </csml:function>
   <csml:biological>
    <csml:effectList/>
   </csml:biological>
   <csml:graphics>
    <csml:figure>
     <csml:image visible="true" depth="0" location="748.0 160.0" size="44.0 44.0" fillColor="0 0 0 0" outlineColor="0 0 0 0" outlineWidth="0.0" filePath="system" fileFormat="svg" resourceID="10012" fileType="resourceFile"/>
    </csml:figure>
   </csml:graphics>
  </csml:process>
  <csml:process label="p40" name="p3" type="continuous" biolocation="CC_Cytoplasm" csoclass="ProcessBiological" relationType="Type 0" edgeScore="1.0" bioprocess="ME_ProteinCleavage">
   <csml:simulationCondition>
    <csml:priority value="0"/>
    <csml:firing type="Boolean" value="true" firingStyle="and"/>
    <csml:delay type="Long" value="0.0" delayStyle="nodelay"/>
    <csml:calc calcStyle="speed"/>
    <csml:kinetic type="Double" kineticStyle="mass">
     <csml:parameter name="coefficient2" value="1.0"/>
     <csml:parameter name="coefficient1" value="0.1"/>
    </csml:kinetic>
   </csml:simulationCondition>
   <csml:function>
    <csml:connector label="c68" name="c68" type="process" from="e14" to="p40" linestyle="straight" supportpath="true">
     <csml:firing type="Double" value="0" connectorFiringStyle="threshold"/>
     <csml:kinetic>
      <csml:parameter name="stoichiometry" value="1"/>
     </csml:kinetic>
     <csml:graphics>
      <csml:figure>
       <csml:processConnector visible="true" depth="0" points="948.0 216.0 965.4222912360003 250.84458247200067" lineColor="0 0 0 255" lineWidth="1.0"/>
      </csml:figure>
      <csml:targetArrow>
       <csml:processConnectorArrow visible="true" depth="0" points="0.0 0.0 0.0 6.0 8.0 3.0" pointsInAbsoluteCoordinate="968.105572809 249.5029416855008 962.7390096630005 252.18622325850055 968.9999999999999 258.0" fillColor="0 0 0 255" outlineColor="0 0 0 255" outlineWidth="1.0"/>
      </csml:targetArrow>
     </csml:graphics>
    </csml:connector>
   </csml:function>
   <csml:biological>
    <csml:effectList/>
   </csml:biological>
   <csml:graphics>
    <csml:figure>
     <csml:image visible="true" depth="0" location="958.0 258.0" size="44.0 44.0" fillColor="0 0 0 0" outlineColor="0 0 0 0" outlineWidth="0.0" filePath="system" fileFormat="svg" resourceID="10012" fileType="resourceFile"/>
    </csml:figure>
   </csml:graphics>
  </csml:process>
  <csml:process label="p41" name="p3" type="continuous" biolocation="CC_Cytoplasm" csoclass="ProcessBiological" relationType="Type 0" edgeScore="1.0" bioprocess="ME_ProteinCleavage">
   <csml:simulationCondition>
    <csml:priority value="0"/>
    <csml:firing type="Boolean" value="true" firingStyle="and"/>
    <csml:delay type="Long" value="0.0" delayStyle="nodelay"/>
    <csml:calc calcStyle="speed"/>
    <csml:kinetic type="Double" kineticStyle="mass">
     <csml:parameter name="coefficient2" value="1.0"/>
     <csml:parameter name="coefficient1" value="0.1"/>
    </csml:kinetic>
   </csml:simulationCondition>
   <csml:function>
    <csml:connector label="c70" name="c70" type="process" from="e22" to="p41" linestyle="straight" supportpath="true">
     <csml:firing type="Double" value="0" connectorFiringStyle="threshold"/>
     <csml:kinetic>
      <csml:parameter name="stoichiometry" value="1"/>
     </csml:kinetic>
     <csml:graphics>
      <csml:figure>
       <csml:processConnector visible="true" depth="0" points="588.0 888.0 588.0 842.0" lineColor="0 0 0 255" lineWidth="1.0"/>
      </csml:figure>
      <csml:targetArrow>
       <csml:processConnectorArrow visible="true" depth="0" points="0.0 0.0 0.0 6.0 8.0 3.0" pointsInAbsoluteCoordinate="585.0 842.0 591.0 842.0 588.0 834.0" fillColor="0 0 0 255" outlineColor="0 0 0 255" outlineWidth="1.0"/>
      </csml:targetArrow>
     </csml:graphics>
    </csml:connector>
   </csml:function>
   <csml:biological>
    <csml:effectList/>
   </csml:biological>
   <csml:graphics>
    <csml:figure>
     <csml:image visible="true" depth="0" location="566.0 790.0" size="44.0 44.0" fillColor="0 0 0 0" outlineColor="0 0 0 0" outlineWidth="0.0" filePath="system" fileFormat="svg" resourceID="10012" fileType="resourceFile"/>
    </csml:figure>
   </csml:graphics>
  </csml:process>
  <csml:process label="p42" name="p3" type="continuous" biolocation="CC_Cytoplasm" csoclass="ProcessBiological" relationType="Type 0" edgeScore="1.0" bioprocess="ME_ProteinCleavage">
   <csml:simulationCondition>
    <csml:priority value="0"/>
    <csml:firing type="Boolean" value="true" firingStyle="and"/>
    <csml:delay type="Long" value="0.0" delayStyle="nodelay"/>
    <csml:calc calcStyle="speed"/>
    <csml:kinetic type="Double" kineticStyle="mass">
     <csml:parameter name="coefficient2" value="1.0"/>
     <csml:parameter name="coefficient1" value="0.1"/>
    </csml:kinetic>
   </csml:simulationCondition>
   <csml:function>
    <csml:connector label="c69" name="c69" type="process" from="e23" to="p42" linestyle="straight" supportpath="true">
     <csml:firing type="Double" value="0" connectorFiringStyle="threshold"/>
     <csml:kinetic>
      <csml:parameter name="stoichiometry" value="1"/>
     </csml:kinetic>
     <csml:graphics>
      <csml:figure>
       <csml:processConnector visible="true" depth="0" points="422.0 840.0 474.0 840.0" lineColor="0 0 0 255" lineWidth="1.0"/>
      </csml:figure>
      <csml:targetArrow>
       <csml:processConnectorArrow visible="true" depth="0" points="0.0 0.0 0.0 6.0 8.0 3.0" pointsInAbsoluteCoordinate="474.0 837.0 474.0 843.0 482.0 840.0" fillColor="0 0 0 255" outlineColor="0 0 0 255" outlineWidth="1.0"/>
      </csml:targetArrow>
     </csml:graphics>
    </csml:connector>
   </csml:function>
   <csml:biological>
    <csml:effectList/>
   </csml:biological>
   <csml:graphics>
    <csml:figure>
     <csml:image visible="true" depth="0" location="482.0 818.0" size="44.0 44.0" fillColor="0 0 0 0" outlineColor="0 0 0 0" outlineWidth="0.0" filePath="system" fileFormat="svg" resourceID="10012" fileType="resourceFile"/>
    </csml:figure>
   </csml:graphics>
  </csml:process>
  <csml:process label="p43" name="die-1" type="continuous" biolocation="CC_Nucleus" csoclass="ProcessBiological" relationType="Type 0" edgeScore="1.0" bioprocess="ME_Transcription">
   <csml:simulationCondition>
    <csml:priority value="0"/>
    <csml:firing type="Boolean" value="true" firingStyle="and"/>
    <csml:delay type="Long" value="0.0" delayStyle="nodelay"/>
    <csml:calc calcStyle="speed"/>
    <csml:kinetic type="Double" value="0.1" kineticStyle="custom">
     <csml:parameter name="custom" value="0.1"/>
    </csml:kinetic>
   </csml:simulationCondition>
   <csml:function>
    <csml:connector label="c71" name="c71" type="process" from="p43" to="e4" linestyle="straight" supportpath="true">
     <csml:firing type="Double" value="0" connectorFiringStyle="threshold"/>
     <csml:kinetic/>
     <csml:graphics>
      <csml:figure>
       <csml:processConnector visible="true" depth="0" points="327.0 624.0 369.79366901235227 673.9259471810776" lineColor="0 0 0 255" lineWidth="1.0"/>
      </csml:figure>
      <csml:targetArrow>
       <csml:processConnectorArrow visible="true" depth="0" points="0.0 0.0 0.0 6.0 8.0 3.0" pointsInAbsoluteCoordinate="372.07143881944813 671.9735730607097 367.51589920525635 675.8783213014455 375.0 680.0" fillColor="0 0 0 255" outlineColor="0 0 0 255" outlineWidth="1.0"/>
      </csml:targetArrow>
     </csml:graphics>
    </csml:connector>
   </csml:function>
   <csml:biological>
    <csml:effectList/>
   </csml:biological>
   <csml:graphics>
    <csml:figure>
     <csml:image visible="true" depth="0" location="286.0 580.0" size="44.0 44.0" fillColor="0 0 0 0" outlineColor="0 0 0 0" outlineWidth="0.0" filePath="system" fileFormat="svg" resourceID="10030" fileType="resourceFile"/>
    </csml:figure>
   </csml:graphics>
  </csml:process>
  <csml:process label="p44" name="cog-1" type="continuous" biolocation="CC_Nucleus" csoclass="ProcessBiological" relationType="Type 0" edgeScore="1.0" bioprocess="ME_Transcription">
   <csml:simulationCondition>
    <csml:priority value="0"/>
    <csml:firing type="Boolean" value="true" firingStyle="and"/>
    <csml:delay type="Long" value="0.0" delayStyle="nodelay"/>
    <csml:calc calcStyle="speed"/>
    <csml:kinetic type="Double" value="0.1" kineticStyle="custom">
     <csml:parameter name="custom" value="0.1"/>
    </csml:kinetic>
   </csml:simulationCondition>
   <csml:function>
    <csml:connector label="c72" name="c72" type="process" from="p44" to="e16" linestyle="straight" supportpath="true">
     <csml:firing type="Double" value="0" connectorFiringStyle="threshold"/>
     <csml:kinetic/>
     <csml:graphics>
      <csml:figure>
       <csml:processConnector visible="true" depth="0" points="658.0 218.0 634.4376015698018 253.34359764529725" lineColor="0 0 0 255" lineWidth="1.0"/>
      </csml:figure>
      <csml:targetArrow>
       <csml:processConnectorArrow visible="true" depth="0" points="0.0 0.0 0.0 6.0 8.0 3.0" pointsInAbsoluteCoordinate="636.9337524528154 255.00769823397295 631.9414506867884 251.67949705662156 630.0 260.0" fillColor="0 0 0 255" outlineColor="0 0 0 255" outlineWidth="1.0"/>
      </csml:targetArrow>
     </csml:graphics>
    </csml:connector>
   </csml:function>
   <csml:biological>
    <csml:effectList/>
   </csml:biological>
   <csml:graphics>
    <csml:figure>
     <csml:image visible="true" depth="0" location="650.0 174.0" size="44.0 44.0" fillColor="0 0 0 0" outlineColor="0 0 0 0" outlineWidth="0.0" filePath="system" fileFormat="svg" resourceID="10030" fileType="resourceFile"/>
    </csml:figure>
    <csml:text name="speed" visible="true" depth="0" location="688.15 206.8" fillColor="0 0 0 0" outlineColor="0 0 0 0" outlineWidth="0.0" textColor="0 0 0 255" fontName="Dialog" fontSize="12" arrangement="None" spacing="0.0" offsets="21.649999999999977 19.80000000000001"/>
   </csml:graphics>
  </csml:process>
  <csml:process label="p45" name="mir-273" type="continuous" biolocation="CC_Nucleus" csoclass="ProcessBiological" relationType="Type 0" edgeScore="1.0" bioprocess="ME_Transcription">
   <csml:simulationCondition>
    <csml:priority value="0"/>
    <csml:firing type="Boolean" value="true" firingStyle="and"/>
    <csml:delay type="Long" value="0.0" delayStyle="nodelay"/>
    <csml:calc calcStyle="speed"/>
    <csml:kinetic type="Double" kineticStyle="custom">
     <csml:parameter name="custom" value="k1"/>
    </csml:kinetic>
   </csml:simulationCondition>
   <csml:function>
    <csml:connector label="c73" name="c73" type="process" from="p45" to="e20" linestyle="straight" supportpath="true">
     <csml:firing type="Double" value="0" connectorFiringStyle="threshold"/>
     <csml:kinetic/>
     <csml:graphics>
      <csml:figure>
       <csml:processConnector visible="true" depth="0" points="698.0 526.0 662.6499055497528 575.4901322303461" lineColor="0 0 0 255" lineWidth="1.0"/>
      </csml:figure>
      <csml:targetArrow>
       <csml:processConnectorArrow visible="true" depth="0" points="0.0 0.0 0.0 6.0 8.0 3.0" pointsInAbsoluteCoordinate="665.091105963373 577.2338468115034 660.2087051361326 573.7464176491889 658.0 582.0" fillColor="0 0 0 255" outlineColor="0 0 0 255" outlineWidth="1.0"/>
      </csml:targetArrow>
     </csml:graphics>
    </csml:connector>
   </csml:function>
   <csml:biological>
    <csml:effectList/>
   </csml:biological>
   <csml:graphics>
    <csml:figure>
     <csml:image visible="true" depth="0" location="692.0 482.0" size="44.0 44.0" fillColor="0 0 0 0" outlineColor="0 0 0 0" outlineWidth="0.0" filePath="system" fileFormat="svg" resourceID="10030" fileType="resourceFile"/>
    </csml:figure>
    <csml:text name="name" visible="false" depth="0" location="464.0 522.5" fillColor="0 0 0 0" outlineColor="0 0 0 0" outlineWidth="0.0" textColor="0 0 0 255" fontName="Dialog" fontSize="12" arrangement="None" spacing="0.0" offsets="-25.149999999999977 -20.299999999999955"/>
   </csml:graphics>
  </csml:process>
  <csml:process label="p46" name="lsy-6" type="continuous" biolocation="CC_Nucleus" csoclass="ProcessBiological" relationType="Type 0" edgeScore="1.0" bioprocess="ME_Transcription">
   <csml:simulationCondition>
    <csml:priority value="0"/>
    <csml:firing type="Boolean" value="true" firingStyle="and"/>
    <csml:delay type="Long" value="0.0" delayStyle="nodelay"/>
    <csml:calc calcStyle="speed"/>
    <csml:kinetic type="Double" kineticStyle="custom">
     <csml:parameter name="custom" value="m1*0.1"/>
    </csml:kinetic>
   </csml:simulationCondition>
   <csml:function>
    <csml:connector label="c81" name="c81" type="association" from="e1" to="p46" linestyle="straight" supportpath="true">
     <csml:firing type="Double" value="0" connectorFiringStyle="threshold"/>
     <csml:kinetic/>
     <csml:graphics>
      <csml:figure>
       <csml:associationConnector visible="true" depth="0" points="434.0 514.0 434.0 436.0" lineColor="0 0 0 255" lineWidth="1.0" lineDash="4.0 4.0"/>
      </csml:figure>
      <csml:targetArrow>
       <csml:associationConnectorArrow visible="true" depth="0" points="0.0 0.0 0.0 6.0 8.0 3.0" pointsInAbsoluteCoordinate="431.0 436.0 437.0 436.0 434.0 428.0" fillColor="0 0 0 255" outlineColor="0 0 0 255" outlineWidth="1.0"/>
      </csml:targetArrow>
     </csml:graphics>
    </csml:connector>
    <csml:connector label="c74" name="c74" type="process" from="p46" to="e15" linestyle="straight" supportpath="true">
     <csml:firing type="Double" value="0" connectorFiringStyle="threshold"/>
     <csml:kinetic/>
     <csml:graphics>
      <csml:figure>
       <csml:processConnector visible="true" depth="0" points="427.0 384.0 415.5298221281347 349.5894663844041" lineColor="0 0 0 255" lineWidth="1.0"/>
      </csml:figure>
      <csml:targetArrow>
       <csml:processConnectorArrow visible="true" depth="0" points="0.0 0.0 0.0 6.0 8.0 3.0" pointsInAbsoluteCoordinate="412.6837722339832 350.5381496824546 418.3758720222863 348.64078308635357 413.0 342.0" fillColor="0 0 0 255" outlineColor="0 0 0 255" outlineWidth="1.0"/>
      </csml:targetArrow>
     </csml:graphics>
    </csml:connector>
   </csml:function>
   <csml:biological>
    <csml:effectList/>
   </csml:biological>
   <csml:graphics>
    <csml:figure>
     <csml:image visible="true" depth="0" location="412.0 384.0" size="44.0 44.0" fillColor="0 0 0 0" outlineColor="0 0 0 0" outlineWidth="0.0" filePath="system" fileFormat="svg" resourceID="10030" fileType="resourceFile"/>
    </csml:figure>
    <csml:text name="name" visible="false" depth="0" location="235.5 243.0" fillColor="0 0 0 0" outlineColor="0 0 0 0" outlineWidth="0.0" textColor="0 0 0 255" fontName="Dialog" fontSize="12" arrangement="None" spacing="0.0" offsets="-26.149999999999977 -15.800000000000011"/>
   </csml:graphics>
  </csml:process>
  <csml:process label="p47" name="gcy-22" type="continuous" biolocation="CC_Cytoplasm" csoclass="ProcessBiological" relationType="Type 0" edgeScore="1.0" bioprocess="ME_Translation">
   <csml:simulationCondition>
    <csml:priority value="0"/>
    <csml:firing type="Boolean" value="true" firingStyle="and"/>
    <csml:delay type="Long" value="0.0" delayStyle="nodelay"/>
    <csml:calc calcStyle="speed"/>
    <csml:kinetic type="Double" value="0.1" kineticStyle="custom">
     <csml:parameter name="custom" value="0.1"/>
    </csml:kinetic>
   </csml:simulationCondition>
   <csml:function>
    <csml:connector label="c75" name="c75" type="inhibitory" from="e2" to="p47" linestyle="straight" supportpath="true">
     <csml:firing type="Double" value="0.1" connectorFiringStyle="threshold"/>
     <csml:kinetic/>
     <csml:graphics>
      <csml:figure>
       <csml:inhibitoryConnector visible="true" depth="0" points="151.0 1270.0 265.6063463976473 1183.8084502298686" lineColor="0 0 255 255" lineWidth="1.0"/>
      </csml:figure>
      <csml:targetArrow>
       <csml:bioInhibitoryConnectorArrow visible="true" depth="0" location="0.0 0.0" size="8.0 14.0" pointsInAbsoluteCoordinate="261.39895244651234 1178.2140033278101 269.8137403487823 1189.4028971319274 276.2073939511349 1184.5944469020587 267.792606048865 1173.4055530979415" fillColor="0 0 255 255" outlineColor="0 0 255 255" outlineWidth="1.0"/>
      </csml:targetArrow>
     </csml:graphics>
    </csml:connector>
    <csml:connector label="c9" name="c9" type="process" from="p47" to="e9" linestyle="straight" supportpath="true">
     <csml:firing type="Double" value="0" connectorFiringStyle="threshold"/>
     <csml:kinetic/>
     <csml:graphics>
      <csml:figure>
       <csml:processConnector visible="true" depth="0" points="316.0 1149.0 355.03549729023894 1126.9364580533431" lineColor="0 0 0 255" lineWidth="1.0"/>
      </csml:figure>
      <csml:targetArrow>
       <csml:processConnectorArrow visible="true" depth="0" points="0.0 0.0 0.0 6.0 8.0 3.0" pointsInAbsoluteCoordinate="353.55932552023523 1124.3247695371826 356.51166906024264 1129.5481465695034 362.0 1122.9999999999998" fillColor="0 0 0 255" outlineColor="0 0 0 255" outlineWidth="1.0"/>
      </csml:targetArrow>
     </csml:graphics>
    </csml:connector>
   </csml:function>
   <csml:biological>
    <csml:effectList/>
   </csml:biological>
   <csml:graphics>
    <csml:figure>
     <csml:image visible="true" depth="0" location="272.0 1140.0" size="44.0 44.0" fillColor="0 0 0 0" outlineColor="0 0 0 0" outlineWidth="0.0" filePath="system" fileFormat="svg" resourceID="10031" fileType="resourceFile"/>
    </csml:figure>
    <csml:text name="speed" visible="true" depth="0" location="306.54999999999995 1177.5500000000002" fillColor="0 0 0 0" outlineColor="0 0 0 0" outlineWidth="0.0" textColor="0 0 0 255" fontName="Dialog" fontSize="12" arrangement="None" spacing="0.0" offsets="22.049999999999983 24.550000000000068"/>
   </csml:graphics>
  </csml:process>
  <csml:process label="p48" name="flp-20" type="continuous" biolocation="CC_Cytoplasm" csoclass="ProcessBiological" relationType="Type 0" edgeScore="1.0" bioprocess="ME_Translation">
   <csml:simulationCondition>
    <csml:priority value="0"/>
    <csml:firing type="Boolean" value="true" firingStyle="and"/>
    <csml:delay type="Long" value="0.0" delayStyle="nodelay"/>
    <csml:calc calcStyle="speed"/>
    <csml:kinetic type="Double" kineticStyle="custom">
     <csml:parameter name="custom" value="m2*0.1"/>
    </csml:kinetic>
   </csml:simulationCondition>
   <csml:function>
    <csml:connector label="c76" name="c76" type="association" from="e2" to="p48" linestyle="straight" supportpath="true">
     <csml:firing type="Double" value="0" connectorFiringStyle="threshold"/>
     <csml:kinetic/>
     <csml:graphics>
      <csml:figure>
       <csml:associationConnector visible="true" depth="0" points="156.0 1285.0 558.0323782161622 1248.7190292829316" lineColor="0 0 255 255" lineWidth="1.0" lineDash="4.0 4.0"/>
      </csml:figure>
      <csml:targetArrow>
       <csml:associationConnectorArrow visible="true" depth="0" points="0.0 0.0 0.0 6.0 8.0 3.0" pointsInAbsoluteCoordinate="557.7627422350628 1245.7311711139923 558.3020141972615 1251.7068874518707 566.0 1247.9999999999998" fillColor="0 0 255 255" outlineColor="0 0 255 255" outlineWidth="1.0"/>
      </csml:targetArrow>
     </csml:graphics>
    </csml:connector>
    <csml:connector label="c77" name="c77" type="process" from="p48" to="e11" linestyle="straight" supportpath="true">
     <csml:firing type="Double" value="0" connectorFiringStyle="threshold"/>
     <csml:kinetic/>
     <csml:graphics>
      <csml:figure>
       <csml:processConnector visible="true" depth="0" points="610.0 1246.0 676.0 1246.0" lineColor="0 0 0 255" lineWidth="1.0"/>
      </csml:figure>
      <csml:targetArrow>
       <csml:processConnectorArrow visible="true" depth="0" points="0.0 0.0 0.0 6.0 8.0 3.0" pointsInAbsoluteCoordinate="676.0 1243.0 676.0 1249.0 684.0 1246.0" fillColor="0 0 0 255" outlineColor="0 0 0 255" outlineWidth="1.0"/>
      </csml:targetArrow>
     </csml:graphics>
    </csml:connector>
   </csml:function>
   <csml:biological>
    <csml:effectList/>
   </csml:biological>
   <csml:graphics>
    <csml:figure>
     <csml:image visible="true" depth="0" location="566.0 1224.0" size="44.0 44.0" fillColor="0 0 0 0" outlineColor="0 0 0 0" outlineWidth="0.0" filePath="system" fileFormat="svg" resourceID="10031" fileType="resourceFile"/>
    </csml:figure>
    <csml:text name="firing" visible="false" depth="0" location="425.6 1183.05" fillColor="0 0 0 0" outlineColor="0 0 0 0" outlineWidth="0.0" textColor="0 0 0 255" fontName="Dialog" fontSize="12" arrangement="None" spacing="0.0" offsets="29.049999999999983 0.0"/>
   </csml:graphics>
  </csml:process>
  <csml:process label="p49" name="gcy-6" type="continuous" biolocation="CC_Cytoplasm" csoclass="ProcessBiological" relationType="Type 0" edgeScore="1.0" bioprocess="ME_Translation">
   <csml:simulationCondition>
    <csml:priority value="0"/>
    <csml:firing type="Boolean" value="true" firingStyle="and"/>
    <csml:delay type="Long" value="0.0" delayStyle="nodelay"/>
    <csml:calc calcStyle="speed"/>
    <csml:kinetic type="Double" kineticStyle="custom">
     <csml:parameter name="custom" value="m18*0.1"/>
    </csml:kinetic>
   </csml:simulationCondition>
   <csml:function>
    <csml:connector label="c13" name="c13" type="association" from="e18" to="p49" linestyle="straight" supportpath="true">
     <csml:firing type="Double" value="0" connectorFiringStyle="threshold"/>
     <csml:kinetic/>
     <csml:graphics>
      <csml:figure>
       <csml:associationConnector visible="true" depth="0" points="450.0 990.0 922.429671817599 1151.4134712043463" lineColor="0 0 255 255" lineWidth="1.0" lineDash="4.0 4.0"/>
      </csml:figure>
      <csml:targetArrow>
       <csml:associationConnectorArrow visible="true" depth="0" points="0.0 0.0 0.0 6.0 8.0 3.0" pointsInAbsoluteCoordinate="923.3996201159691 1148.574598135946 921.4597235192289 1154.2523442727468 930.0 1154.0" fillColor="0 0 0 255" outlineColor="0 0 255 255" outlineWidth="1.0"/>
      </csml:targetArrow>
     </csml:graphics>
    </csml:connector>
    <csml:connector label="c11" name="c11" type="inhibitory" from="e21" to="p49" linestyle="straight" supportpath="true">
     <csml:firing type="Double" value="0.1" connectorFiringStyle="threshold"/>
     <csml:kinetic/>
     <csml:graphics>
      <csml:figure>
       <csml:inhibitoryConnector visible="true" depth="0" points="1006.0 663.0 954.8669809289514 1132.0471172478883" lineColor="0 0 255 255" lineWidth="1.0"/>
      </csml:figure>
      <csml:targetArrow>
       <csml:bioInhibitoryConnectorArrow visible="true" depth="0" location="0.0 0.0" size="8.0 14.0" pointsInAbsoluteCoordinate="961.8257533370492 1132.8057255607207 947.9082085208538 1131.2885089350557 947.0412275919024 1139.2413916871674 960.9587724080977 1140.7586083128324" fillColor="0 0 255 255" outlineColor="0 0 255 255" outlineWidth="1.0"/>
      </csml:targetArrow>
     </csml:graphics>
    </csml:connector>
    <csml:connector label="c78" name="c78" type="process" from="p49" to="e8" linestyle="straight" supportpath="true">
     <csml:firing type="Double" value="0" connectorFiringStyle="threshold"/>
     <csml:kinetic/>
     <csml:graphics>
      <csml:figure>
       <csml:processConnector visible="true" depth="0" points="941.0 1140.0 908.6178506466197 1076.1352054419444" lineColor="0 0 0 255" lineWidth="1.0"/>
      </csml:figure>
      <csml:targetArrow>
       <csml:processConnectorArrow visible="true" depth="0" points="0.0 0.0 0.0 6.0 8.0 3.0" pointsInAbsoluteCoordinate="905.9421486058906 1077.4918994344268 911.2935526873489 1074.778511449462 905.0 1069.0" fillColor="0 0 0 255" outlineColor="0 0 0 255" outlineWidth="1.0"/>
      </csml:targetArrow>
     </csml:graphics>
    </csml:connector>
   </csml:function>
   <csml:biological>
    <csml:effectList/>
   </csml:biological>
   <csml:graphics>
    <csml:figure>
     <csml:image visible="true" depth="0" location="930.0 1140.0" size="44.0 44.0" fillColor="0 0 0 0" outlineColor="0 0 0 0" outlineWidth="0.0" filePath="system" fileFormat="svg" resourceID="10031" fileType="resourceFile"/>
    </csml:figure>
    <csml:text name="speed" visible="true" depth="0" location="967.5500000000001 1168.5500000000002" fillColor="0 0 0 0" outlineColor="0 0 0 0" outlineWidth="0.0" textColor="0 0 0 255" fontName="Dialog" fontSize="12" arrangement="None" spacing="0.0" offsets="40.05000000000007 15.550000000000068"/>
   </csml:graphics>
  </csml:process>
  <csml:process label="p50" name="lim-6" type="continuous" biolocation="CC_Cytoplasm" csoclass="ProcessBiological" relationType="Type 0" edgeScore="1.0" bioprocess="ME_Translation">
   <csml:simulationCondition>
    <csml:priority value="0"/>
    <csml:firing type="Boolean" value="true" firingStyle="and"/>
    <csml:delay type="Long" value="0.0" delayStyle="nodelay"/>
    <csml:calc calcStyle="speed"/>
    <csml:kinetic type="Double" kineticStyle="custom">
     <csml:parameter name="custom" value="m18*0.1"/>
    </csml:kinetic>
   </csml:simulationCondition>
   <csml:function>
    <csml:connector label="c80" name="c80" type="association" from="e18" to="p50" linestyle="straight" supportpath="true">
     <csml:firing type="Double" value="0" connectorFiringStyle="threshold"/>
     <csml:kinetic/>
     <csml:graphics>
      <csml:figure>
       <csml:associationConnector visible="true" depth="0" points="450.0 996.0 978.9092092143613 1272.295855559741" lineColor="0 0 255 255" lineWidth="1.0" lineDash="4.0 4.0"/>
      </csml:figure>
      <csml:targetArrow>
       <csml:associationConnectorArrow visible="true" depth="0" points="0.0 0.0 0.0 6.0 8.0 3.0" pointsInAbsoluteCoordinate="980.2982633794585 1269.6368090151266 977.5201550492642 1274.9549021043556 986.0 1276.0" fillColor="0 0 255 255" outlineColor="0 0 255 255" outlineWidth="1.0"/>
      </csml:targetArrow>
     </csml:graphics>
    </csml:connector>
    <csml:connector label="c79" name="c79" type="inhibitory" from="e21" to="p50" linestyle="straight" supportpath="true">
     <csml:firing type="Double" value="0.1" connectorFiringStyle="threshold"/>
     <csml:kinetic/>
     <csml:graphics>
      <csml:figure>
       <csml:inhibitoryConnector visible="true" depth="0" points="1008.0 663.0 1008.0 1258.0" lineColor="0 0 255 255" lineWidth="1.0"/>
      </csml:figure>
      <csml:targetArrow>
       <csml:bioInhibitoryConnectorArrow visible="true" depth="0" location="0.0 0.0" size="8.0 14.0" pointsInAbsoluteCoordinate="1015.0 1258.0 1001.0 1258.0 1001.0 1266.0 1015.0 1266.0" fillColor="0 0 255 255" outlineColor="0 0 255 255" outlineWidth="1.0"/>
      </csml:targetArrow>
     </csml:graphics>
    </csml:connector>
    <csml:connector label="c28" name="c28" type="process" from="p50" to="e2" linestyle="straight" supportpath="true">
     <csml:firing type="Double" value="0" connectorFiringStyle="threshold"/>
     <csml:kinetic/>
     <csml:graphics>
      <csml:figure>
       <csml:processConnector visible="true" depth="0" points="986.0 1288.0 164.0 1288.0" lineColor="0 0 0 255" lineWidth="1.0"/>
      </csml:figure>
      <csml:targetArrow>
       <csml:processConnectorArrow visible="true" depth="0" points="0.0 0.0 0.0 6.0 8.0 3.0" pointsInAbsoluteCoordinate="164.0 1291.0 164.0 1285.0 156.0 1288.0" fillColor="0 0 0 255" outlineColor="0 0 0 255" outlineWidth="1.0"/>
      </csml:targetArrow>
     </csml:graphics>
    </csml:connector>
   </csml:function>
   <csml:biological>
    <csml:effectList/>
   </csml:biological>
   <csml:graphics>
    <csml:figure>
     <csml:image visible="true" depth="0" location="986.0 1266.0" size="44.0 44.0" fillColor="0 0 0 0" outlineColor="0 0 0 0" outlineWidth="0.0" filePath="system" fileFormat="svg" resourceID="10031" fileType="resourceFile"/>
    </csml:figure>
    <csml:text name="speed" visible="true" depth="0" location="1023.5500000000002 1294.5500000000002" fillColor="0 0 0 0" outlineColor="0 0 0 0" outlineWidth="0.0" textColor="0 0 0 255" fontName="Dialog" fontSize="12" arrangement="None" spacing="0.0" offsets="40.05000000000007 15.550000000000068"/>
   </csml:graphics>
  </csml:process>
  <csml:process label="p51" name="lsy-6" type="continuous" biolocation="CC_Nucleus" csoclass="ProcessBiological" relationType="Type 0" edgeScore="1.0" bioprocess="ME_Transcription">
   <csml:simulationCondition>
    <csml:priority value="0"/>
    <csml:firing type="Boolean" value="true" firingStyle="and"/>
    <csml:delay type="Long" value="0.0" delayStyle="nodelay"/>
    <csml:calc calcStyle="speed"/>
    <csml:kinetic type="Double" kineticStyle="custom">
     <csml:parameter name="custom" value="m3*0.1"/>
    </csml:kinetic>
   </csml:simulationCondition>
   <csml:function>
    <csml:connector label="c37" name="c37" type="association" from="e3" to="p51" linestyle="straight" supportpath="true">
     <csml:firing type="Double" value="0" connectorFiringStyle="threshold"/>
     <csml:kinetic/>
     <csml:graphics>
      <csml:figure>
       <csml:associationConnector visible="true" depth="0" points="310.0 238.0 334.0 238.0" lineColor="0 0 0 255" lineWidth="1.0" lineDash="4.0 4.0"/>
      </csml:figure>
      <csml:targetArrow>
       <csml:associationConnectorArrow visible="true" depth="0" points="0.0 0.0 0.0 6.0 8.0 3.0" pointsInAbsoluteCoordinate="334.0 235.0 334.0 241.0 342.0 238.0" fillColor="0 0 0 255" outlineColor="0 0 0 255" outlineWidth="1.0"/>
      </csml:targetArrow>
     </csml:graphics>
    </csml:connector>
    <csml:connector label="c3" name="c3" type="process" from="p51" to="e15" linestyle="straight" supportpath="true">
     <csml:firing type="Double" value="0" connectorFiringStyle="threshold"/>
     <csml:kinetic/>
     <csml:graphics>
      <csml:figure>
       <csml:processConnector visible="true" depth="0" points="375.0 260.0 392.4222912360003 294.8445824720007" lineColor="0 0 0 255" lineWidth="1.0"/>
      </csml:figure>
      <csml:text name="name" visible="false" depth="0" location="332.41138456144586 212.08859478369493" fillColor="0 0 0 0" outlineColor="0 0 0 0" outlineWidth="0.0" textColor="0 0 0 255" fontName="Dialog" fontSize="12" arrangement="None" spacing="2.0" offsets="0.0 -11.0"/>
      <csml:targetArrow>
       <csml:processConnectorArrow visible="true" depth="0" points="0.0 0.0 0.0 6.0 8.0 3.0" pointsInAbsoluteCoordinate="395.1055728090001 293.50294168550084 389.73900966300056 296.1862232585006 396.0 302.00000000000006" fillColor="0 0 0 255" outlineColor="0 0 0 255" outlineWidth="1.0"/>
      </csml:targetArrow>
     </csml:graphics>
    </csml:connector>
   </csml:function>
   <csml:biological>
    <csml:effectList/>
   </csml:biological>
   <csml:graphics>
    <csml:figure>
     <csml:image visible="true" depth="0" location="342.0 216.0" size="44.0 44.0" fillColor="0 0 0 0" outlineColor="0 0 0 0" outlineWidth="0.0" filePath="system" fileFormat="svg" resourceID="10030" fileType="resourceFile"/>
    </csml:figure>
    <csml:text name="name" visible="false" depth="0" location="235.5 243.0" fillColor="0 0 0 0" outlineColor="0 0 0 0" outlineWidth="0.0" textColor="0 0 0 255" fontName="Dialog" fontSize="12" arrangement="None" spacing="0.0" offsets="-26.149999999999977 -15.800000000000011"/>
   </csml:graphics>
  </csml:process>
  <csml:process label="p52" name="lsy-6" type="continuous" biolocation="CC_Nucleus" csoclass="ProcessBiological" relationType="Type 0" edgeScore="1.0" bioprocess="ME_Transcription">
   <csml:simulationCondition>
    <csml:priority value="0"/>
    <csml:firing type="Boolean" value="true" firingStyle="and"/>
    <csml:delay type="Long" value="0.0" delayStyle="nodelay"/>
    <csml:calc calcStyle="speed"/>
    <csml:kinetic type="Double" kineticStyle="custom">
     <csml:parameter name="custom" value="m17*0.1"/>
    </csml:kinetic>
   </csml:simulationCondition>
   <csml:function>
    <csml:connector label="c55" name="c55" type="association" from="e17" to="p52" linestyle="straight" supportpath="true">
     <csml:firing type="Double" value="0" connectorFiringStyle="threshold"/>
     <csml:kinetic/>
     <csml:graphics>
      <csml:figure>
       <csml:associationConnector visible="true" depth="0" points="226.0 392.0 320.0 392.0" lineColor="0 0 0 255" lineWidth="1.0" lineDash="4.0 4.0"/>
      </csml:figure>
      <csml:targetArrow>
       <csml:associationConnectorArrow visible="true" depth="0" points="0.0 0.0 0.0 6.0 8.0 3.0" pointsInAbsoluteCoordinate="320.0 389.0 320.0 395.0 328.0 392.0" fillColor="0 0 0 255" outlineColor="0 0 0 255" outlineWidth="1.0"/>
      </csml:targetArrow>
     </csml:graphics>
    </csml:connector>
    <csml:connector label="c31" name="c31" type="process" from="p52" to="e15" linestyle="straight" supportpath="true">
     <csml:firing type="Double" value="0" connectorFiringStyle="threshold"/>
     <csml:kinetic/>
     <csml:graphics>
      <csml:figure>
       <csml:processConnector visible="true" depth="0" points="368.0 370.0 385.05742758454477 348.2905467105794" lineColor="0 0 0 255" lineWidth="1.0"/>
      </csml:figure>
      <csml:targetArrow>
       <csml:processConnectorArrow visible="true" depth="0" points="0.0 0.0 0.0 6.0 8.0 3.0" pointsInAbsoluteCoordinate="382.6984725680775 346.4370820547837 387.416382601012 350.1440113663751 390.0 342.0" fillColor="0 0 0 255" outlineColor="0 0 0 255" outlineWidth="1.0"/>
      </csml:targetArrow>
     </csml:graphics>
    </csml:connector>
   </csml:function>
   <csml:biological>
    <csml:effectList/>
   </csml:biological>
   <csml:graphics>
    <csml:figure>
     <csml:image visible="true" depth="0" location="328.0 370.0" size="44.0 44.0" fillColor="0 0 0 0" outlineColor="0 0 0 0" outlineWidth="0.0" filePath="system" fileFormat="svg" resourceID="10030" fileType="resourceFile"/>
    </csml:figure>
    <csml:text name="name" visible="false" depth="0" location="235.5 243.0" fillColor="0 0 0 0" outlineColor="0 0 0 0" outlineWidth="0.0" textColor="0 0 0 255" fontName="Dialog" fontSize="12" arrangement="None" spacing="0.0" offsets="-26.149999999999977 -15.800000000000011"/>
   </csml:graphics>
  </csml:process>
  <csml:process label="p36" name="lsy-6" type="continuous" biolocation="CC_Nucleus" csoclass="ProcessBiological" relationType="Type 0" edgeScore="1.0" bioprocess="ME_Transcription">
   <csml:simulationCondition>
    <csml:priority value="0"/>
    <csml:firing type="Boolean" value="true" firingStyle="and"/>
    <csml:delay type="Long" value="0.0" delayStyle="nodelay"/>
    <csml:calc calcStyle="speed"/>
    <csml:kinetic type="Double" kineticStyle="custom">
     <csml:parameter name="custom" value="k1"/>
    </csml:kinetic>
   </csml:simulationCondition>
   <csml:function>
    <csml:connector label="c82" name="c82" type="process" from="p36" to="e15" linestyle="straight" supportpath="true">
     <csml:firing type="Double" value="0" connectorFiringStyle="threshold"/>
     <csml:kinetic/>
     <csml:graphics>
      <csml:figure>
       <csml:processConnector visible="true" depth="0" points="260.0 322.0 368.0 322.0" lineColor="0 0 0 255" lineWidth="1.0"/>
      </csml:figure>
      <csml:targetArrow>
       <csml:processConnectorArrow visible="true" depth="0" points="0.0 0.0 0.0 6.0 8.0 3.0" pointsInAbsoluteCoordinate="368.0 319.0 368.0 325.0 376.0 322.0" fillColor="0 0 0 255" outlineColor="0 0 0 255" outlineWidth="1.0"/>
      </csml:targetArrow>
     </csml:graphics>
    </csml:connector>
   </csml:function>
   <csml:biological>
    <csml:effectList/>
   </csml:biological>
   <csml:graphics>
    <csml:figure>
     <csml:image visible="true" depth="0" location="216.0 300.0" size="44.0 44.0" fillColor="0 0 0 0" outlineColor="0 0 0 0" outlineWidth="0.0" filePath="system" fileFormat="svg" resourceID="10030" fileType="resourceFile"/>
    </csml:figure>
    <csml:text name="name" visible="false" depth="0" location="235.5 243.0" fillColor="0 0 0 0" outlineColor="0 0 0 0" outlineWidth="0.0" textColor="0 0 0 255" fontName="Dialog" fontSize="12" arrangement="None" spacing="0.0" offsets="-26.149999999999977 -15.800000000000011"/>
   </csml:graphics>
  </csml:process>
  <csml:figure>
   <csml:image visible="true" depth="70" location="117.5 95.0" size="717.0 706.0" fillColor="0 0 0 0" outlineColor="0 0 0 0" outlineWidth="0.0" fileFormat="svg" resourceID="20022" fileType="internal"><![CDATA[<svg xmlns:xlink="http://www.w3.org/1999/xlink" xmlns="http://www.w3.org/2000/svg" style="overflow:visible;enable-background:new 0 0 431.413 43.583" viewBox="0 0 537.481 486.945" preserveAspectRatio="xMidYMid meet" zoomAndPan="magnify" width="537.481" height="486.945" contentScriptType="text/ecmascript" contentStyleType="text/css" version="1.0"><defs><linearGradient xmlns:xlink="http://www.w3.org/1999/xlink" id="color2" gradientUnits="objectBoundingBox" gradientTransform="" x1="0%" y1="0%" x2="100%" y2="0%" spreadMethod="pad"><stop style="stop-color:#000000;stop-opacity:1;" offset="0%"></stop></linearGradient><linearGradient xmlns:xlink="http://www.w3.org/1999/xlink" id="color3" gradientUnits="objectBoundingBox" gradientTransform="" x1="0%" y1="0%" x2="100%" y2="0%" spreadMethod="pad"><stop style="stop-color:#0000ff;stop-opacity:1;" offset="0%"></stop></linearGradient><linearGradient xmlns:xlink="http://www.w3.org/1999/xlink" id="stroke2" gradientUnits="objectBoundingBox" gradientTransform="" x1="0%" y1="0%" x2="100%" y2="0%" spreadMethod="pad"><stop style="stop-color:#008000;stop-opacity:1;" offset="0%"></stop></linearGradient><linearGradient xmlns:xlink="http://www.w3.org/1999/xlink" id="stroke3" gradientUnits="objectBoundingBox" gradientTransform="" x1="0%" y1="0%" x2="100%" y2="0%" spreadMethod="pad"><stop style="stop-color:#00ff00;stop-opacity:1;" offset="0%"></stop></linearGradient><linearGradient xmlns:xlink="http://www.w3.org/1999/xlink" id="color1" gradientUnits="objectBoundingBox" gradientTransform="" x1="0%" y1="0%" x2="100%" y2="0%" spreadMethod="pad"><stop style="stop-color:#E3E07A;stop-opacity:1;" offset="0%"></stop></linearGradient><linearGradient xmlns:xlink="http://www.w3.org/1999/xlink" id="stroke1" gradientUnits="objectBoundingBox" gradientTransform="" x1="0%" y1="0%" x2="100%" y2="0%" spreadMethod="pad"><stop style="stop-color:#C3A52B;stop-opacity:1;" offset="0%"></stop></linearGradient></defs><path style="fill:url(#color1);stroke:url(#stroke1);" stroke-width="2" d="M268.741,1.003C120.872,1.003,1,109.561,1,243.474  c0,133.913,119.872,242.471,267.741,242.471c147.869,0,267.742-108.559,267.742-242.471  C536.483,109.561,416.61,1.003,268.741,1.003z M268.933,479.494c-143.819,0-260.407-105.671-260.407-236.023  S125.114,7.448,268.933,7.448c143.819,0,260.407,105.671,260.407,236.023S412.752,479.494,268.933,479.494z"></path></svg>]]>
   </csml:image>
  </csml:figure>
  <csml:figure>
   <csml:image visible="true" depth="81" location="7.0 0.5" size="1134.0 1371.0" fillColor="0 0 0 0" outlineColor="0 0 0 0" outlineWidth="0.0" filePath="system" fileFormat="svg" resourceID="20003" fileType="resourceFile"/>
  </csml:figure>
  <csml:figure>
   <csml:image visible="true" depth="81" location="91.0 70.0" size="966.0 1232.0" fillColor="0 0 0 0" outlineColor="0 0 0 0" outlineWidth="0.0" filePath="system" fileFormat="svg" resourceID="20046" fileType="resourceFile"/>
  </csml:figure>
  <csml:figure>
   <csml:image visible="true" depth="80" location="118.0 96.0" size="707.8658955203999 701.6735402577932" fillColor="0 0 0 0" outlineColor="0 0 0 0" outlineWidth="0.0" filePath="system" fileFormat="svg" resourceID="20025" fileType="resourceFile"/>
  </csml:figure>
  <csml:figure>
   <csml:image visible="true" depth="60" location="102.0 86.0" size="734.0 734.0" fillColor="0 0 0 0" outlineColor="0 0 0 0" outlineWidth="0.0" fileFormat="svg" resourceID="20072" fileType="internal"><![CDATA[<svg contentScriptType="text/ecmascript" width="198" xmlns:xlink="http://www.w3.org/1999/xlink" zoomAndPan="magnify" style="overflow:visible;enable-background:new 0 0 431.413 43.583" contentStyleType="text/css" height="198" viewBox="0 0 198 198" preserveAspectRatio="xMidYMid meet" xmlns="http://www.w3.org/2000/svg" version="1.0">
<defs>
<linearGradient gradientTransform="" id="color2" gradientUnits="objectBoundingBox" spreadMethod="pad" xlink:show="other" xlink:type="simple" x1="0%" y1="0%" x2="100%" y2="0%" xlink:actuate="onLoad">
<stop offset="0%" style="stop-color:#000000;stop-opacity:1;"/>
</linearGradient>
<linearGradient gradientTransform="" id="color3" gradientUnits="objectBoundingBox" spreadMethod="pad" xlink:show="other" xlink:type="simple" x1="0%" y1="0%" x2="100%" y2="0%" xlink:actuate="onLoad">
<stop offset="0%" style="stop-color:#0000ff;stop-opacity:1;"/>
</linearGradient>
<linearGradient gradientTransform="" id="stroke2" gradientUnits="objectBoundingBox" spreadMethod="pad" xlink:show="other" xlink:type="simple" x1="0%" y1="0%" x2="100%" y2="0%" xlink:actuate="onLoad">
<stop offset="0%" style="stop-color:#008000;stop-opacity:1;"/>
</linearGradient>
<linearGradient gradientTransform="" id="stroke3" gradientUnits="objectBoundingBox" spreadMethod="pad" xlink:show="other" xlink:type="simple" x1="0%" y1="0%" x2="100%" y2="0%" xlink:actuate="onLoad">
<stop offset="0%" style="stop-color:#00ff00;stop-opacity:1;"/>
</linearGradient>
<linearGradient gradientTransform="" id="color1" gradientUnits="objectBoundingBox" spreadMethod="pad" xlink:show="other" xlink:type="simple" x1="0%" y1="0%" x2="100%" y2="0%" xlink:actuate="onLoad">
<stop offset="0%" style="stop-color:#CCCCCC;stop-opacity:1;"/>
</linearGradient>
<linearGradient gradientTransform="" id="stroke1" gradientUnits="objectBoundingBox" spreadMethod="pad" xlink:show="other" xlink:type="simple" x1="0%" y1="0%" x2="100%" y2="0%" xlink:actuate="onLoad">
<stop offset="0%" style="stop-color:#9C9C9C;stop-opacity:1;"/>
</linearGradient>
</defs>
<path d="M99,1C44.876,1,1,44.876,1,99C1,153.124,44.876,197,99,197 S197,153.124,197,99C197,44.876,153.124,1,99,1z M99,187C50.477,187,11,147.523,11,99c0-48.523,39.477-88,88-88s88,39.477,88,88 C187,147.523,147.523,187,99,187z" style="stroke-width:2;stroke:#999900;fill:#cccc00;"/>
</svg>]]>
   </csml:image>
  </csml:figure>
 </csml:net>
 <csml:simulation enhancedFiring="true" samplingInterval="0.1" simulationTime="2000.0" logUpdateInterval="1.0" plotUpdateInterval="2.0" useContinuousWeakFiring="false" useDiscreteWeakFiring="false" firingAccuracy="1.0E-10"/>
 <csml:charts>
  <csml:chart name="hen-1">
   <csml:property key="width" value="639"/>
   <csml:property key="height" value="357"/>
   <csml:property key="y" value="275"/>
   <csml:property key="x" value="110"/>
   <csml:entity labelRef="e8"/>
   <csml:entity labelRef="e7"/>
   <csml:entity labelRef="e11"/>
   <csml:entity labelRef="e12"/>
   <csml:entity labelRef="e9"/>
   <csml:entity labelRef="e10"/>
   <csml:entity labelRef="e24"/>
  </csml:chart>
  <csml:chart name="mir-273">
   <csml:property key="width" value="639"/>
   <csml:property key="height" value="323"/>
   <csml:property key="y" value="632"/>
   <csml:property key="x" value="110"/>
   <csml:entity labelRef="e1"/>
   <csml:entity labelRef="e17"/>
   <csml:entity labelRef="e19"/>
   <csml:entity labelRef="e6"/>
   <csml:entity labelRef="e22"/>
  </csml:chart>
  <csml:chart name="lsy-2">
   <csml:property key="width" value="432"/>
   <csml:property key="height" value="319"/>
   <csml:property key="y" value="0"/>
   <csml:property key="x" value="110"/>
   <csml:entity labelRef="e5"/>
  </csml:chart>
 </csml:charts>
</csml:model>
